# Supplementary material for: A k-nearest neighbor classification of hERG K+ channel blockers
Source: J Comput Aided Mol Des. 2016 Feb 10;30:229–36. doi: 10.1007/s10822-016-9898-z (PMC4802000; doi:10.1007/s10822-016-9898-z)
Supplement: Supplementary file 1 — Supplementary material 1 (XLS 58 kb) [file 10822_2016_9898_MOESM1_ESM.xls]

## Sheet: 172_Training_set_compounds
A k-Nearest Neighbor Classification for hERG K+ Channel blockers
Journal of Computer-Aided Molecular Design
Swapnil Chavan†*, Ahmed Abdelaziz§, Jesper G. Wiklander† and Ian A. Nicholls†‡
† Bioorganic & Biophysical Chemistry Laboratory, Linnaeus University Centre for Biomaterials Chemistry, Department of Chemistry & Biomedical Sciences, Linnaeus University, SE-391 82 Kalmar, Sweden.
‡ Department of Chemistry-BMC, Uppsala University, Box 576, SE-751 23 Uppsala, Sweden.
§ eADME GmbH, Lichtenbergstraße 8, D-85748, Garching, Munich, Germany.
Supplementary Table-1: Detailed information of training set compounds
Entry	name	smile	cellline	IC50(µM)	Thera_class
1	9-Hydroxy risperidone	CC1=C(CCN2CCC(CC2)C2=NOC3=C2C=CC(F)=C3)C(=O)N2CC(O)CCC2=N1	HEK-293	1.3	Antipsychotic
2	ajmaline	CC[C@H]1[C@@H]2C[C@H]3[C@@H]4N(C)C5=CC=CC=C5[C@]44C[C@@H](C2C4O)N3[C@@H]1O	HEK-293	3.3	Antiarrhythmic
3	alfuzosin	COC1=C(OC)C=C2C(N)=NC(=NC2=C1)N(C)CCCNC(=O)C1CCCO1	HERG/CHO	83.3	alpha1-blocker
4	almokalant	CCCS(=O)CCCN(CC)CC(O)COC1=CC=C(C=C1)C#N	rabbit VM	0.005	antiarrhythmic
5	alosetron	CN1C2=C(C3=CC=CC=C13)C(=O)N(CC1=C(C)N=CN1)CC2	HEK-293	3.2	Antiemetic
6	ambasilide	NC1=CC=C(C=C1)C(=O)N1CC2CC(CN(CC3=CC=CC=C3)C2)C1	CHO-K1	3.6	Antiarrhythmic
7	amiodarone	CCCCC1=C(C(=O)C2=CC(I)=C(OCCN(CC)CC)C(I)=C2)C2=CC=CC=C2O1	HEK293	0.015	antiarrhythmic
8	amitriptyline	CN(C)CCC=C1C2=CC=CC=C2CCC2=CC=CC=C12	HERG/CHO	10	antidepressant
9	amlodipine	CCOC(=O)C1=C(COCCN)NC(C)=C(C1C1=CC=CC=C1Cl)C(=O)OC	AT-1	1	dihydropyridine
10	Apomorphine	CN1CCC2=C3[C@H]1CC1=C(C(O)=C(O)C=C1)C3=CC=C2	CHO-K1	2.4	Dopamine receptor agonist
11	aprinidine	CCN(CC)CCCN(C1CC2=CC=CC=C2C1)C1=CC=CC=C1	HERG/COS	0.23	antiarrhythmic
12	astemizole	COC1=CC=C(CCN2CCC(CC2)NC2=NC3=CC=CC=C3N2CC2=CC=C(F)C=C2)C=C1	HERG/HEK	0.0009	antihistamine
13	azimilide	CN1CCN(CCCCN2C(=O)CN(N=CC3=CC=C(O3)C3=CC=C(Cl)C=C3)C2=O)CC1	GP VM	0.4	antiarrhythmic
14	bepridil	CC(C)COCC(CN(CC1=CC=CC=C1)C1=CC=CC=C1)N1CCCC1	HERG/COS	0.55	antianginal
15	Berberine	COC1=C(OC)C2=C(C=C1)C=C1C3=CC4=C(OCO4)C=C3CC[N+]1=C2	HEK-293	3.1	Alkaloid
16	BMCL-13-1829-05	OC(=O)C1=CC=C(C=C1)N1C=C(C2CCN(CCN3CCNC3=O)CC2)C2=C1C=CC(Cl)=C2	CHO	75	Antipsychotic
17	BMCL-13-1829-12	CC(C)(C)C1=CC2C=CN(C2C=C1)C1=CC=C(F)C=C1	CHO	>10000	Antipsychotic
18	BMCL-13-1829-15	CN(C)CC1=CC2=C(C=CC(Cl)=C2)N1C1=CC=C(F)C=C1	CHO	11	Antipsychotic
19	budipine	CC(C)(C)N1CCC(CC1)(C1=CC=CC=C1)C1=CC=CC=C1	XO	10.2	Muscarinic antagonist
20	buprenorphine	COC12CCC3(CC1C(C)(O)C(C)(C)C)C1CC4=C5C(OC2C35CCN1CC1CC1)=C(O)C=C4	HERG/HEK	7.5	opiate
21	captopril	CC(CS)C(=O)N1CCCC1C(O)=O	AT-1	10	ACE inhibitor
22	carvedilol	COC1=CC=CC=C1OCCNCC(O)COC1=CC=CC2=C1C1=CC=CC=C1N2	HERG/XO	10.42	beta-blocker
23	cetirizine	OC(=O)COCCN1CCN(CC1)C(C1=CC=CC=C1)C1=CC=C(Cl)C=C1	rabbit VM	108	antihistamine
24	Chlorobutanol	CC(C)(O)C(Cl)(Cl)Cl	HEK	4400	anasthatic
25	Chloroquine	CCN(CC)CCCC(C)NC1=C2C=CC(Cl)=CC2=NC=C1	HEK-293	2.5	Antimalarial
26	chlorpheniramine	CN(C)CCC(C1=CC=C(Cl)C=C1)C1=CC=CC=N1	GP VM	1.6	antihistamine
27	chlorpromazine	CN(C)CCCN1C2=CC=CC=C2SC2=C1C=C(Cl)C=C2	HERG/CHO	1.47	antipsychotic
28	ciprofloxacin	OC(=O)C1=CN(C2CC2)C2=CC(N3CCNCC3)=C(F)C=C2C1=O	HERG/CHO	966	antibiotic/quinolone
29	cisapride	COC1CN(CCCOC2=CC=C(F)C=C2)CCC1NC(=O)C1=CC(Cl)=C(N)C=C1OC	HERG/HEK	0.0065	prokinetic
30	Citalopram	CN(C)CCCC1(OCC2=CC(=CC=C12)C#N)C1=CC=C(F)C=C1	CHO	3.97	Antidepressant
31	clarithromycin	CCC1OC(=O)C(C)C(OC2CC(C)(OC)C(O)C(C)O2)C(C)C(OC2OC(C)CC(C2O)N(C)C)C(C)(CC(C)C(=O)C(C)C(O)C1(C)O)OC	HERG/CHO	20	antibiotic/macrolide
32	clemastine	CN1CCC[C@@H]1CCO[C@](C)(C1=CC=CC=C1)C1=CC=C(Cl)C=C1	HEK-293	0.012	Antihistamine
33	Clobutinol	CC(CN(C)C)C(C)(O)CC1=CC=C(Cl)C=C1	COS cell line	2.9	Antitussive
34	clofilium	CCCCCCC[N+](CC)(CC)CCCCC1=CC=C(Cl)C=C1	AT-1	1.25	antiarrhythmic
35	clomiphene	CCN(CC)CCOC1=CC=C(C=C1)C(=C(/Cl)C1=CC=CC=C1)\C1=CC=CC=C1	mammalian cell	0.18	Anti-estrogen agent
36	clozapine	CN1CCN(CC1)C1=C2C=CC=CC2=NC2=C(N1)C=C(Cl)C=C2	HERG/HEK	0.191	antipsychotic
37	clozapine N-oxide	C[N+]1([O-])CCN(CC1)C1=C2C=CC=CC2=NC2=C(N1)C=C(Cl)C=C2	HEK-293	133.3	Antipsychotic
38	cocaethylene	CCOC(=O)[C@@H]1[C@H]2CC[C@@H](C[C@@H]1OC(=O)C1=CC=CC=C1)N2C	HEK-293	1.2	Dopamine receptor antagonist
39	cocaine	COC(=O)C1C2CCC(CC1OC(=O)C1=CC=CC=C1)N2C	HERG/HEK	7.2	local anesthetic
40	Codeine	COC1=C2O[C@H]3[C@@H](O)C=C[C@H]4[C@H]5CC(C=C1)=C2[C@@]34CCN5C	HEK-293	>300	opiate
41	cromakalim	CC1(C)OC2=C(C=C(C=C2)C#N)C(C1O)N1CCCC1=O	GP VM	>20	chromanol deriv
42	DC-loratidine	CCOC(=O)N1CCC(CC1)=C1C2=C(CCC3=C1N=CC=C3)C=C(Cl)C=C2	HERG/HEK	1.82	antihistamine
43	Desbutyl-lumefantrine	CCCCNCC(O)C1=C2C3=CC=C(Cl)C=C3C(=CC3=CC=C(Cl)C=C3)C2=CC(Cl)=C1	HEK-293	5.49	Antimalarial
44	Desipramine	CNCCCN1C2=C(CCC3=C1C=CC=C3)C=CC=C2	HEK-293	1.39	Antiemetic
45	des-methyl erythromycin	CC[C@H]1OC(=O)[C@H](C)C(=O)[C@H](C)[C@@H](O[C@@H]2O[C@H](C)C[C@@H]([C@H]2O)N(C)C)[C@@](C)(C[C@@H](C)C(=O)[C@H](C)[C@H]2N(CCCCN3C=NC(=C3)C3=CN=CC=C3)C(=O)O[C@]12C)OC	HEK-293	147.1	Antibiotic
46	desmethylastemizole	OC1=CC=C(CCN2CCC(CC2)NC2=NC3=CC=CC=C3N2CC2=CC=C(F)C=C2)C=C1	HERG/HEK	0.001	antihistamine
47	diltiazem	COC1=CC=C(C=C1)C1SC2=CC=CC=C2N(CCN(C)C)C(=O)C1OC(C)=O	HERG/HEK	17.3	calcium antagonist
48	diphenhydramine	CN(C)CCOC(C1=CC=CC=C1)C1=CC=CC=C1	GP VM	0.03	antihistamine
49	disopyramide	CC(C)N(CCC(C(N)=O)(C1=CC=CC=C1)C1=CC=CC=N1)C(C)C	AT-1	58	antiarrhythmic
50	dofetilide	CN(CCOC1=CC=C(NS(C)(=O)=O)C=C1)CCC1=CC=C(NS(C)(=O)=O)C=C1	HERG/HEK	0.0095	antiarrhythmic
51	dolasetron	O=C(OC1CC2CC3C[C@H](C1)N2CC3=O)C1=CNC2=CC=CC=C12	HEK-293	5.95	Antiemetic
52	domperidone	ClC1=CC=C2N(C3CCN(CCCN4C(=O)NC5=CC=CC=C45)CC3)C(=O)NC2=C1	HEK-293	0.103	Prokinetic
53	doxazosin	COC1=C(OC)C=C2C(N)=NC(=NC2=C1)N1CCN(CC1)C(=O)C1COC2=CC=CC=C2O1	HERG/CHO	2.5	alpha1-blocker
54	dronedarone	CCCCN(CCCC)CCCOC1=CC=C(C=C1)C(=O)C1=C(CCCC)OC2=C1C=C(NS(C)(=O)=O)C=C2	HEK-293	0.059	Antiarrhythmic
55	Droperidol	FC1=CC=C(C=C1)C(=O)CCCN1CCC(=CC1)N1C(=O)NC2=C1C=CC=C2	HEK-293	0.064	Antipsychotic
56	d-sotalol	CC(C)NCC(O)C1=CC=C(NS(C)(=O)=O)C=C1	GP VM	100	antiarrhythmic
57	E-4031	CC1=NC(CCN2CCC(CC2)C(=O)C2=CC=C(NS(C)(=O)=O)C=C2)=CC=C1	HERG/HEK	0.0077	antiarrhythmic
58	ebastine	CC(C)(C)C1=CC=C(C=C1)C(=O)CCCN1CCC(CC1)OC(C1=CC=CC=C1)C1=CC=CC=C1	guinea-pig VM	0.14	antihistamine
59	EDDP / 2-ethylidene-1,5-dimethyl-3,3-diphenylpyrrolidine	CC=C1N(C)C(C)CC1(C1=CC=CC=C1)C1=CC=CC=C1	HERG/HEK	>50	opiate
60	encainide	COC1=CC=C(C=C1)C(=O)NC1=CC=CC=C1CCC1CCCCN1C	feline VM	6	antiarrhythmic
61	epinastine	NC1=NCC2N1C1=CC=CC=C1CC1=CC=CC=C21	HERG/XO	>100	antihistamine
62	erythromycin	CCC1OC(=O)C(C)C(OC2CC(C)(OC)C(O)C(C)O2)C(C)C(OC2OC(C)CC(C2O)N(C)C)C(C)(O)CC(C)C(=O)C(C)C(O)C1(C)O	AT-1	54.6	antibiotic/macrolide
63	Erythromycylamine	CC[C@H]1OC(=O)[C@H](C)[C@@H](O[C@H]2C[C@@](C)(OC)[C@@H](O)[C@H](C)O2)[C@H](C)[C@@H](O[C@@H]2O[C@H](C)C[C@@H]([C@H]2O)N(C)C)[C@](C)(O)C[C@@H](C)[C@H](N)[C@H](C)[C@@H](O)[C@]1(C)O	HEK-293	273.9	Antibiotic
64	fentanyl	CCC(=O)N(C1CCN(CCC2=CC=CC=C2)CC1)C1=CC=CC=C1	HERG/HEK	1.8	opiate
65	fexofenadine	CC(C)(C(O)=O)C1=CC=C(C=C1)C(O)CCCN1CCC(CC1)C(O)(C1=CC=CC=C1)C1=CC=CC=C1	HERG/HEK	21.57	antihistamine
66	flecainide	FC(F)(F)COC1=CC(C(=O)NCC2CCCCN2)=C(OCC(F)(F)F)C=C1	feline VM	2.2	antiarrhythmic
67	Fluoxetine	CNCCC(OC1=CC=C(C=C1)C(F)(F)F)C1=CC=CC=C1	CHO	1.5	Antidepressant
68	Fluspirilene	FC1=CC=C(C=C1)C(CCCN1CCC2(CC1)N(CNC2=O)C1=CC=CC=C1)C1=CC=C(F)C=C1	HEK-293	0.003	Antipsychotic
69	fluvoxamine	COCCCC\C(=N/OCCN)C1=CC=C(C=C1)C(F)(F)F	HEK-293	3.8	serotonin antagonist
70	gatifloxacin	COC1=C2N(C=C(C(O)=O)C(=O)C2=CC(F)=C1N1CCNC(C)C1)C1CC1	AT-1	26.5	antibiotic/quinolone
71	Gbr 12909	FC1=CC=C(C=C1)C(OCCN1CCN(CCCC2=CC=CC=C2)CC1)C1=CC=C(F)C=C1	HEK-293	0.001	Dopamine receptor antagonist
72	glibenclamide	COC1=C(C=C(Cl)C=C1)C(=O)NCCC1=CC=C(C=C1)S(=O)(=O)NC(=O)NC1CCCCC1	neuroblastoma	74.8	sulfonylurea
73	granisetron	CN1N=C(C(=O)NC2CC3CCCC(C2)N3C)C2=C1C=CC=C2	HEK-293	3.73	Antiemetic
74	grepafloxacin	CC1CN(CCN1)C1=C(F)C(C)=C2C(=O)C(=CN(C3CC3)C2=C1)C(O)=O	AT-1	27.2	antibiotic/quinolone
75	halofantrine	CCCCN(CCCC)CCC(O)C1=CC2=C(Cl)C=C(Cl)C=C2C2=C1C=CC(=C2)C(F)(F)F	HEK-293	0.0216	Antimalarial
76	haloperidol	OC1(CCN(CCCC(=O)C2=CC=C(F)C=C2)CC1)C1=CC=C(Cl)C=C1	HERG/HEK	0.0281	antipsychotic
77	hesperetin	COC1=C(O)C=C(C=C1)C1CC(=O)C2=C(O)C=C(O)C=C2O1	HERG/XO	288.8	flavonoid
78	ibutilide	CCCCCCCN(CC)CCCC(O)C1=CC=C(NS(C)(=O)=O)C=C1	AT-1	0.02	antiarrhythmic
79	imipramine	CN(C)CCCN1C2=CC=CC=C2CCC2=CC=CC=C12	HERG/CHO	3.4	antidepressant
80	Irbesartan	CCCCC1=NC2(CCCC2)C(=O)N1CC1=CC=C(C=C1)C1=CC=CC=C1C1=NNN=N1	CHO	193	angiotensin receptor blocker
81	josamycin	CO[C@H]1[C@@H](CC(=O)O[C@H](C)C\C=C\C=C\[C@H](O)[C@H](C)C[C@H](CC=O)[C@@H]1O[C@@H]1O[C@H](C)[C@@H](O[C@H]2C[C@@](C)(O)[C@@H](OC(=O)CC(C)C)[C@H](C)O2)[C@@H]([C@H]1O)N(C)C)OC(C)=O	HEK-293	102.4	Antibiotic
82	ketanserin	FC1=CC=C(C=C1)C(=O)C1CCN(CCN2C(=O)NC3=CC=CC=C3C2=O)CC1	guinea-pig VM	>32	serotonin antagonist
83	ketoconazole	CC(=O)N1CCN(CC1)C1=CC=C(OCC2COC(CN3C=CN=C3)(O2)C2=C(Cl)C=C(Cl)C=C2)C=C1	feline VM	2.5	antifungal
84	LAAM	CCC(OC(C)=O)C(CC(C)N(C)C)(C1=CC=CC=C1)C1=CC=CC=C1	HERG/HEK	2.2	opiate
85	levofloxacin	CC1COC2=C3N1C=C(C(O)=O)C(=O)C3=CC(F)=C2N1CCN(C)CC1	HERG/CHO	915	antibiotic/quinolone
86	Lignocaine	CCN(CC)CC(=O)NC1=C(C)C=CC=C1C	HEK-293	262.9	local anesthetic
87	Linoleoylamide	CCCCC\C=C\C\C=C\CCCCCCCC(=O)N(CCO)CCO	pituitary GH3 cells	5	antibacterial
88	lopinavir	CC(C)C(N1CCCNC1=O)C(=O)NC(CC(O)C(CC1=CC=CC=C1)NC(=O)COC1=C(C)C=CC=C1C)CC1=CC=CC=C1	HERG/HEK	8.6	antiviral
89	Lovastatin	CC[C@H](C)C(=O)O[C@H]1C[C@@H](C)C=C2C=C[C@H](C)[C@H](CC[C@@H]3C[C@@H](O)CC(=O)O3)[C@@H]12	HEK-293	12.5	hypolipidemic
90	lumefantrine	CCCCN(CCCC)CC(O)C1=C2C3=CC=C(Cl)C=C3\C(=C\C3=CC=C(Cl)C=C3)C2=CC(Cl)=C1	HEK-293	8.13	Antimalarial
91	LY97241	CCCCCCCN(CC)CCCCC1=CC=C(C=C1)[N+]([O-])=O	HERG/XO	0.15	antiarrhythmic
92	Maprotiline	CNCCCC12CCC(C3=CC=CC=C13)C1=C2C=CC=C1	HEK-293	3.1	Antidepressant
93	mefloquine	O[C@H]([C@H]1CCCCN1)C1=CC(=NC2=C1C=CC=C2C(F)(F)F)C(F)(F)F	HEK-293	2.64	Antimalarial
94	meperidine	CCOC(=O)C1(CCN(C)CC1)C1=CC=CC=C1	HERG/HEK	75	opiate
95	Mesoridazine	CN1CCCCC1CCN1C2=CC=CC=C2SC2=C1C=C(C=C2)S(C)=O	HEK-293	0.32	Antipsychotic
96	methadone	CCC(=O)C(CC(C)N(C)C)(C1=CC=CC=C1)C1=CC=CC=C1	HERG/HEK	9.8	opiate
97	Methylecgonidine	COC(=O)C1=CC[C@@H]2CC[C@H]1N2C	HEK-293	171.7	Stimulant
98	Mianserin	CN1CCN2[C@H](C1)C1=C(CC3=C2C=CC=C3)C=CC=C1	HEK-293	3.2	serotonin antagonist
99	mibefradil	COCC(=O)OC1(CCN(C)CCCC2=NC3=CC=CC=C3N2)CCC2=C(C=CC(F)=C2)C1C(C)C	AT-1	0.75	calcium antagonist
100	mizolastine	CN(C1CCN(CC1)C1=NC2=CC=CC=C2N1CC1=CC=C(F)C=C1)C1=NC=CC(=O)N1	HERG/HEK	0.441	antihistamine
101	MK-499	CS(=O)(=O)NC1=CC2=C(OC3(CCN(CC3)C3CCC4=C(C3)C=CC(=C4)C#N)CC2O)C=C1	guinea-pig VM	0.4	antiarrhythmic
102	morin	OC1=CC(O)=C(C=C1)C1=C(O)C(=O)C2=C(O)C=C(O)C=C2O1	HERG/XO	111.4	flavonoid
103	morphine	CN1CCC23C4OC5=C(O)C=CC(CC1C2C=CC4O)=C35	HERG/HEK	> 1000	opiate
104	moxifloxacin	COC1=C2N(C=C(C(O)=O)C(=O)C2=CC(F)=C1N1CC2CCCNC2C1)C1CC1	AT-1	0.75	antibiotic/quinolone
105	N-acetylprocainamide	CCN(CC)CCNC(=O)C1=CC=C(NC(C)=O)C=C1	AT-1	92	antiarrhythmic
106	naringenin	OC1=CC=C(C=C1)C1CC(=O)C2=C(O)C=C(O)C=C2O1	HERK/HEK	36.5	flavonoid
107	n-desbutylhalofantrine	CCCCNCCC(O)C1=CC2=C(C=C(Cl)C=C2Cl)C2=C1C=CC(=C2)C(F)(F)F	HEK-293	0.0717	Antimalarial
108	N-Desmethylclozapine	ClC1=CC2=C(C=C1)N=C1C=CC=CC1=C(N2)N1CCNCC1	HEK-293	4.49	serotonin antagonist
109	nelfinavir	CC1=C(C=CC=C1O)C(=O)NC(CSC1=CC=CC=C1)C(O)CN1CC2CCCCC2CC1C(=O)NC(C)(C)C	HERG/HEK	11.5	antiviral
110	Nicotine	CN1CCCC1C1=CC=CN=C1	HEK-293	244.8	Stimulant
111	nifedipine	COC(=O)C1=C(C)NC(C)=C(C1C1=CC=CC=C1[N+]([O-])=O)C(=O)OC	HERG/HEK	>50	dihydropyridine
112	nitrendipine	CCOC(=O)C1=C(C)NC(C)=C(C1C1=CC(=CC=C1)[N+]([O-])=O)C(=O)OC	HERG/COS	>10	dihydropyridine
113	Noracetylmethadol	CCC(OC(C)=O)C(CC(C)NC)(C1=CC=CC=C1)C1=CC=CC=C1	CHO	12	opiate Analgesic
114	norastemizole	FC1=CC=C(CN2C(NC3CCNCC3)=NC3=CC=CC=C23)C=C1	HERG/HEK	0.028	antihistamine
115	Norpropoxyphene	CCC(=O)OC(CC1=CC=CC=C1)(C(C)CNC)C1=CC=CC=C1	HEK-293	15	opiate Analgesic
116	Olanzapine	CN1CCN(CC1)C1=C2C=C(C)SC2=NC2=CC=CC=C2N1	CHO	6.013	Antipsychotic
117	olanzipine	Cc1cc2c(Nc3ccccc3N=C2N)s1	HERG/HEK	0.181	antipsychotic
118	Oleandomycin	COC1CC(O[C@H]2[C@H](C)[C@@H](OC3OC(C)CC(C3O)N(C)C)[C@@H](C)C[C@]3(CO3)C(=O)[C@H](C)[C@@H](O)[C@@H](C)[C@@H](C)OC(=O)[C@@H]2C)OC(C)C1O	HEK-293	339.6	Antibiotic
119	ondansetron	CN1C2=C(C3=CC=CC=C13)C(=O)C(CN1C=CN=C1C)CC2	HEK-293	0.81	Antiemetic
120	OPC-18790	COC1=C(OC)C=C(CNCC(O)COC2=CC3=C(NC(=O)C=C3)C=C2)C=C1	AT-1	0.96	inotrope
121	Papaverine	COC1=CC=C(CC2=NC=CC3=CC(OC)=C(OC)C=C23)C=C1OC	HEK-293	7.3	PDE inhibitor
122	Pergolide	CCCN1C[C@H](CSC)C[C@H]2[C@H]1CC1=CNC3=CC=CC2=C13	CHO-K1	0.12	dopamine-agonist
123	perhexiline	C(C(C1CCCCC1)C1CCCCC1)C1CCCCN1	HERG/CHO	7.8	antianginal
124	Phenobarbital	CCC1(C(=O)NC(=O)NC1=O)C1=CC=CC=C1	HEK-293	3	Antiepileptic
125	Phenytoin	O=C1NC(=O)C(N1)(C1=CC=CC=C1)C1=CC=CC=C1	HEK-293	240	Antiepileptic
126	pilsicainide	CC1=CC=CC(C)=C1NC(=O)CC12CCCN1CCC2	HEK-293	20.4	Na+ Channel Blocker
127	pimozide	FC1=CC=C(C=C1)C(CCCN1CCC(CC1)N1C(=O)NC2=CC=CC=C12)C1=CC=C(F)C=C1	HERG/HEK	0.0497	antipsychotic
128	PNU-0068611A	CNC(=O)C1=CC2=C(C=C1)[C@H](CCN1CCN(CC1)C1=CC=C(C=C1)C(N)=O)OCC2	XO	0.081	Antiarrhythmic
129	prazosin	COC1=C(OC)C=C2C(N)=NC(=NC2=C1)N1CCN(CC1)C(=O)C1=CC=CO1	HERG/CHO	3.4	alpha1-blocker
130	procainamide	CCN(CC)CCNC(=O)C1=CC=C(N)C=C1	AT-1	380	antiarrhythmic
131	propafenone	CCCNCC(O)COC1=CC=CC=C1C(=O)CCC1=CC=CC=C1	HEK-293	0.44	Antiarrhythmic
132	Propoxyphene	CCC(=O)OC(CC1=CC=CC=C1)(C(C)CN(C)C)C1=CC=CC=C1	XO	40.9	opiate
133	propranolol	CC(C)NCC(O)COC1=CC=CC2=CC=CC=C12	AT-1	15	beta blocker
134	Prucalopride	COCCCN1CCC(CC1)NC(=O)C1=CC(Cl)=C(N)C2=C1OCC2	HEK-293	4.1	Prokinetic
135	pyrilamine	COC1=CC=C(CN(CCN(C)C)C2=CC=CC=N2)C=C1	guinea-pig VM	1.1	antihistamine
136	Quetiapine	OCCOCCN1CCN(CC1)C1=NC2=C(SC3=CC=CC=C13)C=CC=C2	CHO	5.765	antipsychotic
137	quinidine	COC1=CC2=C(C=CN=C2C=C1)C(O)C1CC2CCN1CC2C=C	feline VM	0.18	antiarrhythmic
138	ranolazine	COC1=CC=CC=C1OCC(O)CN1CCN(CC(=O)NC2=C(C)C=CC=C2C)CC1	canine VM	11.5	antianginal
139	Renzapride	COC1=CC(N)=C(Cl)C=C1C(=O)N[C@H]1CCN2CCC[C@H]1C2	COS7 cells line	1.8	serotonin antagonist
140	risperidone	CC1=C(CCN2CCC(CC2)C2=NOC3=C2C=CC(F)=C3)C(=O)N2CCCCC2=N1	HERG/HEK	0.163	antipsychotic
141	ritonavir	CC(C)C(NC(=O)N(C)CC1=CSC(=N1)C(C)C)C(=O)NC(CC(O)C(CC1=CC=CC=C1)NC(=O)OCC1=CN=CS1)CC1=CC=CC=C1	HERK/HEK	8.2	antiviral
142	ropinirole	CCCN(CCC)CCC1=C2CC(=O)NC2=CC=C1	CHO-K1	1.2	Dopamine receptor agonist
143	roscovitine	CC[C@H](CO)NC1=NC(NCC2=CC=CC=C2)=C2N=CN(C(C)C)C2=N1	HEK-293	27	PKC inhibitor
144	Roxithromycin	CC[C@H]1OC(=O)[C@H](C)[C@@H](O[C@H]2C[C@@](C)(OC)[C@@H](O)[C@H](C)O2)[C@H](C)[C@@H](O[C@@H]2O[C@H](C)C[C@@H]([C@H]2O)N(C)C)[C@](C)(O)C[C@@H](C)\C(=N/OCOCCOC)[C@H](C)[C@@H](O)[C@]1(C)O	HEK-293	36.5	Antibiotic
145	RP-58866	COC1=C(OC)C=C(C=C1)C1CCN(CCC2CCOC3=CC=CC=C23)CC1	guinea-pig VM	0.02	antiarrhythmic
146	saquinavir	CC(C)(C)NC(=O)C1CC2CCCCC2CN1CC(O)C(CC1=CC=CC=C1)NC(=O)C(CC(N)=O)NC(=O)C1=NC2=CC=CC=C2C=C1	HERG/HEK	15.3	antiviral
147	sertindole	FC1=CC=C(C=C1)N1C=C(C2CCN(CCN3CCNC3=O)CC2)C2=C1C=CC(Cl)=C2	HERG/HEK	0.0126	antipsychotic
148	sildenafil	CCCC1=NN(C)C2=C1NC(=NC2=O)C1=C(OCC)C=CC(=C1)S(=O)(=O)N1CCN(C)CC1	HERG/HEK	100	PDE inhibitor
149	sparfloxacin	CC1CN(CC(C)N1)C1=C(F)C2=C(C(N)=C1F)C(=O)C(=CN2C1CC1)C(O)=O	AT-1	0.23	antibiotic/quinolone
150	spironolactone	CC(=O)SC1CC2=CC(=O)CCC2(C)C2CCC3(C)C(CCC33CCC(=O)O3)C12	HERG/CHO	23	aldosterone antagonist
151	tadalafil	CN1CC(=O)N2[C@H](CC3=C(NC4=CC=CC=C34)[C@H]2C2=CC3=C(OCO3)C=C2)C1=O	HEK-293	100	PDE5 inhibitor
152	tamoxifen	CCC(=C(C1=CC=CC=C1)C1=CC=C(OCCN(C)C)C=C1)C1=CC=CC=C1	rabbit VM	1	antiestrogen
153	tamsulosin	CCOC1=CC=CC=C1OCCNC(C)CC1=CC(=C(OC)C=C1)S(N)(=O)=O	HERG/CHO	104.8	alpha1-blocker
154	terazosin	COC1=C(OC)C=C2C(N)=NC(=NC2=C1)N1CCN(CC1)C(=O)C1CCCO1	HERG/CHO	21.4	alpha1-blocker
155	terfenadine	CC(C)(C)C1=CC=C(C=C1)C(O)CCCN1CCC(CC1)C(O)(C1=CC=CC=C1)C1=CC=CC=C1	HERG/HEK	0.056	antihistamine
156	terodiline	CC(CC(C1=CC=CC=C1)C1=CC=CC=C1)NC(C)(C)C	AT-1	0.0037	antispasmodic
157	thioridazine	CSC1=CC2=C(SC3=CC=CC=C3N2CCC2CCCCN2C)C=C1	HERG/HEK	0.0357	antipsychotic
158	Tolterodine	CC(C)N(CC[C@@H](C1=CC=CC=C1)C1=C(O)C=CC(C)=C1)C(C)C	CHO	0.017	Muscarinic antagonist
159	Trazodone	ClC1=CC(=CC=C1)N1CCN(CCCN2N=C3C=CC=CN3C2=O)CC1	HEK-293	2.9	Antidepressant
160	Trifluoperazine	CN1CCN(CCCN2C3=CC(=CC=C3SC3=C2C=CC=C3)C(F)(F)F)CC1	HEK-293	0.234	Antipsychotic
161	trimethaphan	O=C1N(CC2=CC=CC=C2)C2C[S+]3CCCC3C2N1CC1=CC=CC=C1	AT-1	10	antihypertensive
162	UK-068097	BrC1=C(NC2=NCCN2)C=CC2=NC=CN=C12	XO	0.922	Antiarrhythmic
163	UK-068522	CN(CCOC1=C(C=C(C)C=C1)C(N)=O)CCC1=CC=C(N)C=C1	XO	2.59	Antiarrhythmic
164	UK-068523	CN(CCOC1=C(C=C(C)C=C1)C(N)=O)CCC1=CC=C(NS(C)(=O)=O)C=C1	XO	0.081	Antiarrhythmic
165	UK-068526-01	CN(CCOC1=CC=C(C=C1)C(F)(F)F)CCC1=CC=C(NS(C)(=O)=O)C=C1	XO	0.044	Antiarrhythmic
166	valproic acid	CCCC(CCC)C(O)=O	AT-1	20	antiepileptic
167	vardenafil	CCCC1=NC(C)=C2N1NC(=NC2=O)C1=C(OCC)C=CC(=C1)S(=O)(=O)N1CCN(CC)CC1	HEK-293	12.8	PDE5 inhibitor
168	WAY-123,398	CN(CCN(C)S(=O)(=O)C1=CC=C(NS(C)(=O)=O)C=C1)C1=NC2=CC=CC=C2N1C	feline VM	0.019	antiarrhythmic
169	verapamil	COC1=C(OC)C=C(CCN(C)CCCC(C#N)(C(C)C)C2=CC(OC)=C(OC)C=C2)C=C1	HERG/HEK	0.143	calcium antagonist
170	vesnarinone	COC1=C(OC)C=C(C=C1)C(=O)N1CCN(CC1)C1=CC2=C(NC(=O)CC2)C=C1	rabbit VM	5.7	PDE inhibitor
171	vinpocetine	CCOC(=O)C1=C[C@]2(CC)CCCN3CCC4=C([C@H]23)N1C1=CC=CC=C41	HEK-293	0.032	PDE-1 inhibitor
172	ziprasidone	ClC1=C(CCN2CCN(CC2)C2=NSC3=CC=CC=C23)C=C2CC(=O)NC2=C1	HERG/HEK	0.152	antipsychotic
Note: The drugs that are withdrawn or discontinued from use are shown in bold
