# Supplementary material for: A k-nearest neighbor classification of hERG K+ channel blockers
Source: J Comput Aided Mol Des. 2016 Feb 10;30:229–36. doi: 10.1007/s10822-016-9898-z (PMC4802000; doi:10.1007/s10822-016-9898-z)
Supplement: Supplementary file 2 — Supplementary material 2 (XLS 628 kb) [file 10822_2016_9898_MOESM2_ESM.xls]

## Sheet: 1795_test_set_compounds
A k-Nearest Neighbor Classification for hERG K+ Channel blockers
Journal of Computer-Aided Molecular Design
Swapnil Chavan†*, Ahmed Abdelaziz§, Jesper G. Wiklander† and Ian A. Nicholls†‡
† Bioorganic & Biophysical Chemistry Laboratory, Linnaeus University Centre for Biomaterials Chemistry, Department of Chemistry & Biomedical Sciences, Linnaeus University, SE-391 82 Kalmar, Sweden.
‡ Department of Chemistry-BMC, Uppsala University, Box 576, SE-751 23 Uppsala, Sweden.
§ eADME GmbH, Lichtenbergstraße 8, D-85748, Garching, Munich, Germany.
Supplementary Table-2: Detailed information of 1795 Pubchem test set compounds
Entry	Pubchem_CID	InchI	Name	Smile	IC50 (% inhibition)	Class
1	408996	InChI=1S/C19H16N2O/c1-2-4-14(5-3-1)17-10-11-18(22-17)15-6-8-16(9-7-15)19-20-12-13-21-19/h1-11H,12-13H2,(H,20,21)	2-[4-(5-phenyl-2-furyl)phenyl]-4,5-dihydro-1H-imidazole	C1CN=C(N1)C2=CC=C(C=C2)C3=CC=C(O3)C4=CC=CC=C4	134.097	1
2	227345	InChI=1S/C21H22N2S/c1-22(2)14-7-15-23-18-10-5-6-11-19(18)24-20-13-12-16-8-3-4-9-17(16)21(20)23/h3-6,8-13H,7,14-15H2,1-2H3	3-benzo[a]phenothiazin-12-yl-N,N-dimethyl-propan-1-amine	CN(C)CCCN1C2=CC=CC=C2SC3=C1C4=CC=CC=C4C=C3	111.567	1
3	422686	InChI=1S/C17H16N2S/c1-11-12-6-2-4-8-14(12)16(10-20-17(18)19)15-9-5-3-7-13(11)15/h2-9H,10H2,1H3,(H3,18,19)	2-[(10-methyl-9-anthryl)methyl]isothiourea	CC1=C2C=CC=CC2=C(C3=CC=CC=C13)CSC(=N)N	102.566	1
4	408974	InChI=1S/C19H21ClN2S/c1-13-16(9-10-21)17-11-15(23-2)7-8-19(17)22(13)12-14-5-3-4-6-18(14)20/h3-8,11H,9-10,12,21H2,1-2H3	2-[1-[(2-chlorophenyl)methyl]-2-methyl-5-methylsulfanyl-indol-3-yl]ethanamine	CC1=C(C2=C(N1CC3=CC=CC=C3Cl)C=CC(=C2)SC)CCN	102.395	1
5	425818	InChI=1S/C21H23N3O/c1-13-18-12-23-9-7-16(18)14(2)21-20(13)17-11-15(25-3)5-6-19(17)24(21)10-4-8-22/h5-7,9,11-12H,4,8,10,22H2,1-3H3	3-(9-methoxy-5,11-dimethyl-pyrido[4,3-b]carbazol-6-yl)propan-1-amine	CC1=C2C(=C(C3=C1C=CN=C3)C)C4=C(N2CCCN)C=CC(=C4)OC	91.8837	1
6	424220	InChI=1S/C16H19N3/c1-18(2)10-5-11-19-15-7-4-3-6-13(15)14-12-17-9-8-16(14)19/h3-4,6-9,12H,5,10-11H2,1-2H3	N,N-dimethyl-3-pyrido[4,3-b]indol-5-yl-propan-1-amine	CN(C)CCCN1C2=C(C=NC=C2)C3=CC=CC=C31	90.4455	1
7	318119	InChI=1S/C17H19ClN6/c1-12-11-15(23-9-7-22(2)8-10-23)24-17(19-12)20-16(21-24)13-3-5-14(18)6-4-13/h3-6,11H,7-10H2,1-2H3	2-(4-chlorophenyl)-5-methyl-7-(4-methylpiperazin-1-yl)-[1,2,4]triazolo[1,5-a]pyrimidine	CC1=NC2=NC(=NN2C(=C1)N3CCN(CC3)C)C4=CC=C(C=C4)Cl	90.0129	1
8	70583	InChI=1S/C18H22N2S2/c1-19(2)11-6-12-20-15-7-4-5-8-17(15)22-18-10-9-14(21-3)13-16(18)20/h4-5,7-10,13H,6,11-12H2,1-3H3	N,N-dimethyl-3-(2-methylsulfanylphenothiazin-10-yl)propan-1-amine	CN(C)CCCN1C2=CC=CC=C2SC3=C1C=C(C=C3)SC	90.6093	1
9	408515	InChI=1S/C31H36N4/c1-22-17-30(34-13-5-3-6-14-34)32-28-11-9-24(20-26(22)28)19-25-10-12-29-27(21-25)23(2)18-31(33-29)35-15-7-4-8-16-35/h9-12,17-18,20-21H,3-8,13-16,19H2,1-2H3	4-methyl-6-[[4-methyl-2-(1-piperidyl)-6-quinolyl]methyl]-2-(1-piperidyl)quinoline	CC1=CC(=NC2=C1C=C(C=C2)CC3=CC4=C(C=C3)N=C(C=C4C)N5CCCCC5)N6CCCCC6	81.3806	1
10	301935	InChI=1S/C35H34N2O5/c1-37-13-11-23-18-32(39-3)34-35-33(23)27(37)15-20-4-7-24(8-5-20)40-29-16-21(6-9-28(29)38-2)14-26-25-19-31(42-35)30(41-34)17-22(25)10-12-36-26/h4-9,16-19,26-27,36H,10-15H2,1-3H3		CN1CCC2=CC(=C3C4=C2C1CC5=CC=C(C=C5)OC6=C(C=CC(=C6)CC7C8=CC(=C(O3)C=C8CCN7)O4)OC)OC	79.4329	1
11	281255	InChI=1S/C13H6N2O5/c16-13-8-4-2-1-3-7(8)9-5-11(14(17)18)12(15(19)20)6-10(9)13/h1-6H	2,3-dinitrofluoren-9-one	C1=CC=C2C(=C1)C3=CC(=C(C=C3C2=O)[N+](=O)[O-])[N+](=O)[O-]	77.8433	1
12	409834	InChI=1S/C21H18N2O/c1-23(13-11-15-6-4-5-12-22-15)16-9-10-18-17-7-2-3-8-19(17)21(24)20(18)14-16/h2-10,12,14H,11,13H2,1H3	2-[methyl-[2-(2-pyridyl)ethyl]amino]fluoren-9-one	CN(CCC1=CC=CC=N1)C2=CC3=C(C=C2)C4=CC=CC=C4C3=O	75.4053	1
13	229854	InChI=1S/C27H39NO2/c1-15-11-25(30)26(28-14-15)17(3)20-7-8-21-22-6-5-18-12-19(29)9-10-27(18,4)24(22)13-23(21)16(20)2/h5,7-8,15,17,19,22,24-26,28-30H,6,9-14H2,1-4H3	2-[1-(3-hydroxy-10,11b-dimethyl-1,2,3,4,6,6a,11,11a-octahydrobenzo[a]fluoren-9-yl)ethyl]-5-methyl-piperidin-3-ol	CC1CC(C(NC1)C(C)C2=C(C3=C(C=C2)C4CC=C5CC(CCC5(C4C3)C)O)C)O	75.4653	1
14	224644	InChI=1S/C21H21ClN2O/c22-15-10-8-14(9-11-15)20-13-17(16-5-1-2-6-18(16)24-20)21(25)19-7-3-4-12-23-19/h1-2,5-6,8-11,13,19,21,23,25H,3-4,7,12H2	[2-(4-chlorophenyl)-4-quinolyl]-(2-piperidyl)methanol	C1CCNC(C1)C(C2=CC(=NC3=CC=CC=C32)C4=CC=C(C=C4)Cl)O	74.655	1
15	423675	InChI=1S/C16H19N3S/c1-18(2)10-5-11-19-13-6-3-4-7-15(13)20-16-12-17-9-8-14(16)19/h3-4,6-9,12H,5,10-11H2,1-2H3	N,N-dimethyl-3-pyrido[3,4-b][1,4]benzothiazin-5-yl-propan-1-amine	CN(C)CCCN1C2=C(C=NC=C2)SC3=CC=CC=C31	73.5292	1
16	407135	InChI=1S/C20H23NO/c1-3-21(4-2)14-20(22)17-12-11-16-10-9-15-7-5-6-8-18(15)19(16)13-17/h5-13,20,22H,3-4,14H2,1-2H3	2-(diethylamino)-1-(3-phenanthryl)ethanol	CCN(CC)CC(C1=CC2=C(C=CC3=CC=CC=C32)C=C1)O	-73.3736	1
17	409823	InChI=1S/C22H24N2O2/c1-26-16-11-9-15(10-12-16)21-14-18(17-6-2-3-7-19(17)24-21)22(25)20-8-4-5-13-23-20/h2-3,6-7,9-12,14,20,22-23,25H,4-5,8,13H2,1H3	[2-(4-methoxyphenyl)-4-quinolyl]-(2-piperidyl)methanol	COC1=CC=C(C=C1)C2=NC3=CC=CC=C3C(=C2)C(C4CCCCN4)O	72.711	1
18	244087	InChI=1S/C16H13NO4/c1-19-13-4-3-11-12(18)9-14(10-5-7-17-8-6-10)21-15(11)16(13)20-2/h3-9H,1-2H3	7,8-dimethoxy-2-(4-pyridyl)chromen-4-one	COC1=C(C2=C(C=C1)C(=O)C=C(O2)C3=CC=NC=C3)OC	72.0718	1
19	3246094	InChI=1S/C14H18N3S/c1-11-10-12(2)16-14(15-11)18-9-7-13-6-4-5-8-17(13)3/h4-6,8,10H,7,9H2,1-3H3/q+1	4,6-dimethyl-2-[2-(1-methylpyridin-1-ium-2-yl)ethylsulfanyl]pyrimidine	CC1=CC(=NC(=N1)SCCC2=CC=CC=[N+]2C)C	71.4963	1
20	248466	InChI=1S/C17H16N4O3S/c1-24-16-10-15(13-7-2-3-8-14(13)17(16)18)21-20-11-5-4-6-12(9-11)25(19,22)23/h2-10H,18H2,1H3,(H2,19,22,23)	3-[(4-amino-3-methoxy-1-naphthyl)azo]benzenesulfonamide	COC1=C(C2=CC=CC=C2C(=C1)N=NC3=CC(=CC=C3)S(=O)(=O)N)N	70.7662	1
21	5422	InChI=1S/C38H42N2O6/c1-39-15-13-25-20-32(42-4)34-22-28(25)29(39)17-23-7-10-27(11-8-23)45-33-19-24(9-12-31(33)41-3)18-30-36-26(14-16-40(30)2)21-35(43-5)37(44-6)38(36)46-34/h7-12,19-22,29-30H,13-18H2,1-6H3		CN1CCC2=CC(=C3C=C2C1CC4=CC=C(C=C4)OC5=C(C=CC(=C5)CC6C7=C(O3)C(=C(C=C7CCN6C)OC)OC)OC)OC	70.1226	1
22	4066	InChI=1S/C20H22N2S/c1-3-7-19-17(5-1)22(18-6-2-4-8-20(18)23-19)14-16-13-21-11-9-15(16)10-12-21/h1-8,15-16H,9-14H2	10-(quinuclidin-3-ylmethyl)phenothiazine	C1CN2CCC1C(C2)CN3C4=CC=CC=C4SC5=CC=CC=C53	69.2532	1
23	3151	InChI=1S/C22H24ClN5O2/c23-15-6-7-20-18(14-15)25-22(30)28(20)16-8-12-26(13-9-16)10-3-11-27-19-5-2-1-4-17(19)24-21(27)29/h1-2,4-7,14,16H,3,8-13H2,(H,24,29)(H,25,30)	6-chloro-3-[1-[3-(2-oxo-3H-benzimidazol-1-yl)propyl]-4-piperidyl]-1H-benzimidazol-2-one	C1CN(CCC1N2C3=C(C=C(C=C3)Cl)NC2=O)CCCN4C5=CC=CC=C5NC4=O	67.7414	1
24	222760	InChI=1S/C25H14O4/c26-23-17-7-3-4-8-18(17)24(27)22-19(23)11-12-20(25(28)29)21(22)16-10-9-14-5-1-2-6-15(14)13-16/h1-13H,(H,28,29)	1-(2-naphthyl)-9,10-dioxo-anthracene-2-carboxylic acid	C1=CC=C2C=C(C=CC2=C1)C3=C(C=CC4=C3C(=O)C5=CC=CC=C5C4=O)C(=O)O	66.5208	1
25	82011	InChI=1S/C20H14O3/c21-17(10-11-18(22)23)15-8-6-14-5-4-12-2-1-3-13-7-9-16(15)20(14)19(12)13/h1-9H,10-11H2,(H,22,23)	4-oxo-4-pyren-1-yl-butanoic acid	C1=CC2=C3C(=C1)C=CC4=C(C=CC(=C43)C=C2)C(=O)CCC(=O)O	-66.5521	1
26	2729	InChI=1S/C18H18ClNS/c1-20(2)11-5-7-14-15-6-3-4-8-17(15)21-18-10-9-13(19)12-16(14)18/h3-4,6-10,12H,5,11H2,1-2H3	3-(2-chlorothioxanthen-9-ylidene)-N,N-dimethyl-propan-1-amine	CN(C)CCC=C1C2=CC=CC=C2SC3=C1C=C(C=C3)Cl	66.1661	1
27	239932	InChI=1S/C18H24ClN3/c1-22(2)11-5-10-20-18-14-6-3-4-7-16(14)21-17-9-8-13(19)12-15(17)18/h8-9,12H,3-7,10-11H2,1-2H3,(H,20,21)	N-(7-chloro-1,2,3,4-tetrahydroacridin-9-yl)-N',N'-dimethyl-propane-1,3-diamine	CN(C)CCCNC1=C2CCCCC2=NC3=C1C=C(C=C3)Cl	65.916	1
28	3246414	InChI=1S/C22H17N3O8S/c1-24(2)34(32,33)12-5-3-11(4-6-12)23-13-7-9-15(26)19-17(13)21(28)18-14(25(30)31)8-10-16(27)20(18)22(19)29/h3-10,23,26-27H,1-2H3	4-[(4,5-dihydroxy-8-nitro-9,10-dioxo-1-anthryl)amino]-N,N-dimethyl-benzenesulfonamide	CN(C)S(=O)(=O)C1=CC=C(C=C1)NC2=C3C(=C(C=C2)O)C(=O)C4=C(C=CC(=C4C3=O)[N+](=O)[O-])O	64.0903	1
29	224506	InChI=1S/C17H22ClN3/c18-13-6-7-15-16(8-9-20-17(15)12-13)21-11-10-19-14-4-2-1-3-5-14/h6-9,12,14,19H,1-5,10-11H2,(H,20,21)	N'-(7-chloro-4-quinolyl)-N-cyclohexyl-ethane-1,2-diamine	C1CCC(CC1)NCCNC2=C3C=CC(=CC3=NC=C2)Cl	63.1576	1
30	16414	InChI=1S/C17H19ClN2OS/c1-19(2)8-3-9-20-14-6-5-13(21)11-17(14)22-16-7-4-12(18)10-15(16)20/h4-7,10-11,21H,3,8-9H2,1-2H3	8-chloro-10-[3-(dimethylamino)propyl]phenothiazin-3-ol	CN(C)CCCN1C2=C(C=C(C=C2)O)SC3=C1C=C(C=C3)Cl	62.6809	1
31	421105	InChI=1S/C26H27ClN4O2/c1-30-9-11-31(12-10-30)16-17-13-19(4-8-25(17)32)28-26-21-6-3-18(27)14-24(21)29-23-7-5-20(33-2)15-22(23)26/h3-8,13-15,32H,9-12,16H2,1-2H3,(H,28,29)	4-[(6-chloro-2-methoxy-acridin-9-yl)amino]-2-[(4-methylpiperazin-1-yl)methyl]phenol	CN1CCN(CC1)CC2=C(C=CC(=C2)NC3=C4C=C(C=CC4=NC5=C3C=CC(=C5)Cl)OC)O	61.6914	1
32	239418	InChI=1S/C16H12BrNO/c1-10(18-19)11-6-7-12-9-16(17)14-5-3-2-4-13(14)15(12)8-11/h2-9,19H,1H3	1-(9-bromo-3-phenanthryl)ethanone oxime	CC(=NO)C1=CC2=C(C=C1)C=C(C3=CC=CC=C32)Br	61.6266	1
33	65612	InChI=1S/C21H26N2OS/c1-22-13-6-5-7-16(22)12-14-23-18-8-3-4-9-20(18)25-21-11-10-17(24-2)15-19(21)23/h3-4,8-11,15-16H,5-7,12-14H2,1-2H3	2-methoxy-10-[2-(1-methyl-2-piperidyl)ethyl]phenothiazine	CN1CCCCC1CCN2C3=CC=CC=C3SC4=C2C=C(C=C4)OC	59.0851	1
34	389769	InChI=1S/C23H9F3N2O4S/c24-23(25,26)22(31)28-21-13(9-27)15-12-7-3-4-8-14(12)32-19-16(20(15)33-21)17(29)10-5-1-2-6-11(10)18(19)30/h1-8H,(H,28,31)		C1=CC=C2C(=C1)C(=O)C3=C(C2=O)OC4=CC=CC=C4C5=C3SC(=C5C#N)NC(=O)C(F)(F)F	58.9598	1
35	19900	InChI=1S/C23H29N/c1-3-7-21(8-4-1)23(22-9-5-2-6-10-22)15-16-24-17-19-11-12-20(18-24)14-13-19/h1-10,19-20,23H,11-18H2	3-(3,3-diphenylpropyl)-3-azabicyclo[3.2.2]nonane	C1CC2CCC1CN(C2)CCC(C3=CC=CC=C3)C4=CC=CC=C4	56.9339	1
36	1318	InChI=1S/C12H8N2/c1-3-9-5-6-10-4-2-8-14-12(10)11(9)13-7-1/h1-8H	1,10-phenanthroline	C1=CC2=C(C3=C(C=CC=N3)C=C2)N=C1	56.6375	1
37	436393	InChI=1S/C17H17N5/c1-20-16(18)22-17(19)21-15-10-11-6-2-3-7-12(11)13-8-4-5-9-14(13)15/h2-10H,1H3,(H5,18,19,20,21,22)	1-[amino-(9-phenanthrylamino)methylene]-2-methyl-guanidine	CN=C(N)N=C(N)NC1=CC2=CC=CC=C2C3=CC=CC=C31	-54.3685	1
38	435678	InChI=1S/C18H23N5O2/c1-21(2)11-7-10-19-15-12-8-5-6-9-13(12)22(3)16-14(15)17(24)23(4)18(25)20-16/h5-6,8-9,19H,7,10-11H2,1-4H3	5-[3-(dimethylamino)propylamino]-3,10-dimethyl-pyrimido[4,5-b]quinoline-2,4-dione	CN1C2=CC=CC=C2C(=C3C1=NC(=O)N(C3=O)C)NCCCN(C)C	54.8124	1
39	340898	InChI=1S/C20H20N2O/c23-13-15(18-12-22-20-8-4-2-6-17(18)20)10-9-14-11-21-19-7-3-1-5-16(14)19/h1-8,11-12,15,21-23H,9-10,13H2	2,4-bis(1H-indol-3-yl)butan-1-ol	C1=CC=C2C(=C1)C(=CN2)CCC(CO)C3=CNC4=CC=CC=C43	53.2542	1
40	245078	InChI=1S/C20H26ClN3/c21-15-4-9-18-19(10-11-22-20(18)14-15)23-16-5-7-17(8-6-16)24-12-2-1-3-13-24/h4,9-11,14,16-17H,1-3,5-8,12-13H2,(H,22,23)	7-chloro-N-[4-(1-piperidyl)cyclohexyl]quinolin-4-amine	C1CCN(CC1)C2CCC(CC2)NC3=C4C=CC(=CC4=NC=C3)Cl	53.3667	1
41	272209	InChI=1S/C23H23N3OS/c1-24-10-12-25(13-11-24)16-23(27)26-19-8-4-5-9-21(19)28-22-15-18-7-3-2-6-17(18)14-20(22)26/h2-9,14-15H,10-13,16H2,1H3	1-benzo[b]phenothiazin-12-yl-2-(4-methylpiperazin-1-yl)ethanone	CN1CCN(CC1)CC(=O)N2C3=CC=CC=C3SC4=CC5=CC=CC=C5C=C42	52.7492	1
42	493992	InChI=1S/C30H45NO3/c1-19(31-17-20-15-23(33-4)6-10-28(20)34-18-31)25-8-9-26-24-7-5-21-16-22(32)11-13-29(21,2)27(24)12-14-30(25,26)3/h6,10,15,19,21-22,24-27,32H,5,7-9,11-14,16-18H2,1-4H3	17-[1-(6-methoxy-2,4-dihydro-1,3-benzoxazin-3-yl)ethyl]-10,13-dimethyl-2,3,4,5,6,7,8,9,11,12,14,15,16,17-tetradecahydro-1H-cyclopenta[a]phenanthren-3-ol	CC(C1CCC2C1(CCC3C2CCC4C3(CCC(C4)O)C)C)N5CC6=C(C=CC(=C6)OC)OC5	51.2901	1
43	425656	InChI=1S/C14H11N3O2S/c15-14(16)20-13-10-4-2-1-3-9(10)12-7-8(17(18)19)5-6-11(12)13/h1-7,13H,(H3,15,16)	2-(3-nitro-9H-fluoren-9-yl)isothiourea	C1=CC=C2C(=C1)C(C3=C2C=C(C=C3)[N+](=O)[O-])SC(=N)N	50.7954	1
44	224978	InChI=1S/C27H20O3/c28-25-21-12-6-4-8-18(21)14-16-23(25)27(30,20-10-2-1-3-11-20)24-17-15-19-9-5-7-13-22(19)26(24)29/h1-17,28-30H	2-[hydroxy-(1-hydroxy-2-naphthyl)-phenyl-methyl]naphthalen-1-ol	C1=CC=C(C=C1)C(C2=C(C3=CC=CC=C3C=C2)O)(C4=C(C5=CC=CC=C5C=C4)O)O	50.7117	1
45	6796208	InChI=1S/C20H14N2O4S/c23-19-11-8-13-4-1-2-6-17(13)20(19)22-21-18-7-3-5-14-12-15(27(24,25)26)9-10-16(14)18/h1-12,21H,(H,24,25,26)	5-[2-(2-oxo-1-naphthylidene)hydrazino]naphthalene-2-sulfonic acid	C1=CC=C2C(=C1)C=CC(=O)C2=NNC3=CC=CC4=C3C=CC(=C4)S(=O)(=O)O	49.9485	1
46	416507	InChI=1S/C17H14N2O/c1-19-11-3-4-13(12-19)7-9-15-10-8-14-5-2-6-16(20)17(14)18-15/h2-12H,1H3/p+1	2-[2-(1-methylpyridin-1-ium-3-yl)vinyl]quinolin-8-ol	C[N+]1=CC=CC(=C1)C=CC2=NC3=C(C=CC=C3O)C=C2	48.0968	1
47	421494	InChI=1S/C27H34N2O2/c1-4-18-17-29-12-10-20-15-26(30-2)27(31-3)16-23(20)25(29)14-21(18)13-24-22-8-6-5-7-19(22)9-11-28-24/h5-8,15-16,24-25,28H,4,9-14,17H2,1-3H3	3-ethyl-9,10-dimethoxy-2-(1,2,3,4-tetrahydroisoquinolin-1-ylmethyl)-4,6,7,11b-tetrahydro-1H-benzo[a]quinolizine	CCC1=C(CC2C3=CC(=C(C=C3CCN2C1)OC)OC)CC4C5=CC=CC=C5CCN4	47.548	1
48	421495	InChI=1S/C27H34N2O2/c1-4-18-17-29-12-10-19-7-5-6-8-22(19)25(29)14-21(18)13-24-23-16-27(31-3)26(30-2)15-20(23)9-11-28-24/h5-8,15-16,24-25,28H,4,9-14,17H2,1-3H3	2-[(6,7-dimethoxy-1,2,3,4-tetrahydroisoquinolin-1-yl)methyl]-3-ethyl-4,6,7,11b-tetrahydro-1H-benzo[a]quinolizine	CCC1=C(CC2C3=CC=CC=C3CCN2C1)CC4C5=CC(=C(C=C5CCN4)OC)OC	46.0478	1
49	283705	InChI=1S/C15H12Cl3NO/c16-8-1-2-10-11(5-8)15(19-3-4-20)12-6-9(17)7-13(18)14(10)12/h1-2,5-7,15,19-20H,3-4H2	2-[(2,4,7-trichloro-9H-fluoren-9-yl)amino]ethanol	C1=CC2=C(C=C1Cl)C(C3=CC(=CC(=C23)Cl)Cl)NCCO	46.8694	1
50	257459	InChI=1S/C13H9Cl3O2/c14-9-5-8(13(18)11(16)6-9)3-7-1-2-12(17)10(15)4-7/h1-2,4-6,17-18H,3H2	2,4-dichloro-6-[(3-chloro-4-hydroxy-phenyl)methyl]phenol	C1=CC(=C(C=C1CC2=CC(=CC(=C2O)Cl)Cl)Cl)O	45.0855	1
51	72827	InChI=1S/C21H24N2O2S/c24-14-15-8-9-17(22-10-13-23-11-4-1-5-12-23)19-20(25)16-6-2-3-7-18(16)26-21(15)19/h2-3,6-9,22,24H,1,4-5,10-14H2	4-(hydroxymethyl)-1-[2-(1-piperidyl)ethylamino]thioxanthen-9-one	C1CCN(CC1)CCNC2=C3C(=C(C=C2)CO)SC4=CC=CC=C4C3=O	45.9557	1
52	431425	InChI=1S/C17H14N2O2S/c18-17(19)22-10-12-7-4-8-13-14(20)9-15(21-16(12)13)11-5-2-1-3-6-11/h1-9H,10H2,(H3,18,19)	2-[(4-oxo-2-phenyl-chromen-8-yl)methyl]isothiourea	C1=CC=C(C=C1)C2=CC(=O)C3=C(O2)C(=CC=C3)CSC(=N)N	44.2779	1
53	219939	InChI=1S/C17H16N2O/c18-19-17(20)10-6-12-5-7-14-9-8-13-3-1-2-4-15(13)16(14)11-12/h1-5,7-9,11H,6,10,18H2,(H,19,20)	3-(3-phenanthryl)propanehydrazide	C1=CC=C2C(=C1)C=CC3=C2C=C(C=C3)CCC(=O)NN	-44.6883	1
54	409879	InChI=1S/C13H15N4S/c1-17(2,3)12-8-11-13(16-15-12)14-9-6-4-5-7-10(9)18-11/h4-8H,1-3H3,(H,14,16)/q+1	trimethyl(10H-pyridazino[4,3-b][1,4]benzothiazin-3-yl)ammonium	C[N+](C)(C)C1=NN=C2C(=C1)SC3=CC=CC=C3N2	43.4679	1
55	428781	InChI=1S/C19H20N2O4/c1-21(2)9-5-8-20-13-10-14(22)15-16(19(13)25)18(24)12-7-4-3-6-11(12)17(15)23/h3-4,6-7,10,20,22,25H,5,8-9H2,1-2H3	2-[3-(dimethylamino)propylamino]-1,4-dihydroxy-anthracene-9,10-dione	CN(C)CCCNC1=CC(=C2C(=C1O)C(=O)C3=CC=CC=C3C2=O)O	42.1006	1
56	408514	InChI=1S/C29H32N4O2/c1-20-15-28(32-7-11-34-12-8-32)30-26-5-3-22(18-24(20)26)17-23-4-6-27-25(19-23)21(2)16-29(31-27)33-9-13-35-14-10-33/h3-6,15-16,18-19H,7-14,17H2,1-2H3	4-[4-methyl-6-[(4-methyl-2-morpholino-6-quinolyl)methyl]-2-quinolyl]morpholine	CC1=CC(=NC2=C1C=C(C=C2)CC3=CC4=C(C=C3)N=C(C=C4C)N5CCOCC5)N6CCOCC6	42.1257	1
57	14677	InChI=1S/C18H20N2S/c1-19-11-10-14(12-19)13-20-15-6-2-4-8-17(15)21-18-9-5-3-7-16(18)20/h2-9,14H,10-13H2,1H3	10-[(1-methylpyrrolidin-3-yl)methyl]phenothiazine	CN1CCC(C1)CN2C3=CC=CC=C3SC4=CC=CC=C42	42.9118	1
58	2866	InChI=1S/C21H26N2O3/c1-26-21(25)19-15-10-17-20-14(13-4-2-3-5-16(13)22-20)8-9-23(17)11-12(15)6-7-18(19)24/h2-5,12,15,17-19,22,24H,6-11H2,1H3	methyl 18-hydroxy-1,3,11,12,14,15,16,17,18,19,20,21-dodecahydroyohimban-19-carboxylate	COC(=O)C1C(CCC2C1CC3C4=C(CCN3C2)C5=CC=CC=C5N4)O	42.5178	1
59	3246550	InChI=1S/C20H19N3O/c24-23-18(13-22-11-4-1-5-12-22)21-17-10-6-9-15-14-7-2-3-8-16(14)20(23)19(15)17/h2-3,6-10H,1,4-5,11-13H2		C1CCN(CC1)CC2=NC3=CC=CC4=C3C(=[N+]2[O-])C5=CC=CC=C45	41.5921	1
60	408821	InChI=1S/C15H22N3S/c1-18(2,3)11-10-17(13-14-7-6-12-19-14)15-8-4-5-9-16-15/h4-9,12H,10-11,13H2,1-3H3/q+1	trimethyl-[2-[2-pyridyl(2-thienylmethyl)amino]ethyl]ammonium	C[N+](C)(C)CCN(CC1=CC=CS1)C2=CC=CC=N2	39.4892	1
61	72843	InChI=1S/C20H20N4O/c1-22-9-11-23(12-10-22)13-18-21-17-8-4-7-15-14-5-2-3-6-16(14)20(19(15)17)24(18)25/h2-8H,9-13H2,1H3		CN1CCN(CC1)CC2=NC3=CC=CC4=C3C(=[N+]2[O-])C5=CC=CC=C45	39.1905	1
62	409679	InChI=1S/C22H22N4O2/c1-13-9-19(23)17-11-15(3-5-21(17)25-13)27-7-8-28-16-4-6-22-18(12-16)20(24)10-14(2)26-22/h3-6,9-12H,7-8H2,1-2H3,(H2,23,25)(H2,24,26)	6-[2-[(4-amino-2-methyl-6-quinolyl)oxy]ethoxy]-2-methyl-quinolin-4-amine	CC1=NC2=C(C=C(C=C2)OCCOC3=CC4=C(C=C3)N=C(C=C4N)C)C(=C1)N	38.8807	1
63	231656	InChI=1S/C25H18N2/c1-5-13-22-18(9-1)19-10-2-6-14-23(19)26(22)17-27-24-15-7-3-11-20(24)21-12-4-8-16-25(21)27/h1-16H,17H2	9-(carbazol-9-ylmethyl)carbazole	C1=CC=C2C(=C1)C3=CC=CC=C3N2CN4C5=CC=CC=C5C6=CC=CC=C64	-38.4203	1
64	126437	InChI=1S/C18H16N4O/c19-17(20)13-5-1-11(2-6-13)15-9-10-16(23-15)12-3-7-14(8-4-12)18(21)22/h1-10H,(H3,19,20)(H3,21,22)	4-[5-(4-carbamimidoylphenyl)-2-furyl]benzamidine	C1=CC(=CC=C1C2=CC=C(O2)C3=CC=C(C=C3)C(=N)N)C(=N)N	38.8278	1
65	122728	InChI=1S/C36H38N2O6/c1-37-13-11-23-18-31(41-3)32-20-26(23)27(37)16-22-7-10-29(39)30(17-22)43-25-8-5-21(6-9-25)15-28-34-24(12-14-38(28)2)19-33(42-4)35(40)36(34)44-32/h5-10,17-20,27-28,39-40H,11-16H2,1-4H3		CN1CCC2=CC(=C(C3=C2C1CC4=CC=C(C=C4)OC5=C(C=CC(=C5)CC6C7=CC(=C(C=C7CCN6C)OC)O3)O)O)OC	38.6118	1
66	6825516	InChI=1S/C24H22N2O2/c1-4-28-20-11-12-22-17(15-20)7-9-19(26(22)3)10-8-18-14-16(2)21-6-5-13-25-23(21)24(18)27/h5-15H,4H2,1-3H3/p+1	7-[2-(6-ethoxy-1-methyl-2-quinolylidene)ethylidene]-5-methyl-quinolin-1-ium-8-one	CCOC1=CC2=C(C=C1)N(C(=CC=C3C=C(C4=C(C3=O)[NH+]=CC=C4)C)C=C2)C	37.0441	1
67	437172	InChI=1S/C37H40N2O6/c1-38-20-25-14-23-8-11-30(40)31(16-23)44-27-9-6-22(7-10-27)15-29-28-19-33(32(41-3)17-24(28)12-13-39(29)2)45-37-35(25)26(21-38)18-34(42-4)36(37)43-5/h6-11,16-19,25,29,40H,12-15,20-21H2,1-5H3		CN1CCC2=CC(=C3C=C2C1CC4=CC=C(C=C4)OC5=C(C=CC(=C5)CC6CN(CC7=CC(=C(C(=C67)O3)OC)OC)C)O)OC	37.9419	1
68	411668	InChI=1S/C25H18NO/c27-25(17-26-14-13-18-5-1-2-7-22(18)16-26)21-12-11-20-10-9-19-6-3-4-8-23(19)24(20)15-21/h1-16H,17H2/q+1	2-isoquinolin-2-ium-2-yl-1-(3-phenanthryl)ethanone	C1=CC=C2C=[N+](C=CC2=C1)CC(=O)C3=CC4=C(C=CC5=CC=CC=C54)C=C3	37.2296	1
69	289037	InChI=1S/C15H12ClN3O3/c16-9-7-12-10-3-1-2-4-11(10)15(17-5-6-20)18-14(12)13(8-9)19(21)22/h1-4,7-8,20H,5-6H2,(H,17,18)	2-[(2-chloro-4-nitro-phenanthridin-6-yl)amino]ethanol	C1=CC=C2C(=C1)C3=CC(=CC(=C3N=C2NCCO)[N+](=O)[O-])Cl	37.9757	1
70	3195	InChI=1S/C19H22N2O/c1-2-19-9-5-10-20-11-8-14-13-6-3-4-7-15(13)21(16(22)12-19)17(14)18(19)20/h3-4,6-7,18H,2,5,8-12H2,1H3		CCC12CCCN3C1C4=C(CC3)C5=CC=CC=C5N4C(=O)C2	37.6516	1
71	417420	InChI=1S/C21H40N2O/c1-20(2,3)19-5-7-21(8-6-19)9-13-22(14-10-21)11-4-12-23-15-17-24-18-16-23/h19H,4-18H2,1-3H3	4-[3-(9-tert-butyl-3-azaspiro[5.5]undecan-3-yl)propyl]morpholine	CC(C)(C)C1CCC2(CC1)CCN(CC2)CCCN3CCOCC3	36.6855	1
72	238855	InChI=1S/C16H14N8O2S/c1-22-8-19-13(24(25)26)15(22)27-14-11-12(20-16(17)21-14)23(9-18-11)7-10-5-3-2-4-6-10/h2-6,8-9H,7H2,1H3,(H2,17,20,21)	9-benzyl-6-(3-methyl-5-nitro-imidazol-4-yl)sulfanyl-purin-2-amine	CN1C=NC(=C1SC2=NC(=NC3=C2N=CN3CC4=CC=CC=C4)N)[N+](=O)[O-]	36.9537	1
73	83851	InChI=1S/C27H30N2O10/c1-10-22(30)14(28)7-17(38-10)39-16-9-27(35,11(2)29-36)8-13-19(16)26(34)21-20(24(13)32)23(31)12-5-4-6-15(37-3)18(12)25(21)33/h4-6,10,14,16-17,22,30,32,34-36H,7-9,28H2,1-3H3	7-(4-amino-5-hydroxy-6-methyl-tetrahydropyran-2-yl)oxy-6,9,11-trihydroxy-9-(N-hydroxy-C-methyl-carbonimidoyl)-4-methoxy-8,10-dihydro-7H-tetracene-5,12-dione	CC1C(C(CC(O1)OC2CC(CC3=C(C4=C(C(=C23)O)C(=O)C5=C(C4=O)C=CC=C5OC)O)(C(=NO)C)O)N)O	36.3339	1
74	7329	InChI=1S/C12H8Cl2O2S/c13-7-1-3-9(15)11(5-7)17-12-6-8(14)2-4-10(12)16/h1-6,15-16H	4-chloro-2-(5-chloro-2-hydroxy-phenyl)sulfanyl-phenol	C1=CC(=C(C=C1Cl)SC2=C(C=CC(=C2)Cl)O)O	36.8091	1
75	3246295	InChI=1S/C8H8N4O2S/c13-5(14)1-2-12-4-11-6-7(12)9-3-10-8(6)15/h3-4H,1-2H2,(H,13,14)(H,9,10,15)	3-(6-thioxo-3H-purin-9-yl)propanoic acid	C1=NC(=S)C2=C(N1)N(C=N2)CCC(=O)O	-35.8128	1
76	604599	InChI=1S/C29H37N3O3/c1-4-17-16-32-10-8-18-13-27(34-2)28(35-3)15-22(18)26(32)12-19(17)11-25-29-21(7-9-30-25)23-14-20(33)5-6-24(23)31-29/h5-6,13-15,17,19,25-26,30-31,33H,4,7-12,16H2,1-3H3	1-[(3-ethyl-9,10-dimethoxy-2,3,4,6,7,11b-hexahydro-1H-benzo[a]quinolizin-2-yl)methyl]-2,3,4,9-tetrahydro-1H-pyrido[3,4-b]indol-6-ol	CCC1CN2CCC3=CC(=C(C=C3C2CC1CC4C5=C(CCN4)C6=C(N5)C=CC(=C6)O)OC)OC	35.828	1
77	273178	InChI=1S/C20H17IN4O2/c21-20-10-6-2-4-8-12(10)25-16(20)14-13(15(26)18(25)22)9-5-1-3-7-11(9)24(14)19(23)17(20)27/h1-8,13-17,22-23,26-27H		C1=CC=C2C(=C1)C3C4N2C(=N)C(C5(C4N(C6=CC=CC=C65)C(=N)C3O)I)O	35.813	1
78	224604	InChI=1S/C14H18ClN3/c1-2-3-6-17-14-10(8-16)9-18-13-7-11(15)4-5-12(13)14/h4-5,7,9H,2-3,6,8,16H2,1H3,(H,17,18)	3-(aminomethyl)-N-butyl-7-chloro-quinolin-4-amine	CCCCNC1=C2C=CC(=CC2=NC=C1CN)Cl	35.8815	1
79	22792	InChI=1S/C15H18I2O3/c16-12-7-9(8-13(17)14(12)18)6-11(15(19)20)10-4-2-1-3-5-10/h7-8,10-11,18H,1-6H2,(H,19,20)	2-cyclohexyl-3-(4-hydroxy-3,5-diiodo-phenyl)propanoic acid	C1CCC(CC1)C(CC2=CC(=C(C(=C2)I)O)I)C(=O)O	35.2117	1
80	16129644	InChI=1S/C62H30N2O6/c65-57-33-13-3-1-11-29(33)43-27-47(63-45-21-9-19-39-51(45)61(69)37-17-7-5-15-35(37)59(39)67)55-53-31(23-25-41(57)49(43)53)32-24-26-42-50-44(30-12-2-4-14-34(30)58(42)66)28-48(56(55)54(32)50)64-46-22-10-20-40-52(46)62(70)38-18-8-6-16-36(38)60(40)68/h1-28,63-64H		C1=CC=C2C(=C1)C3=CC(=C4C5=C(C=CC(=C35)C2=O)C6=C7C4=C(C=C8C7=C(C=C6)C(=O)C9=CC=CC=C98)NC1=CC=CC2=C1C(=O)C1=CC=CC=C1C2=O)NC1=CC=CC2=C1C(=O)C1=CC=CC=C1C2=O	34.1106	1
81	409177	InChI=1S/C19H16ClN5/c20-19-23-17(21-12-11-14-7-3-1-4-8-14)16-18(24-19)25(13-22-16)15-9-5-2-6-10-15/h1-10,13H,11-12H2,(H,21,23,24)	2-chloro-9-phenyl-N-(2-phenylethyl)purin-6-amine	C1=CC=C(C=C1)CCNC2=NC(=NC3=C2N=CN3C4=CC=CC=C4)Cl	34.7173	1
82	94280	InChI=1S/C20H26N2/c1-20(2)16-10-5-7-12-18(16)22(15-9-14-21(3)4)19-13-8-6-11-17(19)20/h5-8,10-13H,9,14-15H2,1-4H3	3-(9,9-dimethylacridin-10-yl)-N,N-dimethyl-propan-1-amine	CC1(C2=CC=CC=C2N(C3=CC=CC=C31)CCCN(C)C)C	34.8817	1
83	5383457	InChI=1S/C10H12Cl2N4S/c1-2-3-4-17-5-6-13-9-10(14-6)16-8(12)7(11)15-9/h2-5H2,1H3,(H,13,14,15,16)	2-(butylsulfanylmethyl)-5,6-dichloro-1H-imidazo[4,5-b]pyrazine	CCCCSCC1=NC2=C(N1)N=C(C(=N2)Cl)Cl	-33.6391	1
84	5382134	InChI=1S/C17H13N3O5S/c18-26(24,25)12-7-5-11(6-8-12)19-20-14-9-10-3-1-2-4-13(10)15(16(14)21)17(22)23/h1-9,19H,(H,22,23)(H2,18,24,25)	2-oxo-3-[(4-sulfamoylphenyl)hydrazono]naphthalene-1-carboxylic acid	C1=CC2=CC(=NNC3=CC=C(C=C3)S(=O)(=O)N)C(=O)C(=C2C=C1)C(=O)O	33.3079	1
85	5380444	InChI=1S/C11H9N5O3/c12-11-13-8(10(18)19)7(9(17)14-11)16-15-6-4-2-1-3-5-6/h1-5,15H,(H,18,19)(H2,12,14,17)	2-amino-6-oxo-5-(phenylhydrazono)pyrimidine-4-carboxylic acid	C1=CC=C(C=C1)NN=C2C(=NC(=NC2=O)N)C(=O)O	33.2739	1
86	3246111	InChI=1S/C5H4N4OS2/c10-4-6-1-2(7-4)8-5(12)9-3(1)11/h(H4,6,7,8,9,10,11,12)	2,6-dithioxo-7,9-dihydro-3H-purin-8-one	C12=C(NC(=O)N1)NC(=S)NC2=S	33.0787	1
87	236207	InChI=1S/C12H20N6O2/c1-15(2)7-6-13-11-14-9-8(16(11)3)10(19)18(5)12(20)17(9)4/h6-7H2,1-5H3,(H,13,14)	8-[2-(dimethylamino)ethylamino]-1,3,7-trimethyl-purine-2,6-dione	CN1C2=C(N=C1NCCN(C)C)N(C(=O)N(C2=O)C)C	33.998	1
88	231631	InChI=1S/C26H20O3/c27-25(28)26(29,23-15-11-21(12-16-23)19-7-3-1-4-8-19)24-17-13-22(14-18-24)20-9-5-2-6-10-20/h1-18,29H,(H,27,28)	2-hydroxy-2,2-bis(4-phenylphenyl)acetic acid	C1=CC=C(C=C1)C2=CC=C(C=C2)C(C3=CC=C(C=C3)C4=CC=CC=C4)(C(=O)O)O	33.6169	1
89	99957	InChI=1S/C32H43ClN2O9/c1-17(2)29(37)43-25-15-26(36)35(6)21-13-20(14-22(40-7)27(21)33)12-18(3)10-9-11-24(41-8)32(39)16-23(42-30(38)34-32)19(4)28-31(25,5)44-28/h9-11,13-14,17,19,23-25,28,39H,12,15-16H2,1-8H3,(H,34,38)		CC1C2CC(C(C=CC=C(CC3=CC(=C(C(=C3)OC)Cl)N(C(=O)CC(C4(C1O4)C)OC(=O)C(C)C)C)C)OC)(NC(=O)O2)O	33.0375	1
90	5476683	InChI=1S/C27H30N2O9/c1-10-23(31)14(28)7-17(37-10)38-16-9-27(35,11(2)30)8-13-19(16)26(34)20-21(25(13)33)24(32)12-5-4-6-15(36-3)18(12)22(20)29/h4-6,10,14,16-17,23,31-32,35H,7-9,28-29H2,1-3H3	3-acetyl-11-amino-1-(4-amino-5-hydroxy-6-methyl-tetrahydropyran-2-yl)oxy-3,6-dihydroxy-10-methoxy-2,4-dihydro-1H-tetracene-5,12-dione	CC1C(C(CC(O1)OC2CC(CC3=C2C(=O)C4=C(C5=C(C=CC=C5OC)C(=C4C3=O)O)N)(C(=O)C)O)N)O	32.1586	1
91	420801	InChI=1S/C20H22N2O2/c1-12-5-4-7-15(20(23)24)16(12)11-18-19-14(9-10-21-18)13-6-2-3-8-17(13)22-19/h2-8,14,18-19,21-22H,9-11H2,1H3,(H,23,24)	2-(2,3,4,4a,9,9a-hexahydro-1H-pyrido[3,4-b]indol-1-ylmethyl)-3-methyl-benzoic acid	CC1=CC=CC(=C1CC2C3C(CCN2)C4=CC=CC=C4N3)C(=O)O	32.0736	1
92	271056	InChI=1S/C16H15AsN4O5/c1-10-15(16(23)21(20-10)12-5-3-2-4-6-12)19-18-11-7-8-13(14(22)9-11)17(24,25)26/h2-9,15,22H,1H3,(H2,24,25,26)	[2-hydroxy-4-[(3-methyl-5-oxo-1-phenyl-4H-pyrazol-4-yl)azo]phenyl]arsonic acid	CC1=NN(C(=O)C1N=NC2=CC(=C(C=C2)[As](=O)(O)O)O)C3=CC=CC=C3	32.8602	1
93	235012	InChI=1S/C28H27N3O2S/c32-34(33)15-13-31(14-16-34)28-12-6-1-7-20(28)17-23(24-18-29-26-10-4-2-8-21(24)26)25-19-30-27-11-5-3-9-22(25)27/h1-12,18-19,23,29-30H,13-17H2	4-[2-[2,2-bis(1H-indol-3-yl)ethyl]phenyl]-1,4-thiazinane 1,1-dioxide	C1CS(=O)(=O)CCN1C2=CC=CC=C2CC(C3=CNC4=CC=CC=C43)C5=CNC6=CC=CC=C65	32.1513	1
94	233015	InChI=1S/C21H16N2O4/c1-13-5-4-7-17-19(16-6-2-3-8-18(16)27-20(13)17)22-21(24)14-9-11-15(12-10-14)23(25)26/h2-12,19H,1H3,(H,22,24)	N-(4-methyl-9H-xanthen-9-yl)-4-nitro-benzamide	CC1=CC=CC2=C1OC3=CC=CC=C3C2NC(=O)C4=CC=C(C=C4)[N+](=O)[O-]	32.2398	1
95	30996	InChI=1S/C19H20F3NO/c1-23(2)11-5-7-14-15-6-3-4-8-17(15)24-18-10-9-13(12-16(14)18)19(20,21)22/h3-4,6,8-10,12,14H,5,7,11H2,1-2H3	N,N-dimethyl-3-[2-(trifluoromethyl)-9H-xanthen-9-yl]propan-1-amine	CN(C)CCCC1C2=CC=CC=C2OC3=C1C=C(C=C3)C(F)(F)F	32.9469	1
96	6399621	InChI=1S/C12H14N6O4S/c1-17-10(13)9(11(19)18(2)12(17)20)16-15-7-3-5-8(6-4-7)23(14,21)22/h3-6,13,15H,1-2H3,(H2,14,21,22)	4-[2-(4-imino-1,3-dimethyl-2,6-dioxo-hexahydropyrimidin-5-ylidene)hydrazino]benzenesulfonamide	CN1C(=N)C(=NNC2=CC=C(C=C2)S(=O)(=O)N)C(=O)N(C1=O)C	31.0836	1
97	74278	InChI=1S/C10H11N7/c1(7-3-11-4-13-7)2-12-9-8-10(15-5-14-8)17-6-16-9/h3-6H,1-2H2,(H,11,13)(H2,12,14,15,16,17)	N-[2-(1H-imidazol-5-yl)ethyl]-7H-purin-6-amine	C1=C(NC=N1)CCNC2=NC=NC3=C2NC=N3	-31.0001	1
98	6326644	InChI=1S/C17H14N2O4S/c1-11-2-5-13(6-3-11)18-19-17-15-8-7-14(24(21,22)23)10-12(15)4-9-16(17)20/h2-10,18H,1H3,(H,21,22,23)	6-oxo-5-(p-tolylhydrazono)naphthalene-2-sulfonic acid	CC1=CC=C(C=C1)NN=C2C3=C(C=CC2=O)C=C(C=C3)S(=O)(=O)O	30.9516	1
99	5351805	InChI=1S/C17H20N6/c1-10-7-14(18)13-9-12(5-6-15(13)22(10)3)20-16-8-11(2)23(4)17(19)21-16/h5-9,18H,1-4H3,(H2,19,20,21)/p+1	N4-(4-imino-1,2-dimethyl-6-quinolyl)-1,6-dimethyl-pyrimidin-1-ium-2,4-diamine	CC1=CC(=N)C2=C(N1C)C=CC(=C2)NC3=NC(=[N+](C(=C3)C)C)N	30.2221	1
100	3246691	InChI=1S/C36H23I2N5/c37-23-11-15-29-33(19-23)42(27-7-3-1-4-8-27)35-21-25(13-17-31(35)40-29)39-26-14-18-32-36(22-26)43(28-9-5-2-6-10-28)34-20-24(38)12-16-30(34)41-32/h1-22H,(H,40,41)/p+1	8-iodo-N-(8-iodo-10-phenyl-5H-phenazin-2-yl)-10-phenyl-phenazin-10-ium-2-amine	C1=CC=C(C=C1)N2C3=C(C=CC(=C3)NC4=CC5=C(C=C4)N=C6C=CC(=CC6=[N+]5C7=CC=CC=C7)I)NC8=C2C=C(C=C8)I	30.3091	1
101	229969	InChI=1S/C21H21ClN2S/c1-23(2)13-6-14-24-18-12-11-15-7-3-4-8-16(15)21(18)25-19-10-5-9-17(22)20(19)24/h3-5,7-12H,6,13-14H2,1-2H3	3-(8-chlorobenzo[c]phenothiazin-7-yl)-N,N-dimethyl-propan-1-amine	CN(C)CCCN1C2=C(C3=CC=CC=C3C=C2)SC4=C1C(=CC=C4)Cl	30.4279	1
102	112517	InChI=1S/C22H18O4/c1-13-11-15(7-9-19(13)23)21(16-8-10-20(24)14(2)12-16)17-5-3-4-6-18(17)22(25)26/h3-12,23H,1-2H3,(H,25,26)	2-[(4-hydroxy-3-methyl-phenyl)-(3-methyl-4-oxo-cyclohexa-2,5-dien-1-ylidene)methyl]benzoic acid	CC1=CC(=C(C2=CC(=C(C=C2)O)C)C3=CC=CC=C3C(=O)O)C=CC1=O	30.9186	1
103	69448	InChI=1S/C17H13NO/c19-17(14-8-2-1-3-9-14)18-16-12-6-10-13-7-4-5-11-15(13)16/h1-12H,(H,18,19)	N-(1-naphthyl)benzamide	C1=CC=C(C=C1)C(=O)NC2=CC=CC3=CC=CC=C32	-30.6871	1
104	8811	InChI=1S/C16H16N4/c17-15(18)13-7-3-11(4-8-13)1-2-12-5-9-14(10-6-12)16(19)20/h1-10H,(H3,17,18)(H3,19,20)	4-[2-(4-carbamimidoylphenyl)vinyl]benzamidine	C1=CC(=CC=C1C=CC2=CC=C(C=C2)C(=N)N)C(=N)N	30.1866	1
105	417855	InChI=1S/C15H21NOS/c17-14(15-2-1-9-18-15)7-8-16-10-12-3-4-13(11-16)6-5-12/h1-2,9,12-13H,3-8,10-11H2	3-(3-azabicyclo[3.2.2]nonan-3-yl)-1-(2-thienyl)propan-1-one	C1CC2CCC1CN(C2)CCC(=O)C3=CC=CS3	29.1708	1
106	417300	InChI=1S/C15H15NO/c16-9-3-4-11-7-8-15-13(10-11)12-5-1-2-6-14(12)17-15/h1-2,5-8,10H,3-4,9,16H2	3-dibenzofuran-2-ylpropan-1-amine	C1=CC=C2C(=C1)C3=C(O2)C=CC(=C3)CCCN	29.2102	1
107	412805	InChI=1S/C24H21N3/c25-24-23(20-14-8-3-9-15-20)21(16-18-10-4-1-5-11-18)26-22(27-24)17-19-12-6-2-7-13-19/h1-15H,16-17H2,(H2,25,26,27)	2,6-dibenzyl-5-phenyl-pyrimidin-4-amine	C1=CC=C(C=C1)CC2=C(C(=NC(=N2)CC3=CC=CC=C3)N)C4=CC=CC=C4	29.0311	1
108	337029	InChI=1S/C16H16O4/c1-10(11-3-5-12(18-2)6-4-11)13-7-15-16(8-14(13)17)20-9-19-15/h3-8,10,17H,9H2,1-2H3	6-[1-(4-methoxyphenyl)ethyl]-1,3-benzodioxol-5-ol	CC(C1=CC=C(C=C1)OC)C2=CC3=C(C=C2O)OCO3	29.9973	1
109	271326	InChI=1S/C10H13NO6/c1-11(4-9(14)15)3-8-10(16)7(13)2-6(5-12)17-8/h2,12,16H,3-5H2,1H3,(H,14,15)	2-[[3-hydroxy-6-(hydroxymethyl)-4-oxo-pyran-2-yl]methyl-methyl-amino]acetic acid	CN(CC1=C(C(=O)C=C(O1)CO)O)CC(=O)O	-29.809	1
110	5566	InChI=1S/C21H24F3N3S/c1-25-11-13-26(14-12-25)9-4-10-27-17-5-2-3-6-19(17)28-20-8-7-16(15-18(20)27)21(22,23)24/h2-3,5-8,15H,4,9-14H2,1H3	10-[3-(4-methylpiperazin-1-yl)propyl]-2-(trifluoromethyl)phenothiazine	CN1CCN(CC1)CCCN2C3=CC=CC=C3SC4=C2C=C(C=C4)C(F)(F)F	29.9223	1
111	369275	InChI=1S/C17H17N5O4/c18-17-20-14-13(19-9-21(14)12-7-6-11(8-23)26-12)16(25)22(17)15(24)10-4-2-1-3-5-10/h1-5,9,11-12,23H,6-8H2,(H2,18,20)	2-amino-1-benzoyl-9-[5-(hydroxymethyl)tetrahydrofuran-2-yl]purin-6-one	C1CC(OC1CO)N2C=NC3=C2N=C(N(C3=O)C(=O)C4=CC=CC=C4)N	-28.6083	1
112	271694	InChI=1S/C12H12N2O4/c13-4-3-7-6-14-10-2-1-8(5-9(7)10)18-12(17)11(15)16/h1-2,5-6,14H,3-4,13H2,(H,15,16)	2-[[3-(2-aminoethyl)-1H-indol-5-yl]oxy]-2-oxo-acetic acid	C1=CC2=C(C=C1OC(=O)C(=O)O)C(=CN2)CCN	-28.9034	1
113	265529	InChI=1S/C11H17N3O2/c1-8-12-9(10(15)11(16)13-8)7-14-5-3-2-4-6-14/h15H,2-7H2,1H3,(H,12,13,16)	5-hydroxy-2-methyl-6-(1-piperidylmethyl)-1H-pyrimidin-4-one	CC1=NC(=O)C(=C(N1)CN2CCCCC2)O	-28.2089	1
114	262228	InChI=1S/C15H17N3O3/c19-13(9-5-1-2-6-10(9)14(20)21)18-15-16-11-7-3-4-8-12(11)17-15/h3-4,7-10H,1-2,5-6H2,(H,20,21)(H2,16,17,18,19)	2-(1H-benzimidazol-2-ylcarbamoyl)cyclohexanecarboxylic acid	C1CCC(C(C1)C(=O)NC2=NC3=CC=CC=C3N2)C(=O)O	28.5466	1
115	256688	InChI=1S/C9H12N2O4/c12-7-4-6-11(9(15)10-7)5-2-1-3-8(13)14/h4,6H,1-3,5H2,(H,13,14)(H,10,12,15)	5-(2,4-dioxopyrimidin-1-yl)pentanoic acid	C1=CN(C(=O)NC1=O)CCCCC(=O)O	-28.0115	1
116	256519	InChI=1S/C20H24O5/c1-19(2)10-8-13-16(23-5)12(6-7-15(21)22)17-14(18(13)25-19)9-11-20(3,4)24-17/h8-11H,6-7H2,1-5H3,(H,21,22)	3-(5-methoxy-2,2,8,8-tetramethyl-pyrano[2,3-h]chromen-6-yl)propanoic acid	CC1(C=CC2=C3C(=C(C(=C2O1)CCC(=O)O)OC)C=CC(O3)(C)C)C	-28.8892	1
117	227337	InChI=1S/C22H24N2S/c1-3-23(4-2)15-16-24-19-11-7-8-12-20(19)25-21-14-13-17-9-5-6-10-18(17)22(21)24/h5-14H,3-4,15-16H2,1-2H3	2-benzo[a]phenothiazin-12-yl-N,N-diethyl-ethanamine	CCN(CC)CCN1C2=CC=CC=C2SC3=C1C4=CC=CC=C4C=C3	28.4663	1
118	96530	InChI=1S/C10H14N4S/c1-3-4-5-14-7-13-8-9(14)11-6-12-10(8)15-2/h6-7H,3-5H2,1-2H3	9-butyl-6-methylsulfanyl-purine	CCCCN1C=NC2=C1N=CN=C2SC	-28.2998	1
119	96467	InChI=1S/C13H13NO2/c15-13(16)9-7-11-6-8-12(14-11)10-4-2-1-3-5-10/h1-6,8,14H,7,9H2,(H,15,16)	3-(5-phenyl-1H-pyrrol-2-yl)propanoic acid	C1=CC=C(C=C1)C2=CC=C(N2)CCC(=O)O	-28.109	1
120	362981	InChI=1S/C19H16O7/c1-10-25-16-5-3-12(7-18(16)26-10)14(20)8-13(19(21)22)11-2-4-15-17(6-11)24-9-23-15/h2-7,10,13H,8-9H2,1H3,(H,21,22)	2-(1,3-benzodioxol-5-yl)-4-(2-methyl-1,3-benzodioxol-5-yl)-4-oxo-butanoic acid	CC1OC2=C(O1)C=C(C=C2)C(=O)CC(C3=CC4=C(C=C3)OCO4)C(=O)O	-27.6154	1
121	330499	InChI=1S/C18H20N2O2S2/c1-22-14-7-5-13(6-8-14)12-23-17-15(11-19)16(21)20-18(24-17)9-3-2-4-10-18/h5-8H,2-4,9-10,12H2,1H3,(H,20,21)	2-[(4-methoxyphenyl)methylsulfanyl]-4-oxo-1-thia-5-azaspiro[5.5]undec-2-ene-3-carbonitrile	COC1=CC=C(C=C1)CSC2=C(C(=O)NC3(S2)CCCCC3)C#N	-27.8919	1
122	243532	InChI=1S/C7H11Br2N/c1-6(8)4-10(3)5-7(2)9/h1-2,4-5H2,3H3	2-bromo-N-(2-bromoallyl)-N-methyl-prop-2-en-1-amine	CN(CC(=C)Br)CC(=C)Br	-27.2176	1
123	222574	InChI=1S/C7H8AsNO5/c10-8(11,12)5-6-1-3-7(4-2-6)9(13)14/h1-4H,5H2,(H2,10,11,12)	(4-nitrophenyl)methylarsonic acid	C1=CC(=CC=C1C[As](=O)(O)O)[N+](=O)[O-]	-27.7337	1
124	136915	InChI=1S/C10H11NO4/c12-9(13)6-11(7-10(14)15)8-4-2-1-3-5-8/h1-5H,6-7H2,(H,12,13)(H,14,15)	2-[N-(carboxymethyl)anilino]acetic acid	C1=CC=C(C=C1)N(CC(=O)O)CC(=O)O	-27.6841	1
125	6815227	InChI=1S/C16H12N4O3/c21-16-12(5-3-7-14(16)20(22)23)10-17-19-15-9-8-11-4-1-2-6-13(11)18-15/h1-10,17H,(H,18,19)	2-nitro-6-[[2-(2-quinolyl)hydrazino]methylene]cyclohexa-2,4-dien-1-one	C1=CC=C2C(=C1)C=CC(=N2)NNC=C3C=CC=C(C3=O)[N+](=O)[O-]	26.7758	1
126	5351954	InChI=1S/C13H11N3O2/c1-6-3-8-5-9-11(14-10(8)4-7(6)2)15-13(18)16-12(9)17/h3-5H,1-2H3,(H2,14,15,16,17,18)	7,8-dimethyl-1H-pyrimido[4,5-b]quinoline-2,4-dione	CC1=CC2=CC3=C(NC(=O)NC3=O)N=C2C=C1C	-26.0306	1
127	3246124	InChI=1S/C23H24N2O/c1-17-11-19-7-3-5-9-21(19)13-24(17)15-23(26)16-25-14-22-10-6-4-8-20(22)12-18(25)2/h3-14,23,26H,15-16H2,1-2H3/q+2	1,3-bis(3-methylisoquinolin-2-ium-2-yl)propan-2-ol	CC1=CC2=CC=CC=C2C=[N+]1CC(C[N+]3=CC4=CC=CC=C4C=C3C)O	26.1466	1
128	423416	InChI=1S/C13H18N2O2/c1-16-12-7-9-4-6-15-11(3-5-14)10(9)8-13(12)17-2/h7-8H,3-6,14H2,1-2H3	2-(6,7-dimethoxy-3,4-dihydroisoquinolin-1-yl)ethanamine	COC1=C(C=C2C(=C1)CCN=C2CCN)OC	26.8941	1
129	408460	InChI=1S/C25H24N2O/c28-25(22-12-6-7-15-26-22)21-16-23(18-9-2-1-3-10-18)27-24-19-11-5-4-8-17(19)13-14-20(21)24/h1-5,8-11,13-14,16,22,25-26,28H,6-7,12,15H2	(2-phenylbenzo[h]quinolin-4-yl)-(2-piperidyl)methanol	C1CCNC(C1)C(C2=CC(=NC3=C2C=CC4=CC=CC=C43)C5=CC=CC=C5)O	26.7666	1
130	338385	InChI=1S/C18H9ClN2O4/c19-9-5-7-10(8-6-9)21-15-13(14(20-21)18(24)25)16(22)11-3-1-2-4-12(11)17(15)23/h1-8H,(H,24,25)	1-(4-chlorophenyl)-4,9-dioxo-benzo[f]indazole-3-carboxylic acid	C1=CC=C2C(=C1)C(=O)C3=C(C2=O)N(N=C3C(=O)O)C4=CC=C(C=C4)Cl	26.0429	1
131	332907	InChI=1S/C18H18N4/c1-12-7-8-17-16(9-12)13(2)10-18(21-17)22-19-11-15-6-4-5-14(3)20-15/h4-11H,1-3H3,(H,21,22)	4,6-dimethyl-N-[(6-methyl-2-pyridyl)methyleneamino]quinolin-2-amine	CC1=CC2=C(C=C1)N=C(C=C2C)NN=CC3=NC(=CC=C3)C	26.3288	1
132	259669	InChI=1S/C14H19N5/c15-12-11(13(16)19-14(17)18-12)9-5-4-8-10-6-2-1-3-7-10/h1-3,6-7H,4-5,8-9H2,(H6,15,16,17,18,19)	5-(4-phenylbutyl)pyrimidine-2,4,6-triamine	C1=CC=C(C=C1)CCCCC2=C(N=C(N=C2N)N)N	26.6372	1
133	5477815	InChI=1S/C19H15N5O/c20-19(21)11-5-7-12(8-6-11)23-24-18-16(25)10-9-14-13-3-1-2-4-15(13)22-17(14)18/h1-10,23-24H,(H3,20,21)	4-[2-(2-oxocarbazol-1-yl)hydrazino]benzamidine	C1=CC2=C3C=CC(=O)C(=C3N=C2C=C1)NNC4=CC=C(C=C4)C(=N)N	-25.6422	1
134	432556	InChI=1S/C10H9ClN4OS/c11-7-3-1-6(2-4-7)9-14-8(16-15-9)5-17-10(12)13/h1-4H,5H2,(H3,12,13)	2-[[3-(4-chlorophenyl)-1,2,4-oxadiazol-5-yl]methyl]isothiourea	C1=CC(=CC=C1C2=NOC(=N2)CSC(=N)N)Cl	-25.0605	1
135	425241	InChI=1S/C26H14Cl8O4/c27-13-1-9(2-14(28)23(13)35)21(10-3-15(29)24(36)16(30)4-10)22(11-5-17(31)25(37)18(32)6-11)12-7-19(33)26(38)20(34)8-12/h1-8,21-22,35-38H	2,6-dichloro-4-[1,2,2-tris(3,5-dichloro-4-hydroxy-phenyl)ethyl]phenol	C1=C(C=C(C(=C1Cl)O)Cl)C(C2=CC(=C(C(=C2)Cl)O)Cl)C(C3=CC(=C(C(=C3)Cl)O)Cl)C4=CC(=C(C(=C4)Cl)O)Cl	25.6624	1
136	414088	InChI=1S/C8H17BrN2/c1-10-5-7-11(8-6-10)4-2-3-9/h2-8H2,1H3	1-(3-bromopropyl)-4-methyl-piperazine	CN1CCN(CC1)CCCBr	25.2533	1
137	411561	InChI=1S/C24H19NO/c26-24(20-12-5-2-6-13-20)23(19-10-3-1-4-11-19)25-22-16-15-18-9-7-8-14-21(18)17-22/h1-17,23,25H	2-(2-naphthylamino)-1,2-diphenyl-ethanone	C1=CC=C(C=C1)C(C(=O)C2=CC=CC=C2)NC3=CC4=CC=CC=C4C=C3	25.2909	1
138	409815	InChI=1S/C28H41NO6/c1-26-10-8-19(30)13-18(26)6-7-20-21-9-11-28(34,27(21,2)14-22(31)24(20)26)23(32)16-35-25(33)17-5-4-12-29(3)15-17/h13,17,20-22,24,31,34H,4-12,14-16H2,1-3H3	[2-(11,17-dihydroxy-10,13-dimethyl-3-oxo-2,6,7,8,9,11,12,14,15,16-decahydro-1H-cyclopenta[a]phenanthren-17-yl)-2-oxo-ethyl] 1-methylpiperidine-3-carboxylate	CC12CCC(=O)C=C1CCC3C2C(CC4(C3CCC4(C(=O)COC(=O)C5CCCN(C5)C)O)C)O	25.55	1
139	240657	InChI=1S/C14H16N2O4/c17-13(16-7-8-2-1-5-15-6-8)11-9-3-4-10(20-9)12(11)14(18)19/h1-2,5-6,9-12H,3-4,7H2,(H,16,17)(H,18,19)	2-(3-pyridylmethylcarbamoyl)-7-oxabicyclo[2.2.1]heptane-3-carboxylic acid	C1CC2C(C(C1O2)C(=O)NCC3=CN=CC=C3)C(=O)O	-25.3027	1
140	229726	InChI=1S/C19H24N8O4/c1-6-27-11(22-15-13(27)17(29)26(5)19(31)24(15)3)9-7-8-10-20-12-14(21-10)23(2)18(30)25(4)16(12)28/h6-9H2,1-5H3,(H,20,21)	8-[3-(1,3-dimethyl-2,6-dioxo-7H-purin-8-yl)propyl]-7-ethyl-1,3-dimethyl-purine-2,6-dione	CCN1C(=NC2=C1C(=O)N(C(=O)N2C)C)CCCC3=NC4=C(N3)C(=O)N(C(=O)N4C)C	25.1997	1
141	71823	InChI=1S/C20H26N2S/c1-5-16-10-11-20-18(12-16)22(14-15(2)13-21(3)4)17-8-6-7-9-19(17)23-20/h6-12,15H,5,13-14H2,1-4H3	3-(2-ethylphenothiazin-10-yl)-N,N,2-trimethyl-propan-1-amine	CCC1=CC2=C(C=C1)SC3=CC=CC=C3N2CC(C)CN(C)C	25.3831	1
142	59477	InChI=1S/C11H19N2O2/c1-13(2,12)8-9-5-6-10(14-3)11(7-9)15-4/h5-7H,8,12H2,1-4H3/q+1	amino-[(3,4-dimethoxyphenyl)methyl]-dimethyl-ammonium	C[N+](C)(CC1=CC(=C(C=C1)OC)OC)N	-25.4598	1
143	5383615	InChI=1S/C12H5Cl2F3N4/c13-7-8(14)19-11-10(18-7)20-9(21-11)5-2-1-3-6(4-5)12(15,16)17/h1-4H,(H,18,19,20,21)	5,6-dichloro-2-[3-(trifluoromethyl)phenyl]-1H-imidazo[4,5-b]pyrazine	C1=CC(=CC(=C1)C(F)(F)F)C2=NC3=C(N2)N=C(C(=N3)Cl)Cl	-24.0238	1
144	435524	InChI=1S/C25H30Cl2N2O3/c1-28(2)12-15-6-9-19-22(24(15)30)21(14-5-8-17(26)18(27)11-14)23-20(32-19)10-7-16(25(23)31)13-29(3)4/h5,8,11,15-16,21H,6-7,9-10,12-13H2,1-4H3	9-(3,4-dichlorophenyl)-2,7-bis[(dimethylamino)methyl]-3,4,5,6,7,9-hexahydro-2H-xanthene-1,8-dione	CN(C)CC1CCC2=C(C1=O)C(C3=C(O2)CCC(C3=O)CN(C)C)C4=CC(=C(C=C4)Cl)Cl	24.6999	1
145	419313	InChI=1S/C18H19FN6O3S/c1-18(2)24-16(20)23-17(21)25(18)13-5-3-4-11(10-13)15(26)22-12-6-8-14(9-7-12)29(19,27)28/h3-10H,1-2H3,(H,22,26)(H4,20,21,23,24)	4-[[3-(4,6-diamino-2,2-dimethyl-1,3,5-triazin-1-yl)benzoyl]amino]benzenesulfonyl fluoride	CC1(N=C(N=C(N1C2=CC=CC(=C2)C(=O)NC3=CC=C(C=C3)S(=O)(=O)F)N)N)C	24.1238	1
146	416494	InChI=1S/C8H15NO3S/c1-13(10,11)12-8-6-9-4-2-7(8)3-5-9/h7-8H,2-6H2,1H3	quinuclidin-3-yl methanesulfonate	CS(=O)(=O)OC1CN2CCC1CC2	-24.5244	1
147	413926	InChI=1S/C13H20N5O/c1-18(2,3)13-11-12(14-8-15-13)17(9-16-11)10-6-4-5-7-19-10/h8-10H,4-7H2,1-3H3/q+1	trimethyl-(9-tetrahydropyran-2-ylpurin-6-yl)ammonium	C[N+](C)(C)C1=NC=NC2=C1N=CN2C3CCCCO3	-24.9005	1
148	409830	InChI=1S/C25H24N2O/c1-17(28)26-19-11-14-23-21-7-5-6-8-22(21)24(25(23)16-19)15-18-9-12-20(13-10-18)27(2,3)4/h5-16H,1-4H3/p+1	[4-[(2-acetamidofluoren-9-ylidene)methyl]phenyl]-trimethyl-ammonium	CC(=O)NC1=CC2=C(C=C1)C3=CC=CC=C3C2=CC4=CC=C(C=C4)[N+](C)(C)C	24.72	1
149	278767	InChI=1S/C9H12N3O7P/c10-5-1-2-12-8-7(18-9(12)11-5)6(4(3-13)17-8)19-20(14,15)16/h1-2,4,6-8,10,13H,3H2,(H2,14,15,16)	[2-(hydroxymethyl)-6-imino-2,3,3a,9a-tetrahydrofuro[1,2]oxazolo[3,4-a]pyrimidin-3-yl] dihydrogen phosphate	C1=CN2C3C(C(C(O3)CO)OP(=O)(O)O)OC2=NC1=N	-24.6778	1
150	271298	InChI=1S/C9H14N2O4/c10-9(15)11-7(12)5-3-1-2-4-6(5)8(13)14/h5-6H,1-4H2,(H,13,14)(H3,10,11,12,15)	2-allophanoylcyclohexanecarboxylic acid	C1CCC(C(C1)C(=O)NC(=O)N)C(=O)O	-24.9314	1
151	266770	InChI=1S/C10H5N5O4/c16-8-5-2-1-3-6(15(18)19)7(5)9(17)14(8)10-11-4-12-13-10/h1-4H,(H,11,12,13)	4-nitro-2-(1H-1,2,4-triazol-5-yl)isoindoline-1,3-dione	C1=CC2=C(C(=C1)[N+](=O)[O-])C(=O)N(C2=O)C3=NC=NN3	24.2008	1
152	254020	InChI=1S/C9H14N4O3S/c1-2-9(3-4-17-7(10)11)5(14)12-8(16)13-6(9)15/h2-4H2,1H3,(H3,10,11)(H2,12,13,14,15,16)	2-[2-(5-ethyl-2,4,6-trioxo-hexahydropyrimidin-5-yl)ethyl]isothiourea	CCC1(C(=O)NC(=O)NC1=O)CCSC(=N)N	-24.7005	1
153	243154	InChI=1S/C17H17ClN4OS/c18-13-6-4-12(5-7-13)9-24-17-15-16(19-10-20-17)22(11-21-15)14-3-1-2-8-23-14/h4-7,10-11,14H,1-3,8-9H2	6-[(4-chlorophenyl)methylsulfanyl]-9-tetrahydropyran-2-yl-purine	C1CCOC(C1)N2C=NC3=C2N=CN=C3SCC4=CC=C(C=C4)Cl	24.5338	1
154	227780	InChI=1S/C21H22N2O3/c24-21(15-9-3-1-4-10-15)20-19(22(20)16-11-5-2-6-12-16)17-13-7-8-14-18(17)23(25)26/h1,3-4,7-10,13-14,16,19-20H,2,5-6,11-12H2	[1-cyclohexyl-3-(2-nitrophenyl)aziridin-2-yl]-phenyl-methanone	C1CCC(CC1)N2C(C2C(=O)C3=CC=CC=C3)C4=CC=CC=C4[N+](=O)[O-]	24.1068	1
155	122737	InChI=1S/C19H23N3O4/c1-21-12-7-11(19(24)25)18(21)13-6-10-4-3-5-16(26-2)17(10)15(9-23)22(13)14(12)8-20/h3-5,11-15,18,23H,6-7,9H2,1-2H3,(H,24,25)		CN1C2CC(C1C3CC4=C(C(N3C2C#N)CO)C(=CC=C4)OC)C(=O)O	-24.4913	1
156	108205	InChI=1S/C30H31NO10/c1-11-6-5-7-27(2,3)28(11)9-12-16-18(13(32)8-15(41-4)21(16)28)22(34)20-17(12)23(35)29(39)10-14(33)19(26(31)38)24(36)30(29,40)25(20)37/h6,8,23,32,34-35,38-40H,5,7,9-10,31H2,1-4H3		CC1=CCCC(C12CC3=C4C(C5(CC(=O)C(=C(N)O)C(=O)C5(C(=O)C4=C(C6=C3C2=C(C=C6O)OC)O)O)O)O)(C)C	24.7333	1
157	95438	InChI=1S/C12H14N2O2/c1-12(13,11(15)16)6-8-7-14-10-5-3-2-4-9(8)10/h2-5,7,14H,6,13H2,1H3,(H,15,16)	2-amino-3-(1H-indol-3-yl)-2-methyl-propanoic acid	CC(CC1=CNC2=CC=CC=C21)(C(=O)O)N	-24.4534	1
158	466	InChI=1S/C6H13O9P/c7-1-2-3(8)4(9)5(10)6(14-2)15-16(11,12)13/h2-10H,1H2,(H2,11,12,13)	[3,4,5-trihydroxy-6-(hydroxymethyl)tetrahydropyran-2-yl] dihydrogen phosphate	C(C1C(C(C(C(O1)OP(=O)(O)O)O)O)O)O	-24.6376	1
159	6834204	InChI=1S/C19H14N2OSe/c1-21-15-6-2-3-7-17(15)23-18(21)11-9-13-8-10-16(22)19-14(13)5-4-12-20-19/h2-12H,1H3/p+1	5-[2-(3-methyl-1,3-benzoselenazol-2-ylidene)ethylidene]quinolin-1-ium-8-one	CN1C2=CC=CC=C2[Se]C1=CC=C3C=CC(=O)C4=C3C=CC=[NH+]4	23.9622	1
160	6326643	InChI=1S/C20H13N3O7S/c24-17-10-18(31(28,29)30)15-9-12(23(26)27)6-7-14(15)19(17)22-21-16-8-5-11-3-1-2-4-13(11)20(16)25/h1-10,21,25H,(H,28,29,30)	4-[(1-hydroxy-2-naphthyl)hydrazono]-7-nitro-3-oxo-naphthalene-1-sulfonic acid	C1=CC=C2C(=C1)C=CC(=C2O)NN=C3C4=C(C=C(C=C4)[N+](=O)[O-])C(=CC3=O)S(=O)(=O)O	23.0588	1
161	3246652	InChI=1S/C11H6N8O3S/c12-11-15-9-8(13-3-14-9)10(16-11)23-5-2-1-4(19(20)21)6-7(5)18-22-17-6/h1-3H,(H3,12,13,14,15,16)	6-[(7-nitro-2,1,3-benzoxadiazol-4-yl)sulfanyl]-7H-purin-2-amine	C1=C(C2=NON=C2C(=C1)SC3=NC(=NC4=C3NC=N4)N)[N+](=O)[O-]	23.5045	1
162	430431	InChI=1S/C8H6F5N5/c9-1-2(10)4(12)6(5(13)3(1)11)17-8(16)18-7(14)15/h(H6,14,15,16,17,18)	1-(diaminomethylene)-2-(2,3,4,5,6-pentafluorophenyl)guanidine	C1(=C(C(=C(C(=C1F)F)F)F)F)N=C(N)N=C(N)N	-23.2891	1
163	376947	InChI=1S/C19H17N3O4/c23-13-4-5-14(24)18-17(13)15(25)11-12(19(18)26)21-7-9-22(10-8-21)16-3-1-2-6-20-16/h1-6,11,23-24H,7-10H2	5,8-dihydroxy-2-[4-(2-pyridyl)piperazin-1-yl]naphthalene-1,4-dione	C1CN(CCN1C2=CC=CC=N2)C3=CC(=O)C4=C(C=CC(=C4C3=O)O)O	23.1854	1
164	328931	InChI=1S/C21H13Cl2N3O2S/c1-10-6-12(22)2-4-15(10)26-21-14(9-24)18(25)20(29-21)19(27)17-8-11-7-13(23)3-5-16(11)28-17/h2-8,26H,25H2,1H3	4-amino-5-(5-chlorobenzofuran-2-carbonyl)-2-(4-chloro-2-methyl-anilino)thiophene-3-carbonitrile	CC1=C(C=CC(=C1)Cl)NC2=C(C(=C(S2)C(=O)C3=CC4=C(O3)C=CC(=C4)Cl)N)C#N	23.9994	1
165	328910	InChI=1S/C26H23ClN2OS/c1-29-15-14-17-8-2-4-10-19(17)22(29)16-18-9-3-6-12-21(18)28-26(30)25-24(27)20-11-5-7-13-23(20)31-25/h2-13,22H,14-16H2,1H3,(H,28,30)	3-chloro-N-[2-[(2-methyl-3,4-dihydro-1H-isoquinolin-1-yl)methyl]phenyl]benzothiophene-2-carboxamide	CN1CCC2=CC=CC=C2C1CC3=CC=CC=C3NC(=O)C4=C(C5=CC=CC=C5S4)Cl	23.0972	1
166	283773	InChI=1S/C10H13NO5S/c1-7-2-4-8(5-3-7)17(15,16)11-9(6-12)10(13)14/h2-5,9,11-12H,6H2,1H3,(H,13,14)	3-hydroxy-2-(p-tolylsulfonylamino)propanoic acid	CC1=CC=C(C=C1)S(=O)(=O)NC(CO)C(=O)O	23.3038	1
167	266548	InChI=1S/C10H14N6O2/c11-2-6-5(17)1-7(18-6)16-4-15-8-9(12)13-3-14-10(8)16/h3-7,17H,1-2,11H2,(H2,12,13,14)	2-(aminomethyl)-5-(6-aminopurin-9-yl)tetrahydrofuran-3-ol	C1C(C(OC1N2C=NC3=C2N=CN=C3N)CN)O	-23.4774	1
168	265185	InChI=1S/C17H15NO2S/c19-16-14-9-4-5-10-15(14)17(20)18(16)11-6-12-21-13-7-2-1-3-8-13/h1-5,7-10H,6,11-12H2	2-(3-phenylsulfanylpropyl)isoindoline-1,3-dione	C1=CC=C(C=C1)SCCCN2C(=O)C3=CC=CC=C3C2=O	23.2314	1
169	241231	InChI=1S/C32H40N2O2/c1-31(2,3)27-25-19-33(17-23-13-9-7-10-14-23)22-36-30(25)28(32(4,5)6)26-20-34(21-35-29(26)27)18-24-15-11-8-12-16-24/h7-16H,17-22H2,1-6H3	3,8-dibenzyl-5,10-ditert-butyl-2,4,7,9-tetrahydro-[1,3]oxazino[6,5-g][1,3]benzoxazine	CC(C)(C)C1=C2CN(COC2=C(C3=C1OCN(C3)CC4=CC=CC=C4)C(C)(C)C)CC5=CC=CC=C5	23.8396	1
170	239838	InChI=1S/C14H16N4O2S/c1-9-3-5-13(14(7-9)21(16,19)20)18-17-12-6-4-11(15)8-10(12)2/h3-8H,15H2,1-2H3,(H2,16,19,20)	2-(4-amino-2-methyl-phenyl)azo-5-methyl-benzenesulfonamide	CC1=CC(=C(C=C1)N=NC2=C(C=C(C=C2)N)C)S(=O)(=O)N	23.8713	1
171	234772	InChI=1S/C23H21NO2S/c1-23(16-6-10-18(25)11-7-16,17-8-12-19(26)13-9-17)15-14-22-24-20-4-2-3-5-21(20)27-22/h2-13,25-26H,14-15H2,1H3	4-[3-(1,3-benzothiazol-2-yl)-1-(4-hydroxyphenyl)-1-methyl-propyl]phenol	CC(CCC1=NC2=CC=CC=C2S1)(C3=CC=C(C=C3)O)C4=CC=C(C=C4)O	23.967	1
172	230856	InChI=1S/C14H15NO2/c16-13-7-3-1-5-11(13)9-15-10-12-6-2-4-8-14(12)17/h1-8,15-17H,9-10H2	2-[[(2-hydroxyphenyl)methylamino]methyl]phenol	C1=CC=C(C(=C1)CNCC2=CC=CC=C2O)O	23.5058	1
173	110653	InChI=1S/C22H32N4/c1-25(13-5-9-21(25)19-7-3-11-23-17-19)15-16-26(2)14-6-10-22(26)20-8-4-12-24-18-20/h3-4,7-8,11-12,17-18,21-22H,5-6,9-10,13-16H2,1-2H3/q+2	3-[1-methyl-1-[2-[1-methyl-2-(3-pyridyl)pyrrolidin-1-ium-1-yl]ethyl]pyrrolidin-1-ium-2-yl]pyridine	C[N+]1(CCCC1C2=CN=CC=C2)CC[N+]3(CCCC3C4=CN=CC=C4)C	23.2753	1
174	97116	InChI=1S/C10H11NO7/c1-16-6-4-5(10(12)13)7(11(14)15)9(18-3)8(6)17-2/h4H,1-3H3,(H,12,13)	3,4,5-trimethoxy-2-nitro-benzoic acid	COC1=C(C(=C(C(=C1)C(=O)O)[N+](=O)[O-])OC)OC	23.8804	1
175	6729	InChI=1S/C28H33ClN2/c1-28(2,3)25-13-9-22(10-14-25)21-30-17-19-31(20-18-30)27(23-7-5-4-6-8-23)24-11-15-26(29)16-12-24/h4-16,27H,17-21H2,1-3H3	1-[(4-tert-butylphenyl)methyl]-4-[(4-chlorophenyl)-phenyl-methyl]piperazine	CC(C)(C)C1=CC=C(C=C1)CN2CCN(CC2)C(C3=CC=CC=C3)C4=CC=C(C=C4)Cl	23.1037	1
176	6712945	InChI=1S/C12H10N2O3/c15-12(16)11(14-17)7-8-5-6-13-10-4-2-1-3-9(8)10/h1-6,17H,7H2,(H,15,16)	2-hydroxyimino-3-(4-quinolyl)propanoic acid	C1=CC=C2C(=C1)C(=CC=N2)CC(=NO)C(=O)O	-22.9452	1
177	5382124	InChI=1S/C17H13N3O5S/c18-26(24,25)12-7-5-11(6-8-12)19-20-15-13-4-2-1-3-10(13)9-14(16(15)21)17(22)23/h1-9,19H,(H,22,23)(H2,18,24,25)	3-oxo-4-[(4-sulfamoylphenyl)hydrazono]naphthalene-2-carboxylic acid	C1=CC=C2C(=C1)C=C(C(=O)C2=NNC3=CC=C(C=C3)S(=O)(=O)N)C(=O)O	22.8659	1
178	3246129	InChI=1S/C22H22N2/c1-3-9-21-17-23(15-11-19(21)7-1)13-5-6-14-24-16-12-20-8-2-4-10-22(20)18-24/h1-4,7-12,15-18H,5-6,13-14H2/q+2	2-(4-isoquinolin-2-ium-2-ylbutyl)isoquinolin-2-ium	C1=CC=C2C=[N+](C=CC2=C1)CCCC[N+]3=CC4=CC=CC=C4C=C3	22.0313	1
179	385455	InChI=1S/C16H11NO2S/c1-19-11-6-4-10(5-7-11)12-9-20-16-14(12)17-8-2-3-13(17)15(16)18/h2-9H,1H3	3-(4-methoxyphenyl)thieno[2,3-b]pyrrolizin-8-one	COC1=CC=C(C=C1)C2=CSC3=C2N4C=CC=C4C3=O	22.6064	1
180	308154	InChI=1S/C24H18O4/c25-20(17-11-5-2-6-12-17)15-19(16-9-3-1-4-10-16)22-23(26)18-13-7-8-14-21(18)28-24(22)27/h1-14,19,27H,15H2	2-hydroxy-3-(3-oxo-1,3-diphenyl-propyl)chromen-4-one	C1=CC=C(C=C1)C(CC(=O)C2=CC=CC=C2)C3=C(OC4=CC=CC=C4C3=O)O	22.1856	1
181	278926	InChI=1S/C14H8N2O6/c17-11-5-1-2-8-9(10(5)16-4-6(11)13(19)20)12(18)7(3-15-8)14(21)22/h1-4H,(H,15,18)(H,16,17)(H,19,20)(H,21,22)	4,10-dioxo-1,7-dihydro-1,7-phenanthroline-3,9-dicarboxylic acid	C1=CC2=C(C3=C1C(=O)C(=CN3)C(=O)O)C(=O)C(=CN2)C(=O)O	22.9368	1
182	276137	InChI=1S/C19H19NO4/c1-22-19-14-9-20-5-4-12-7-17-18(24-10-23-17)8-13(12)15(20)6-11(14)2-3-16(19)21/h2-3,7-8,15,21H,4-6,9-10H2,1H3		COC1=C(C=CC2=C1CN3CCC4=CC5=C(C=C4C3C2)OCO5)O	22.6689	1
183	268993	InChI=1S/C24H38N2O/c1-16(25-13-14-26(3)4)22-9-10-23-21-7-5-17-15-18(27)6-8-19(17)20(21)11-12-24(22,23)2/h6,8,15-16,20-23,25,27H,5,7,9-14H2,1-4H3	17-[1-[2-(dimethylamino)ethylamino]ethyl]-13-methyl-6,7,8,9,11,12,14,15,16,17-decahydrocyclopenta[a]phenanthren-3-ol	CC(C1CCC2C1(CCC3C2CCC4=C3C=CC(=C4)O)C)NCCN(C)C	22.1331	1
184	268539	InChI=1S/C10H13NO4S/c1-11(8-7-10(12)13)16(14,15)9-5-3-2-4-6-9/h2-6H,7-8H2,1H3,(H,12,13)	3-[benzenesulfonyl(methyl)amino]propanoic acid	CN(CCC(=O)O)S(=O)(=O)C1=CC=CC=C1	-22.0162	1
185	265148	InChI=1S/C12H22O3/c1-9(11(3)13)5-7-14-12(4)10(2)6-8-15-12/h9-10H,5-8H2,1-4H3	5-(2,3-dimethyltetrahydrofuran-2-yl)oxy-3-methyl-pentan-2-one	CC1CCOC1(C)OCCC(C)C(=O)C	-22.8274	1
186	253078	InChI=1S/C24H16N4S/c1-9-25-10-2-17(1)21-22(18-3-11-26-12-4-18)24(20-7-15-28-16-8-20)29-23(21)19-5-13-27-14-6-19/h1-16H	4-[2,4,5-tris(4-pyridyl)-3-thienyl]pyridine	C1=CN=CC=C1C2=C(SC(=C2C3=CC=NC=C3)C4=CC=NC=C4)C5=CC=NC=C5	22.3945	1
187	222202	InChI=1S/C11H17ClO2/c1-10(2)7-3-4-11(10,6-9(13)14)8(12)5-7/h7-8H,3-6H2,1-2H3,(H,13,14)	2-(2-chloro-7,7-dimethyl-norbornan-1-yl)acetic acid	CC1(C2CCC1(C(C2)Cl)CC(=O)O)C	-22.5107	1
188	95263	InChI=1S/C17H18N4O4S/c22-6-11-13(23)14(24)17(25-11)21-9-20-12-15(21)18-8-19-16(12)26-7-10-4-2-1-3-5-10/h1-5,8-9,11,13-14,17,22-24H,6-7H2	2-(6-benzylsulfanylpurin-9-yl)-5-(hydroxymethyl)tetrahydrofuran-3,4-diol	C1=CC=C(C=C1)CSC2=NC=NC3=C2N=CN3C4C(C(C(O4)CO)O)O	22.8055	1
189	78038	InChI=1S/C19H24N2S/c1-19(2,13-20(3)4)14-21-15-9-5-7-11-17(15)22-18-12-8-6-10-16(18)21/h5-12H,13-14H2,1-4H3	N,N,2,2-tetramethyl-3-phenothiazin-10-yl-propan-1-amine	CC(C)(CN1C2=CC=CC=C2SC3=CC=CC=C31)CN(C)C	22.5456	1
190	6833155	InChI=1S/C16H13N3O8S2/c17-10-3-1-2-4-11(10)18-19-15-13(29(25,26)27)6-8-5-9(28(22,23)24)7-12(20)14(8)16(15)21/h1-7,18,20H,17H2,(H,22,23,24)(H,25,26,27)	3-[(2-aminophenyl)hydrazono]-5-hydroxy-4-oxo-naphthalene-2,7-disulfonic acid	C1=CC=C(C(=C1)N)NN=C2C(=CC3=CC(=CC(=C3C2=O)O)S(=O)(=O)O)S(=O)(=O)O	21.5043	1
191	458006	InChI=1S/C20H31NO5/c1-14-7-5-4-6-8-15-11-16(26-20(24)13-21(2)3)12-17(15)18(22)9-10-19(23)25-14/h6,8-10,14-18,22H,4-5,7,11-13H2,1-3H3	(12-hydroxy-7-methyl-9-oxo-8-oxabicyclo[11.3.0]hexadeca-2,10-dien-15-yl) 2-(dimethylamino)acetate	CC1CCCC=CC2CC(CC2C(C=CC(=O)O1)O)OC(=O)CN(C)C	-21.9475	1
192	417879	InChI=1S/C22H35NO/c1-19-16-21(2,3)18-22(17-19,20-10-6-4-7-11-20)24-15-14-23-12-8-5-9-13-23/h4,6-7,10-11,19H,5,8-9,12-18H2,1-3H3	1-[2-(3,3,5-trimethyl-1-phenyl-cyclohexoxy)ethyl]piperidine	CC1CC(CC(C1)(C2=CC=CC=C2)OCCN3CCCCC3)(C)C	21.2999	1
193	408701	InChI=1S/C22H29NO2/c1-14-6-8-18(16(3)20(14)24)22(10-12-23(5)13-11-22)19-9-7-15(2)21(25)17(19)4/h6-9,24-25H,10-13H2,1-5H3	3-[4-(3-hydroxy-2,4-dimethyl-phenyl)-1-methyl-4-piperidyl]-2,6-dimethyl-phenol	CC1=C(C(=C(C=C1)C2(CCN(CC2)C)C3=C(C(=C(C=C3)C)O)C)C)O	21.1048	1
194	327703	InChI=1S/C20H15N5O2/c1-13-18(20(27)25(24-13)19(26)15-8-10-21-11-9-15)23-22-17-7-6-14-4-2-3-5-16(14)12-17/h2-12,18H,1H3	5-methyl-4-(2-naphthylazo)-2-(pyridine-4-carbonyl)-4H-pyrazol-3-one	CC1=NN(C(=O)C1N=NC2=CC3=CC=CC=C3C=C2)C(=O)C4=CC=NC=C4	21.4978	1
195	279413	InChI=1S/C15H17NS/c16-11-12-17-15(13-7-3-1-4-8-13)14-9-5-2-6-10-14/h1-10,15H,11-12,16H2	2-benzhydrylsulfanylethanamine	C1=CC=C(C=C1)C(C2=CC=CC=C2)SCCN	21.8458	1
196	272495	InChI=1S/C13H17Cl2NO3S/c1-9(19-8-13(2,3)4)16-20(17,18)10-5-6-11(14)12(15)7-10/h5-7H,8H2,1-4H3	2,2-dimethylpropyl N-(3,4-dichlorophenyl)sulfonylethanimidate	CC(=NS(=O)(=O)C1=CC(=C(C=C1)Cl)Cl)OCC(C)(C)C	21.2871	1
197	271262	InChI=1S/C14H13N3O/c15-12(11-6-2-1-3-7-11)10-14(18)17-13-8-4-5-9-16-13/h1-9,15H,10H2,(H,16,17,18)	3-imino-3-phenyl-N-(2-pyridyl)propanamide	C1=CC=C(C=C1)C(=N)CC(=O)NC2=CC=CC=N2	-21.7913	1
198	264984	InChI=1S/C23H22F3NO/c1-27(2)16-17-15-20(23(24,25)26)13-14-21(17)22(28,18-9-5-3-6-10-18)19-11-7-4-8-12-19/h3-15,28H,16H2,1-2H3	[2-[(dimethylamino)methyl]-4-(trifluoromethyl)phenyl]-diphenyl-methanol	CN(C)CC1=C(C=CC(=C1)C(F)(F)F)C(C2=CC=CC=C2)(C3=CC=CC=C3)O	21.7186	1
199	257295	InChI=1S/C10H17N3O3/c1-3-10(5-6-11-4-2)7(14)12-9(16)13-8(10)15/h11H,3-6H2,1-2H3,(H2,12,13,14,15,16)	5-ethyl-5-[2-(ethylamino)ethyl]hexahydropyrimidine-2,4,6-trione	CCC1(C(=O)NC(=O)NC1=O)CCNCC	-21.6987	1
200	257293	InChI=1S/C11H19N3O3/c1-7(2)3-4-11(5-6-12)8(15)13-10(17)14-9(11)16/h7H,3-6,12H2,1-2H3,(H2,13,14,15,16,17)	5-(2-aminoethyl)-5-isopentyl-hexahydropyrimidine-2,4,6-trione	CC(C)CCC1(C(=O)NC(=O)NC1=O)CCN	-21.487	1
201	224270	InChI=1S/C9H10AsNO6/c12-8(13)5-11-9(14)6-1-3-7(4-2-6)10(15,16)17/h1-4H,5H2,(H,11,14)(H,12,13)(H2,15,16,17)	2-[(4-arsonobenzoyl)amino]acetic acid	C1=CC(=CC=C1C(=O)NCC(=O)O)[As](=O)(O)O	-21.4523	1
202	220689	InChI=1S/C15H16N2O3S/c1-10-5-7-11(8-6-10)21(18,19)20-15-9-13(16)12-3-2-4-14(12)17-15/h5-9H,2-4H2,1H3,(H2,16,17)	(4-amino-6,7-dihydro-5H-cyclopenta[b]pyridin-2-yl) 4-methylbenzenesulfonate	CC1=CC=C(C=C1)S(=O)(=O)OC2=NC3=C(CCC3)C(=C2)N	-21.3835	1
203	100764	InChI=1S/C15H13ClN6/c16-12-4-2-1-3-11(12)15(21-13-9-17-5-7-19-13)22-14-10-18-6-8-20-14/h1-10,15H,(H,19,21)(H,20,22)	1-(2-chlorophenyl)-N,N'-di(pyrazin-2-yl)methanediamine	C1=CC=C(C(=C1)C(NC2=NC=CN=C2)NC3=NC=CN=C3)Cl	21.5346	1
204	43544	InChI=1S/C19H22N2O2/c22-18(23)19(20-17-9-5-2-6-10-17)11-13-21(14-12-19)15-16-7-3-1-4-8-16/h1-10,20H,11-15H2,(H,22,23)	4-anilino-1-benzyl-piperidine-4-carboxylic acid	C1CN(CCC1(C(=O)O)NC2=CC=CC=C2)CC3=CC=CC=C3	-21.046	1
205	4128708	InChI=1S/C27H35F3N2O3/c1-15(33)32-24(27(28,29)30)14-23(31-32)22-8-7-20-19-6-5-17-13-18(35-16(2)34)9-11-25(17,3)21(19)10-12-26(20,22)4/h5,14,18-22H,6-13H2,1-4H3	[17-[1-acetyl-5-(trifluoromethyl)pyrazol-3-yl]-10,13-dimethyl-2,3,4,7,8,9,11,12,14,15,16,17-dodecahydro-1H-cyclopenta[a]phenanthren-3-yl] acetate	CC(=O)N1C(=CC(=N1)C2CCC3C2(CCC4C3CC=C5C4(CCC(C5)OC(=O)C)C)C)C(F)(F)F	20.6258	1
206	425280	InChI=1S/C19H27NO3/c1-20-13-7-12-17(14-20)23-18(21)19(22,16-10-5-6-11-16)15-8-3-2-4-9-15/h2-4,8-9,16-17,22H,5-7,10-14H2,1H3	(1-methyl-3-piperidyl) 2-cyclopentyl-2-hydroxy-2-phenyl-acetate	CN1CCCC(C1)OC(=O)C(C2CCCC2)(C3=CC=CC=C3)O	20.8705	1
207	420424	InChI=1S/C19H22N2O6/c22-14-7-12-16-10-5-13-19(17(16)20-14,11(18(25)26)6-15(23)24)2-3-21(13)8-9(10)1-4-27-12/h1,6,10,12-13,16-17H,2-5,7-8H2,(H,20,22)(H,23,24)(H,25,26)		C1CN2CC3=CCOC4CC(=O)NC5C4C3CC2C51C(=CC(=O)O)C(=O)O	20.3857	1
208	416907	InChI=1S/C16H19NO3/c18-14(12-4-2-1-3-5-12)10-16(19)20-15-11-17-8-6-13(15)7-9-17/h1-5,13,15H,6-11H2	quinuclidin-3-yl 3-oxo-3-phenyl-propanoate	C1CN2CCC1C(C2)OC(=O)CC(=O)C3=CC=CC=C3	-20.0017	1
209	412348	InChI=1S/C36H38N2O2/c1-37-24-32(28-17-9-4-10-18-28)36(40,33(25-37)29-19-11-5-12-20-29)35(30-21-13-6-14-22-30)26-38(2)23-31(34(35)39)27-15-7-3-8-16-27/h3-22,31-33,40H,23-26H2,1-2H3	3-(4-hydroxy-1-methyl-3,5-diphenyl-4-piperidyl)-1-methyl-3,5-diphenyl-piperidin-4-one	CN1CC(C(C(C1)C2=CC=CC=C2)(C3(CN(CC(C3=O)C4=CC=CC=C4)C)C5=CC=CC=C5)O)C6=CC=CC=C6	20.7912	1
210	410462	InChI=1S/C8H12N2O5S2/c9-7-1-3-8(4-2-7)17(14,15)10-5-6-16(11,12)13/h1-4,10H,5-6,9H2,(H,11,12,13)	2-[(4-aminophenyl)sulfonylamino]ethanesulfonic acid	C1=CC(=CC=C1N)S(=O)(=O)NCCS(=O)(=O)O	-20.2759	1
211	409833	InChI=1S/C21H20N2/c1-23(13-11-18-7-4-5-12-22-18)19-9-10-21-17(15-19)14-16-6-2-3-8-20(16)21/h2-10,12,15H,11,13-14H2,1H3	N-methyl-N-[2-(2-pyridyl)ethyl]-9H-fluoren-2-amine	CN(CCC1=CC=CC=N1)C2=CC3=C(C=C2)C4=CC=CC=C4C3	20.2577	1
212	409110	InChI=1S/C22H37NO2/c1-17-15-18(21(2,3)4)20(19(16-17)22(5,6)7)25-12-8-9-23-10-13-24-14-11-23/h15-16H,8-14H2,1-7H3	4-[3-(2,6-ditert-butyl-4-methyl-phenoxy)propyl]morpholine	CC1=CC(=C(C(=C1)C(C)(C)C)OCCCN2CCOCC2)C(C)(C)C	20.8167	1
213	339904	InChI=1S/C19H17N3O4/c1-24-13-5-3-12(4-6-13)18(22-19-20-7-2-8-21-19)14-9-16-17(10-15(14)23)26-11-25-16/h2-10,18,23H,11H2,1H3,(H,20,21,22)	6-[(4-methoxyphenyl)-(pyrimidin-2-ylamino)methyl]-1,3-benzodioxol-5-ol	COC1=CC=C(C=C1)C(C2=CC3=C(C=C2O)OCO3)NC4=NC=CC=N4	-20.2171	1
214	280864	InChI=1S/C14H11N3O3S/c15-21(19,20)10-7-5-9(6-8-10)16-13-11-3-1-2-4-12(11)17-14(13)18/h1-8H,(H2,15,19,20)(H,16,17,18)	4-[(2-oxoindol-3-yl)amino]benzenesulfonamide	C1=CC2=C(C(=O)N=C2C=C1)NC3=CC=C(C=C3)S(=O)(=O)N	-20.2598	1
215	265630	InChI=1S/C7H6N2O4S/c10-6(11)4-14-7-5(9(12)13)2-1-3-8-7/h1-3H,4H2,(H,10,11)	2-[(3-nitro-2-pyridyl)sulfanyl]acetic acid	C1=CC(=C(N=C1)SCC(=O)O)[N+](=O)[O-]	-20.1974	1
216	262701	InChI=1S/C12H14N2O2/c1-14(8-12(15)16)7-9-6-13-11-5-3-2-4-10(9)11/h2-6,13H,7-8H2,1H3,(H,15,16)	2-[1H-indol-3-ylmethyl(methyl)amino]acetic acid	CN(CC1=CNC2=CC=CC=C21)CC(=O)O	-20.9736	1
217	240896	InChI=1S/C16H17Cl2N5S/c1-9(2)6-23-8-20-13-14(23)21-16(19)22-15(13)24-7-10-3-4-11(17)5-12(10)18/h3-5,8-9H,6-7H2,1-2H3,(H2,19,21,22)	6-[(2,4-dichlorophenyl)methylsulfanyl]-9-isobutyl-purin-2-amine	CC(C)CN1C=NC2=C1N=C(N=C2SCC3=C(C=C(C=C3)Cl)Cl)N	20.1143	1
218	235538	InChI=1S/C20H14N2O7S2/c23-22(16-10-14-6-2-4-8-18(14)20(12-16)31(27,28)29)21-15-9-13-5-1-3-7-17(13)19(11-15)30(24,25)26/h1-12H,(H,24,25,26)(H,27,28,29)	oxido-(4-sulfo-2-naphthyl)-[(4-sulfo-2-naphthyl)imino]ammonium	C1=CC=C2C(=C1)C=C(C=C2S(=O)(=O)O)N=[N+](C3=CC4=CC=CC=C4C(=C3)S(=O)(=O)O)[O-]	20.2721	1
219	227124	InChI=1S/C11H10N4/c1-2-7-13-11(5-1)15-14-9-10-4-3-6-12-8-10/h1-9H,(H,13,15)	N-(3-pyridylmethyleneamino)pyridin-2-amine	C1=CC=NC(=C1)NN=CC2=CN=CC=C2	20.3066	1
220	62616	InChI=1S/C20H15Cl3O3/c21-15-1-3-18(24)11(7-15)5-13-9-17(23)10-14(20(13)26)6-12-8-16(22)2-4-19(12)25/h1-4,7-10,24-26H,5-6H2	4-chloro-2,6-bis[(5-chloro-2-hydroxy-phenyl)methyl]phenol	C1=CC(=C(C=C1Cl)CC2=CC(=CC(=C2O)CC3=C(C=CC(=C3)Cl)O)Cl)O	20.3198	1
221	31036	InChI=1S/C10H11N5O2S/c11-10-13-6-5-9(15-10)14-7-1-3-8(4-2-7)18(12,16)17/h1-6H,(H2,12,16,17)(H3,11,13,14,15)	4-[(2-aminopyrimidin-4-yl)amino]benzenesulfonamide	C1=CC(=CC=C1NC2=NC(=NC=C2)N)S(=O)(=O)N	20.2464	1
222	6399289	InChI=1S/C30H56N16S4/c1-25-23-35-39-27(47)31-7-3-11-43-15-17-44(18-16-43)12-4-8-32-28(48)40-36-24-26(2)38-42-30(50)34-10-6-14-46-21-19-45(20-22-46)13-5-9-33-29(49)41-37-25/h23-24H,3-22H2,1-2H3,(H2,31,39,47)(H2,32,40,48)(H2,33,41,49)(H2,34,42,50)		CC1=NNC(=S)NCCCN2CCN(CCCNC(=S)NN=C(C=NNC(=S)NCCCN3CCN(CCCNC(=S)NN=C1)CC3)C)CC2	19.5272	2
223	3246282	InChI=1S/C12H8N4O2/c13-15-14-11-7-3-1-5-9(11)10-6-2-4-8-12(10)16(17)18/h1-8H	1-azido-2-(2-nitrophenyl)benzene	C1=CC=C(C(=C1)C2=CC=CC=C2[N+](=O)[O-])N=[N+]=[N-]	-19.722	2
224	3003797	InChI=1S/C15H12N6S/c22-15(18-11-3-1-9-7-16-20-13(9)5-11)19-12-4-2-10-8-17-21-14(10)6-12/h1-8H,(H,16,20)(H,17,21)(H2,18,19,22)	1,3-bis(1H-indazol-6-yl)thiourea	C1=CC2=C(C=C1NC(=S)NC3=CC4=C(C=C3)C=NN4)NN=C2	-19.3484	2
225	434695	InChI=1S/C20H19N7O/c1-2-28-12-4-6-15-14(10-12)19(22)13-5-3-11(9-17(13)24-15)26-27-16-7-8-18(21)25-20(16)23/h3-10H,2H2,1H3,(H2,22,24)(H4,21,23,25)	3-(9-amino-7-ethoxy-acridin-3-yl)azopyridine-2,6-diamine	CCOC1=CC2=C(C3=C(C=C(C=C3)N=NC4=C(N=C(C=C4)N)N)N=C2C=C1)N	19.6941	2
226	416055	InChI=1S/C13H18N4/c1-8-3-4-9(2)11(7-8)12(10-5-6-10)16-17-13(14)15/h3-4,7,10H,5-6H2,1-2H3,(H4,14,15,17)	2-[[cyclopropyl-(2,5-dimethylphenyl)methylene]amino]guanidine	CC1=CC(=C(C=C1)C)C(=NN=C(N)N)C2CC2	19.1732	2
227	272022	InChI=1S/C10H12N2O4/c11-6-2-1-5(3-9(6)14)8(13)4-7(12)10(15)16/h1-3,7,14H,4,11-12H2,(H,15,16)	2-amino-4-(4-amino-3-hydroxy-phenyl)-4-oxo-butanoic acid	C1=CC(=C(C=C1C(=O)CC(C(=O)O)N)O)N	-19.5287	2
228	266689	InChI=1S/C12H16N2O4S/c13-19(17,18)10-5-3-9(4-6-10)14-12(11(15)16)7-1-2-8-12/h3-6,14H,1-2,7-8H2,(H,15,16)(H2,13,17,18)	1-(4-sulfamoylanilino)cyclopentanecarboxylic acid	C1CCC(C1)(C(=O)O)NC2=CC=C(C=C2)S(=O)(=O)N	19.4168	2
229	261865	InChI=1S/C16H14O4/c17-15(18)14(16(19)20)10-12-8-4-5-9-13(12)11-6-2-1-3-7-11/h1-9,14H,10H2,(H,17,18)(H,19,20)	2-[(2-phenylphenyl)methyl]propanedioic acid	C1=CC=C(C=C1)C2=CC=CC=C2CC(C(=O)O)C(=O)O	19.4361	2
230	260319	InChI=1S/C11H15N3O6/c1-5-3-14(11(18)13-9(5)16)8-2-6(15)7(20-8)4-19-10(12)17/h3,6-8,15H,2,4H2,1H3,(H2,12,17)(H,13,16,18)	[3-hydroxy-5-(5-methyl-2,4-dioxo-pyrimidin-1-yl)tetrahydrofuran-2-yl]methyl carbamate	CC1=CN(C(=O)NC1=O)C2CC(C(O2)COC(=O)N)O	19.8944	2
231	241510	InChI=1S/C13H14N2O3/c1-2-18-13(17)12(16)7-9-8-14-10-5-3-4-6-11(10)15-9/h3-6,8,12,16H,2,7H2,1H3	ethyl 2-hydroxy-3-quinoxalin-2-yl-propanoate	CCOC(=O)C(CC1=NC2=CC=CC=C2N=C1)O	19.3978	2
232	234402	InChI=1S/C17H14N4O6S/c18-10-1-5-12(6-2-10)28(26,27)13-7-3-11(4-8-13)19-9-21-16(24)14(22)15(23)20-17(21)25/h1-8,19H,9,18H2,(H,20,23,25)	1-[[4-(4-aminophenyl)sulfonylanilino]methyl]hexahydropyrimidine-2,4,5,6-tetrone	C1=CC(=CC=C1N)S(=O)(=O)C2=CC=C(C=C2)NCN3C(=O)C(=O)C(=O)NC3=O	19.9884	2
233	229459	InChI=1S/C22H16N2O3/c1-13(25)23-16-10-11-18-17-4-2-3-5-19(17)21(20(18)12-16)24-15-8-6-14(7-9-15)22(26)27/h2-12H,1H3,(H,23,25)(H,26,27)	4-[(2-acetamidofluoren-9-ylidene)amino]benzoic acid	CC(=O)NC1=CC2=C(C=C1)C3=CC=CC=C3C2=NC4=CC=C(C=C4)C(=O)O	19.5335	2
234	224336	InChI=1S/C8H10AsNO4S/c11-6-5-10-15(13,14)8-3-1-7(9-12)2-4-8/h1-4,10-11H,5-6H2	4-arsoroso-N-(2-hydroxyethyl)benzenesulfonamide	C1=CC(=CC=C1S(=O)(=O)NCCO)[As]=O	-19.7196	2
235	79626	InChI=1S/C11H14N4O/c1-2-4-11-10(3-1)12-13-15(11)9-14-5-7-16-8-6-14/h1-4H,5-9H2	4-(benzotriazol-1-ylmethyl)morpholine	C1COCCN1CN2C3=CC=CC=C3N=N2	19.6148	2
236	61357	InChI=1S/C21H19O2P/c22-21(23)16-17-24(18-10-4-1-5-11-18,19-12-6-2-7-13-19)20-14-8-3-9-15-20/h1-15H,16-17H2/p+1	2-carboxyethyl(triphenyl)phosphonium	C1=CC=C(C=C1)[P+](CCC(=O)O)(C2=CC=CC=C2)C3=CC=CC=C3	19.095	2
237	31316	InChI=1S/C28H30O4/c1-15(2)20-13-23(17(5)11-25(20)29)28(22-10-8-7-9-19(22)27(31)32-28)24-14-21(16(3)4)26(30)12-18(24)6/h7-16,29-30H,1-6H3	3,3-bis(4-hydroxy-5-isopropyl-2-methyl-phenyl)isobenzofuran-1-one	CC1=CC(=C(C=C1C2(C3=CC=CC=C3C(=O)O2)C4=CC(=C(C=C4C)O)C(C)C)C(C)C)O	19.2694	2
238	20794	InChI=1S/C9H17NO2/c11-9(12)5-4-8-10-6-2-1-3-7-10/h1-8H2,(H,11,12)	4-(1-piperidyl)butanoic acid	C1CCN(CC1)CCCC(=O)O	-19.4143	2
239	4543	InChI=1S/C19H21N/c1-20-14-6-11-19-17-9-4-2-7-15(17)12-13-16-8-3-5-10-18(16)19/h2-5,7-11,20H,6,12-14H2,1H3	3-(5,6-dihydrodibenzo[2,1-b:2',1'-f][7]annulen-11-ylidene)-N-methyl-propan-1-amine	CNCCC=C1C2=CC=CC=C2CCC3=CC=CC=C31	19.4169	2
240	6711230	InChI=1S/C15H12N4O2/c16-19-13-11-8-4-5-9-12(11)18-14(13)21-15(20)17-10-6-2-1-3-7-10/h1-9H,16H2,(H,17,20)	(3-hydrazinylideneindol-2-yl) N-phenylcarbamate	C1=CC=C(C=C1)NC(=O)OC2=NC3=CC=CC=C3C2=NN	18.4887	2
241	4348193	InChI=1S/C30H29NO10/c1-11-7-8-12-13(17(11)28(38)39-6)9-14-18(22(12)33)24(35)19-16(32)10-15-25(20(19)23(14)34)40-30(3)27(37)21(31(4)5)26(36)29(15,2)41-30/h7-10,21,26-27,32-33,36-37H,1-6H3		CC1=C(C2=CC3=C(C(=C2C=C1)O)C(=O)C4=C(C=C5C(=C4C3=O)OC6(C(C(C(C5(O6)C)O)N(C)C)O)C)O)C(=O)OC	18.8294	2
242	419641	InChI=1S/C6H15N3O2/c1-6(2-4-7,3-5-8)9(10)11/h2-5,7-8H2,1H3	3-methyl-3-nitro-pentane-1,5-diamine	CC(CCN)(CCN)[N+](=O)[O-]	-18.1919	2
243	415906	InChI=1S/C11H13ClN4/c12-9-5-3-8(4-6-9)10(7-1-2-7)15-16-11(13)14/h3-7H,1-2H2,(H4,13,14,16)	2-[[(4-chlorophenyl)-cyclopropyl-methylene]amino]guanidine	C1CC1C(=NN=C(N)N)C2=CC=C(C=C2)Cl	18.52	2
244	413430	InChI=1S/C20H34N2O/c1-20(2,3)17-11-15(13-21-18-9-7-6-8-10-18)19(23)16(12-17)14-22(4)5/h11-12,18,21,23H,6-10,13-14H2,1-5H3	4-tert-butyl-2-[(cyclohexylamino)methyl]-6-[(dimethylamino)methyl]phenol	CC(C)(C)C1=CC(=C(C(=C1)CN(C)C)O)CNC2CCCCC2	18.2232	2
245	412873	InChI=1S/C11H16N2O2/c1-13(2,3)9-6-4-8(5-7-9)10(12)11(14)15/h4-7,10H,12H2,1-3H3/p+1	[4-[amino(carboxy)methyl]phenyl]-trimethyl-ammonium	C[N+](C)(C)C1=CC=C(C=C1)C(C(=O)O)N	-18.3348	2
246	408043	InChI=1S/C13H18Cl2N2S/c14-11-2-3-12(15)13(10-11)18-9-1-6-17-7-4-16-5-8-17/h2-3,10,16H,1,4-9H2	1-[3-(2,5-dichlorophenyl)sulfanylpropyl]piperazine	C1CN(CCN1)CCCSC2=C(C=CC(=C2)Cl)Cl	18.7631	2
247	330964	InChI=1S/C13H16N2O6S/c1-10-2-4-11(5-3-10)22(17,18)14-12(16)21-13-6-19-8-15(13)9-20-7-13/h2-5H,6-9H2,1H3,(H,14,16)	1,3,5,7-tetrahydrooxazolo[3,4-c]oxazol-7a-yl N-(p-tolylsulfonyl)carbamate	CC1=CC=C(C=C1)S(=O)(=O)NC(=O)OC23COCN2COC3	-18.7825	2
248	324974	InChI=1S/C24H14O8/c25-19-13-7-3-1-5-11(13)15(9-17(19)23(29)30)21(27)22(28)16-10-18(24(31)32)20(26)14-8-4-2-6-12(14)16/h1-10,25-26H,(H,29,30)(H,31,32)	4-[2-(3-carboxy-4-hydroxy-1-naphthyl)-2-oxo-acetyl]-1-hydroxy-naphthalene-2-carboxylic acid	C1=CC=C2C(=C1)C(=CC(=C2O)C(=O)O)C(=O)C(=O)C3=CC(=C(C4=CC=CC=C43)O)C(=O)O	18.7124	2
249	320831	InChI=1S/C17H18N2O/c1-2-17-18-10-15(12-20)19(17)11-14-8-5-7-13-6-3-4-9-16(13)14/h3-10,20H,2,11-12H2,1H3	[2-ethyl-3-(1-naphthylmethyl)imidazol-4-yl]methanol	CCC1=NC=C(N1CC2=CC=CC3=CC=CC=C32)CO	18.0078	2
250	306424	InChI=1S/C13H11AsCl2N2O4/c15-10-2-1-3-11(12(10)16)18-13(19)17-9-6-4-8(5-7-9)14(20,21)22/h1-7H,(H2,17,18,19)(H2,20,21,22)	[4-[(2,3-dichlorophenyl)carbamoylamino]phenyl]arsonic acid	C1=CC(=C(C(=C1)Cl)Cl)NC(=O)NC2=CC=C(C=C2)[As](=O)(O)O	18.2599	2
251	267911	InChI=1S/C5H5N3O4S/c9-2(10)1-13-4-3(11)6-5(12)8-7-4/h1H2,(H,9,10)(H2,6,8,11,12)	2-[(3,5-dioxo-2H-1,2,4-triazin-6-yl)sulfanyl]acetic acid	C(C(=O)O)SC1=NNC(=O)NC1=O	-18.9185	2
252	265479	InChI=1S/C19H13N3/c1-4-8-19-14(5-1)9-10-16(22-19)12-20-17-11-15-6-2-3-7-18(15)21-13-17/h1-13H	1-(2-quinolyl)-N-(3-quinolyl)methanimine	C1=CC=C2C(=C1)C=CC(=N2)C=NC3=CC4=CC=CC=C4N=C3	18.7105	2
253	263534	InChI=1S/C17H16O5/c1-10(2)7-8-13-15(20)11-5-3-4-6-12(11)16(21)17(13)22-9-14(18)19/h3-7H,8-9H2,1-2H3,(H,18,19)	2-[[3-(3-methylbut-2-enyl)-1,4-dioxo-2-naphthyl]oxy]acetic acid	CC(=CCC1=C(C(=O)C2=CC=CC=C2C1=O)OCC(=O)O)C	18.0862	2
254	260048	InChI=1S/C13H14N2O2S/c1-3-17-13(16)15-12-14-11(9(2)18-12)10-7-5-4-6-8-10/h4-8H,3H2,1-2H3,(H,14,15,16)	ethyl N-(5-methyl-4-phenyl-thiazol-2-yl)carbamate	CCOC(=O)NC1=NC(=C(S1)C)C2=CC=CC=C2	18.8932	2
255	256831	InChI=1S/C8H10N4O3/c1-4-3-6(13)10-8(9-4)12-11-5(2)7(14)15/h3H,1-2H3,(H,14,15)(H2,9,10,12,13)	2-[(6-methyl-4-oxo-1H-pyrimidin-2-yl)hydrazono]propanoic acid	CC1=CC(=O)N=C(N1)NN=C(C)C(=O)O	-18.4541	2
256	252277	InChI=1S/C9H18N2O2S/c10-9(13)11-5-6-14-8-4-2-1-3-7(8)12/h7-8,12H,1-6H2,(H3,10,11,13)	2-(2-hydroxycyclohexyl)sulfanylethylurea	C1CCC(C(C1)O)SCCNC(=O)N	-18.1826	2
257	238490	InChI=1S/C13H15N3/c1-10-13(16-8-4-5-9-16)15-12-7-3-2-6-11(12)14-10/h2-3,6-7H,4-5,8-9H2,1H3	2-methyl-3-pyrrolidin-1-yl-quinoxaline	CC1=NC2=CC=CC=C2N=C1N3CCCC3	-18.6837	2
258	237617	InChI=1S/C8H4O9/c9-5(10)1-2(6(11)12)4(8(15)16)17-3(1)7(13)14/h(H,9,10)(H,11,12)(H,13,14)(H,15,16)	furan-2,3,4,5-tetracarboxylic acid	C1(=C(OC(=C1C(=O)O)C(=O)O)C(=O)O)C(=O)O	18.452	2
259	234166	InChI=1S/C21H32N2O3/c1-21(2,3)20(24)19(23-11-15-26-16-12-23)18(17-7-5-4-6-8-17)22-9-13-25-14-10-22/h4-8,18-19H,9-16H2,1-3H3	4,4-dimethyl-1,2-dimorpholino-1-phenyl-pentan-3-one	CC(C)(C)C(=O)C(C(C1=CC=CC=C1)N2CCOCC2)N3CCOCC3	18.276	2
260	227331	InChI=1S/C20H10N2O4S2/c23-19(13-9-27-15-7-3-1-5-11(13)15)17-18(22(25)26-21-17)20(24)14-10-28-16-8-4-2-6-12(14)16/h1-10H	[4-(benzothiophene-3-carbonyl)-5-oxido-1,2,5-oxadiazol-5-ium-3-yl]-(benzothiophen-3-yl)methanone	C1=CC=C2C(=C1)C(=CS2)C(=O)C3=NO[N+](=C3C(=O)C4=CSC5=CC=CC=C54)[O-]	18.3987	2
261	222998	InChI=1S/C11H10O4/c12-10(13)7-9(11(14)15)6-8-4-2-1-3-5-8/h1-6H,7H2,(H,12,13)(H,14,15)	2-benzylidenebutanedioic acid	C1=CC=C(C=C1)C=C(CC(=O)O)C(=O)O	-18.2898	2
262	222153	InChI=1S/C27H39NO3/c1-14-11-21-24(28-13-14)16(3)27(31-21)10-8-19-20-6-5-17-12-18(29)7-9-26(17,4)23(20)25(30)22(19)15(27)2/h5,14,16,18-21,23-24,28-29H,6-13H2,1-4H3	3-hydroxy-3',6',10,11b-tetramethyl-spiro[1,2,3,4,6,6a,6b,7,8,11a-decahydrobenzo[a]fluorene-9,2'-3a,4,5,6,7,7a-hexahydro-3H-furo[3,2-b]pyridine]-11-one	CC1CC2C(C(C3(O2)CCC4C5CC=C6CC(CCC6(C5C(=O)C4=C3C)C)O)C)NC1	18.7866	2
263	221258	InChI=1S/C12H11NO5S/c14-9(15)5-12(6-10(16)17)11(18)19-8-4-2-1-3-7(8)13-12/h1-4,13H,5-6H2,(H,14,15)(H,16,17)	2-[3-(carboxymethyl)-2-oxo-4H-1,4-benzothiazin-3-yl]acetic acid	C1=CC=C2C(=C1)NC(C(=O)S2)(CC(=O)O)CC(=O)O	-18.2327	2
264	122727	InChI=1S/C29H31NO12/c1-28(39)8-13(32)14-9(18(28)26(38)40-5)6-10-15(21(14)34)22(35)16-12(31)7-11-24(17(16)20(10)33)41-27-23(36)19(30(3)4)25(37)29(11,2)42-27/h6-7,13,18-19,23,25,27,31-32,34,36-37,39H,8H2,1-5H3		CC1(CC(C2=C(C1C(=O)OC)C=C3C(=C2O)C(=O)C4=C(C=C5C(=C4C3=O)OC6C(C(C(C5(O6)C)O)N(C)C)O)O)O)O	18.3548	2
265	86054	InChI=1S/C18H15N3O/c1-21(20-22)16-10-7-14(8-11-16)6-9-15-12-13-19-18-5-3-2-4-17(15)18/h2-13H,1H3	N-methyl-N-[4-[2-(4-quinolyl)vinyl]phenyl]nitrous amide	CN(C1=CC=C(C=C1)C=CC2=CC=NC3=CC=CC=C23)N=O	18.6941	2
266	73250	InChI=1S/C18H20N6O2/c1-23-16-15(17(25)24(2)18(23)26)21-14(22-16)10-6-5-9-13-19-11-7-3-4-8-12(11)20-13/h3-4,7-8H,5-6,9-10H2,1-2H3,(H,19,20)(H,21,22)	8-[4-(1H-benzimidazol-2-yl)butyl]-1,3-dimethyl-7H-purine-2,6-dione	CN1C2=C(C(=O)N(C1=O)C)NC(=N2)CCCCC3=NC4=CC=CC=C4N3	18.8455	2
267	19622	InChI=1S/C9H10O8/c10-6(11)2-1-3(7(12)13)5(9(16)17)4(2)8(14)15/h2-5H,1H2,(H,10,11)(H,12,13)(H,14,15)(H,16,17)	cyclopentane-1,2,3,4-tetracarboxylic acid	C1C(C(C(C1C(=O)O)C(=O)O)C(=O)O)C(=O)O	-18.275	2
268	2333	InChI=1S/C17H12Br2O3/c1-2-13-15(10-5-3-4-6-14(10)22-13)16(20)9-7-11(18)17(21)12(19)8-9/h3-8,21H,2H2,1H3	(3,5-dibromo-4-hydroxy-phenyl)-(2-ethylbenzofuran-3-yl)methanone	CCC1=C(C2=CC=CC=C2O1)C(=O)C3=CC(=C(C(=C3)Br)O)Br	18.1555	2
269	5382135	InChI=1S/C11H10N4O3S/c12-19(17,18)9-5-3-8(4-6-9)14-15-11-10(16)2-1-7-13-11/h1-7,14H,(H2,12,17,18)	4-[2-(3-oxo-2-pyridylidene)hydrazino]benzenesulfonamide	C1=CC(=O)C(=NNC2=CC=C(C=C2)S(=O)(=O)N)N=C1	17.7354	2
270	3246199	InChI=1S/C16H28N8S4/c25-13-14(26)19-11-23-5-7-24(8-6-23)12-20-16(28)15(27)18-10-22-2-1-21(3-4-22)9-17-13/h1-12H2,(H,17,25)(H,18,27)(H,19,26)(H,20,28)		C1CN2CCN1CNC(=S)C(=S)NCN3CCN(CC3)CNC(=S)C(=S)NC2	17.9081	2
271	420848	InChI=1S/C26H40N2/c1-25(2,3)21-11-13-23(19(15-21)17-27(7)8)24-14-12-22(26(4,5)6)16-20(24)18-28(9)10/h11-16H,17-18H2,1-10H3	1-[5-tert-butyl-2-[4-tert-butyl-2-[(dimethylamino)methyl]phenyl]phenyl]-N,N-dimethyl-methanamine	CC(C)(C)C1=CC(=C(C=C1)C2=C(C=C(C=C2)C(C)(C)C)CN(C)C)CN(C)C	17.771	2
272	417870	InChI=1S/C18H38N2/c1-17-8-6-9-18(16-17)10-14-20(5,15-11-18)13-7-12-19(2,3)4/h17H,6-16H2,1-5H3/q+2	3-(3,10-dimethyl-3-azoniaspiro[5.5]undecan-3-yl)propyl-trimethyl-ammonium	CC1CCCC2(C1)CC[N+](CC2)(C)CCC[N+](C)(C)C	17.8286	2
273	350687	InChI=1S/C5H8O4S/c1-10-3(5(8)9)2-4(6)7/h3H,2H2,1H3,(H,6,7)(H,8,9)	2-methylsulfanylbutanedioic acid	CSC(CC(=O)O)C(=O)O	-17.9803	2
274	341294	InChI=1S/C21H16N2O2/c1-13-6-9-17-18(10-13)23-21(25)19(22-17)12-20(24)16-8-7-14-4-2-3-5-15(14)11-16/h2-11H,12H2,1H3,(H,23,25)	7-methyl-3-[2-(2-naphthyl)-2-oxo-ethyl]-1H-quinoxalin-2-one	CC1=CC2=C(C=C1)N=C(C(=O)N2)CC(=O)C3=CC4=CC=CC=C4C=C3	17.1546	2
275	328919	InChI=1S/C23H16F3N3O2S/c24-23(25,26)17-7-3-8-18(14-17)32(30,31)29-20-10-2-1-9-19(20)28-13-5-11-21(28)22(29)16-6-4-12-27-15-16/h1-15,22H	4-(3-pyridyl)-5-[3-(trifluoromethyl)phenyl]sulfonyl-4H-pyrrolo[1,2-a]quinoxaline	C1=CC=C2C(=C1)N3C=CC=C3C(N2S(=O)(=O)C4=CC=CC(=C4)C(F)(F)F)C5=CN=CC=C5	17.9819	2
276	294609	InChI=1S/C26H22N2O2/c1-17-22-16-27-13-12-20(22)18(2)25-24(17)21-10-6-7-11-23(21)28(25)14-15-30-26(29)19-8-4-3-5-9-19/h3-13,16H,14-15H2,1-2H3	2-(5,11-dimethylpyrido[4,3-b]carbazol-6-yl)ethyl benzoate	CC1=C2C(=C(C3=C1C=CN=C3)C)C4=CC=CC=C4N2CCOC(=O)C5=CC=CC=C5	17.4274	2
277	289279	InChI=1S/C10H8N2O2/c13-12(14)6-5-9-7-8-3-1-2-4-10(8)11-9/h1-7,11H	2-(2-nitrovinyl)-1H-indole	C1=CC=C2C(=C1)C=C(N2)C=C[N+](=O)[O-]	17.3756	2
278	281451	InChI=1S/C21H13NO4/c23-21(24)16-10-18(22-17-4-2-1-3-15(16)17)13-6-5-12-8-19-20(26-11-25-19)9-14(12)7-13/h1-10H,11H2,(H,23,24)	2-benzo[f][1,3]benzodioxol-6-ylquinoline-4-carboxylic acid	C1OC2=C(O1)C=C3C=C(C=CC3=C2)C4=NC5=CC=CC=C5C(=C4)C(=O)O	17.2498	2
279	272648	InChI=1S/C27H15ClO6/c28-14-11-9-13(10-12-14)19(20-22(29)15-5-1-3-7-17(15)24(31)26(20)33)21-23(30)16-6-2-4-8-18(16)25(32)27(21)34/h1-12,19,29-30H	3-[(4-chlorophenyl)-(1-hydroxy-3,4-dioxo-2-naphthyl)methyl]-4-hydroxy-naphthalene-1,2-dione	C1=CC=C2C(=C1)C(=C(C(=O)C2=O)C(C3=CC=C(C=C3)Cl)C4=C(C5=CC=CC=C5C(=O)C4=O)O)O	17.4912	2
280	270385	InChI=1S/C10H11N3O2S2/c11-8-1-3-9(4-2-8)17(14,15)13-7-10-12-5-6-16-10/h1-6,13H,7,11H2	4-amino-N-(thiazol-2-ylmethyl)benzenesulfonamide	C1=CC(=CC=C1N)S(=O)(=O)NCC2=NC=CS2	17.3289	2
281	264622	InChI=1S/C14H16N2O2/c17-14(18)13-6-3-7-16(13)9-10-8-15-12-5-2-1-4-11(10)12/h1-2,4-5,8,13,15H,3,6-7,9H2,(H,17,18)	1-(1H-indol-3-ylmethyl)pyrrolidine-2-carboxylic acid	C1CC(N(C1)CC2=CNC3=CC=CC=C32)C(=O)O	-17.15	2
282	264241	InChI=1S/C12H15NO3/c1-12(2,11(15)16)8-10(14)13-9-6-4-3-5-7-9/h3-7H,8H2,1-2H3,(H,13,14)(H,15,16)	4-anilino-2,2-dimethyl-4-oxo-butanoic acid	CC(C)(CC(=O)NC1=CC=CC=C1)C(=O)O	-17.7101	2
283	260454	InChI=1S/C11H9N3O4S/c15-14(16)11-3-1-2-9(6-11)7-12-13-10-4-5-19(17,18)8-10/h1-8,13H	N-[(3-nitrophenyl)methyleneamino]-1,1-dioxo-thiophen-3-amine	C1=CC(=CC(=C1)[N+](=O)[O-])C=NNC2=CS(=O)(=O)C=C2	17.7152	2
284	259462	InChI=1S/C13H17Cl2NO2/c14-10-3-4-13(12(15)7-10)18-9-11(17)8-16-5-1-2-6-16/h3-4,7,11,17H,1-2,5-6,8-9H2	1-(2,4-dichlorophenoxy)-3-pyrrolidin-1-yl-propan-2-ol	C1CCN(C1)CC(COC2=C(C=C(C=C2)Cl)Cl)O	17.2177	2
285	258809	InChI=1S/C30H48O6/c1-16-9-10-30(25(35)36)12-11-28(5)18(22(30)17(16)2)7-8-21-26(3)13-20(33)24(34)27(4,15-31)23(26)19(32)14-29(21,28)6/h7,16-17,19-24,31-34H,8-15H2,1-6H3,(H,35,36)	8,10,11-trihydroxy-9-(hydroxymethyl)-1,2,6a,6b,9,12a-hexamethyl-2,3,4,5,6,6a,7,8,8a,10,11,12,13,14b-tetradecahydro-1H-picene-4a-carboxylic acid	CC1CCC2(CCC3(C(=CCC4C3(CC(C5C4(CC(C(C5(C)CO)O)O)C)O)C)C2C1C)C)C(=O)O	17.24	2
286	256296	InChI=1S/C8H13Cl3O2/c1-5(2)3-6(12)4-7(13)8(9,10)11/h5,7,13H,3-4H2,1-2H3	1,1,1-trichloro-2-hydroxy-6-methyl-heptan-4-one	CC(C)CC(=O)CC(C(Cl)(Cl)Cl)O	-17.0356	2
287	248754	InChI=1S/C12H20N4/c1-3-13-4-2-12(1)11-15-7-10-16-8-5-14-6-9-16/h1-4,14-15H,5-11H2	2-piperazin-1-yl-N-(4-pyridylmethyl)ethanamine	C1CN(CCN1)CCNCC2=CC=NC=C2	-17.4805	2
288	242225	InChI=1S/C16H14Cl2N4S/c1-8-5-9(2)20-14-13(8)15(22-16(19)21-14)23-7-10-3-4-11(17)6-12(10)18/h3-6H,7H2,1-2H3,(H2,19,20,21,22)	4-[(2,4-dichlorophenyl)methylsulfanyl]-5,7-dimethyl-pyrido[2,3-d]pyrimidin-2-amine	CC1=CC(=NC2=C1C(=NC(=N2)N)SCC3=C(C=C(C=C3)Cl)Cl)C	17.2099	2
289	241379	InChI=1S/C15H10Cl2O6/c16-8-2-6(12(18)10(4-8)14(20)21)1-7-3-9(17)5-11(13(7)19)15(22)23/h2-5,18-19H,1H2,(H,20,21)(H,22,23)	3-[(3-carboxy-5-chloro-2-hydroxy-phenyl)methyl]-5-chloro-2-hydroxy-benzoic acid	C1=C(C=C(C(=C1CC2=C(C(=CC(=C2)Cl)C(=O)O)O)O)C(=O)O)Cl	17.0938	2
290	237586	InChI=1S/C20H22N4/c1-2-6-16(7-3-1)13-24-11-10-17(14-24)12-21-20-18-8-4-5-9-19(18)22-15-23-20/h1-9,15,17H,10-14H2,(H,21,22,23)	N-[(1-benzylpyrrolidin-3-yl)methyl]quinazolin-4-amine	C1CN(CC1CNC2=NC=NC3=CC=CC=C32)CC4=CC=CC=C4	17.9248	2
291	235593	InChI=1S/C17H14N2O4S/c18-16-3-1-2-12-10-14(8-9-15(12)16)24(22,23)19-13-6-4-11(5-7-13)17(20)21/h1-10,19H,18H2,(H,20,21)	4-[(5-amino-2-naphthyl)sulfonylamino]benzoic acid	C1=CC2=C(C=CC(=C2)S(=O)(=O)NC3=CC=C(C=C3)C(=O)O)C(=C1)N	-17.2063	2
292	197808	InChI=1S/C12H18NO2/c1-13(2)8-9-15-12(14,10-13)11-6-4-3-5-7-11/h3-7,14H,8-10H2,1-2H3/q+1	4,4-dimethyl-2-phenyl-morpholin-4-ium-2-ol	C[N+]1(CCOC(C1)(C2=CC=CC=C2)O)C	17.6859	2
293	108144	InChI=1S/C17H12Cl3N5O2/c18-10-3-1-9(2-4-10)15(26)13-11(19)5-8(6-12(13)20)7-25-16(21)14(17(22)27)23-24-25/h1-6H,7,21H2,(H2,22,27)	5-amino-1-[[3,5-dichloro-4-(4-chlorobenzoyl)phenyl]methyl]triazole-4-carboxamide	C1=CC(=CC=C1C(=O)C2=C(C=C(C=C2Cl)CN3C(=C(N=N3)C(=O)N)N)Cl)Cl	17.2667	2
294	95000	InChI=1S/C22H26N2/c1-19(24-15-9-4-10-16-24)17-22(18-23,20-11-5-2-6-12-20)21-13-7-3-8-14-21/h2-3,5-8,11-14,19H,4,9-10,15-17H2,1H3	2,2-diphenyl-4-(1-piperidyl)pentanenitrile	CC(CC(C#N)(C1=CC=CC=C1)C2=CC=CC=C2)N3CCCCC3	17.4625	2
295	77604	InChI=1S/C10H9ClO3/c11-8-3-1-7(2-4-8)9(12)5-6-10(13)14/h1-4H,5-6H2,(H,13,14)	4-(4-chlorophenyl)-4-oxo-butanoic acid	C1=CC(=CC=C1C(=O)CCC(=O)O)Cl	17.5549	2
296	75106	InChI=1S/C10H8N2O/c13-10-7-6-9(11-12-10)8-4-2-1-3-5-8/h1-7H,(H,12,13)	3-phenyl-1H-pyridazin-6-one	C1=CC=C(C=C1)C2=NNC(=O)C=C2	17.2288	2
297	68457	InChI=1S/C16H13NO4/c18-13-2-1-9(6-14(13)19)5-12-11-8-16(21)15(20)7-10(11)3-4-17-12/h1-4,6-8,17-19,21H,5H2	1-[(3,4-dihydroxyphenyl)methyl]-7-hydroxy-2H-isoquinolin-6-one	C1=CC(=C(C=C1CC2=C3C=C(C(=O)C=C3C=CN2)O)O)O	17.2865	2
298	41987	InChI=1S/C16H17BrN2/c1-19(2)11-9-16(14-4-3-10-18-12-14)13-5-7-15(17)8-6-13/h3-10,12H,11H2,1-2H3	3-(4-bromophenyl)-N,N-dimethyl-3-(3-pyridyl)prop-2-en-1-amine	CN(C)CC=C(C1=CC=C(C=C1)Br)C2=CN=CC=C2	17.5991	2
299	21561	InChI=1S/C12H12ClN5O/c1-7-6-10(19)17-12(15-7)18-11(14)16-9-4-2-8(13)3-5-9/h2-6H,1H3,(H4,14,15,16,17,18,19)	1-(4-chlorophenyl)-2-(6-methyl-4-oxo-1H-pyrimidin-2-yl)guanidine	CC1=CC(=O)N=C(N1)N=C(N)NC2=CC=C(C=C2)Cl	-17.7078	2
300	16043	InChI=1S/C10H14O2/c1-10(2,3)8-6-7(11)4-5-9(8)12/h4-6,11-12H,1-3H3	2-tert-butylbenzene-1,4-diol	CC(C)(C)C1=C(C=CC(=C1)O)O	17.8762	2
301	8546	InChI=1S/C23H16O6/c24-20-16(14-7-3-1-5-12(14)9-18(20)22(26)27)11-17-15-8-4-2-6-13(15)10-19(21(17)25)23(28)29/h1-10,24-25H,11H2,(H,26,27)(H,28,29)	4-[(3-carboxy-2-hydroxy-1-naphthyl)methyl]-3-hydroxy-naphthalene-2-carboxylic acid	C1=CC=C2C(=C1)C=C(C(=C2CC3=C(C(=CC4=CC=CC=C43)C(=O)O)O)O)C(=O)O	17.5213	2
302	5381240	InChI=1S/C15H10Br2N4O3S/c16-10-6-8(25(18,23)24)7-11(17)15(10)21-20-12-3-4-13(22)14-9(12)2-1-5-19-14/h1-7,21H,(H2,18,23,24)	3,5-dibromo-4-[2-(8-oxo-5-quinolylidene)hydrazino]benzenesulfonamide	C1=CC2=C(C(=O)C=CC2=NNC3=C(C=C(C=C3Br)S(=O)(=O)N)Br)N=C1	16.5143	2
303	5351879	InChI=1S/C11H9N7O2S2/c12-22(19,20)7-3-1-6(2-4-7)17-18-11-15-8-9(16-11)13-5-14-10(8)21/h1-5,17H,(H2,12,19,20)(H,13,14,16,18,21)	4-[2-(6-thioxopurin-8-yl)hydrazino]benzenesulfonamide	C1=CC(=CC=C1NNC2=NC3=NC=NC(=S)C3=N2)S(=O)(=O)N	-16.3716	2
304	3272850	InChI=1S/C27H33BrO5S/c1-26-13-11-19(29)15-17(26)3-8-21-22-9-10-24(27(22,2)14-12-23(21)26)25(30)16-33-34(31,32)20-6-4-18(28)5-7-20/h4-7,15,21-24H,3,8-14,16H2,1-2H3	[2-(10,13-dimethyl-3-oxo-1,2,6,7,8,9,11,12,14,15,16,17-dodecahydrocyclopenta[a]phenanthren-17-yl)-2-oxo-ethyl] 4-bromobenzenesulfonate	CC12CCC3C(C1CCC2C(=O)COS(=O)(=O)C4=CC=C(C=C4)Br)CCC5=CC(=O)CCC35C	16.9598	2
305	3246450	InChI=1S/C13H13N7O2/c14-10-9-11(20-13(15)19-10)18-8(17-9)5-16-7-3-1-6(2-4-7)12(21)22/h1-4,16H,5H2,(H,21,22)(H5,14,15,17,18,19,20)	4-[(2,6-diamino-7H-purin-8-yl)methylamino]benzoic acid	C1=CC(=CC=C1C(=O)O)NCC2=NC3=C(N2)C(=NC(=N3)N)N	16.1255	2
306	3246249	InChI=1S/C12H9ClN4S2/c13-8-4-2-1-3-7(8)5-19-12-10-9(14-6-15-10)11(18)16-17-12/h1-4,6,17H,5H2,(H,16,18)	7-[(2-chlorophenyl)methylsulfanyl]-5,6-dihydroimidazo[4,5-d]pyridazine-4-thione	C1=CC=C(C(=C1)CSC2=C3C(=NC=N3)C(=S)NN2)Cl	-16.9288	2
307	3246010	InChI=1S/C19H15N2/c1-2-6-16-13-21(12-10-15(16)5-1)14-17-9-11-20-19-8-4-3-7-18(17)19/h1-13H,14H2/q+1	4-(isoquinolin-2-ium-2-ylmethyl)quinoline	C1=CC=C2C=[N+](C=CC2=C1)CC3=CC=NC4=CC=CC=C34	16.1695	2
308	3003821	InChI=1S/C8H11N3O2S/c1-4-5(2-3-6(12)13)7(14)11-8(9)10-4/h2-3H2,1H3,(H,12,13)(H3,9,10,11,14)	3-(2-amino-6-methyl-4-thioxo-1H-pyrimidin-5-yl)propanoic acid	CC1=C(C(=S)N=C(N1)N)CCC(=O)O	-16.9348	2
309	430236	InChI=1S/C13H16N4S/c1-10-16-7-12(9-18-13(14)15)17(10)8-11-5-3-2-4-6-11/h2-7H,8-9H2,1H3,(H3,14,15)	2-[(3-benzyl-2-methyl-imidazol-4-yl)methyl]isothiourea	CC1=NC=C(N1CC2=CC=CC=C2)CSC(=N)N	-16.6427	2
310	422609	InChI=1S/C40H54N2O12/c1-18-13-12-14-19(2)39(50)41-30-25(17-42(9)10)34(47)27-28(35(30)48)33(46)23(6)37-29(27)38(49)40(8,54-37)52-16-15-26(51-11)20(3)36(53-24(7)43)22(5)32(45)21(4)31(18)44/h12-16,18,20-22,26,31-32,36,44-48H,17H2,1-11H3,(H,41,50)		CC1C=CC=C(C(=O)NC2=C(C3=C(C4=C(C(=C3O)C)OC(C4=O)(OC=CC(C(C(C(C(C(C1O)C)O)C)OC(=O)C)C)OC)C)C(=C2CN(C)C)O)O)C	16.3488	2
311	413583	InChI=1S/C8H9NO3/c10-7(8(11)12)5-6-3-1-2-4-9-6/h1-4,7,10H,5H2,(H,11,12)	2-hydroxy-3-(2-pyridyl)propanoic acid	C1=CC=NC(=C1)CC(C(=O)O)O	16.6019	2
312	411628	InChI=1S/C18H20NO2/c20-18(16-7-3-1-4-8-16)15-19(11-13-21-14-12-19)17-9-5-2-6-10-17/h1-10H,11-15H2/q+1	1-phenyl-2-(4-phenylmorpholin-4-ium-4-yl)ethanone	C1COCC[N+]1(CC(=O)C2=CC=CC=C2)C3=CC=CC=C3	16.897	2
313	408483	InChI=1S/C17H13NO2S/c19-17(20)11-21-16-10-15(12-6-2-1-3-7-12)18-14-9-5-4-8-13(14)16/h1-10H,11H2,(H,19,20)	2-[(2-phenyl-4-quinolyl)sulfanyl]acetic acid	C1=CC=C(C=C1)C2=NC3=CC=CC=C3C(=C2)SCC(=O)O	-16.2324	2
314	407249	InChI=1S/C24H24Cl4N2/c1-30(16-18-7-9-21(26)23(28)13-18)11-3-5-24(30)19-4-2-10-29(15-19)14-17-6-8-20(25)22(27)12-17/h2,4,6-10,12-13,15,24H,3,5,11,14,16H2,1H3/q+2	1-[(3,4-dichlorophenyl)methyl]-3-[1-[(3,4-dichlorophenyl)methyl]-1-methyl-pyrrolidin-1-ium-2-yl]pyridin-1-ium	C[N+]1(CCCC1C2=C[N+](=CC=C2)CC3=CC(=C(C=C3)Cl)Cl)CC4=CC(=C(C=C4)Cl)Cl	16.1131	2
315	331209	InChI=1S/C15H12O5S/c16-14(17)11-7-4-8-12(15(18)19)13(11)21(20)9-10-5-2-1-3-6-10/h1-8H,9H2,(H,16,17)(H,18,19)	2-benzylsulfinylbenzene-1,3-dicarboxylic acid	C1=CC=C(C=C1)CS(=O)C2=C(C=CC=C2C(=O)O)C(=O)O	-16.0649	2
316	295299	InChI=1S/C15H15ClN2O2/c1-10-7-11(2)17-14(8-10)18-15(19)9-20-13-5-3-12(16)4-6-13/h3-8H,9H2,1-2H3,(H,17,18,19)	2-(4-chlorophenoxy)-N-(4,6-dimethyl-2-pyridyl)acetamide	CC1=CC(=NC(=C1)NC(=O)COC2=CC=C(C=C2)Cl)C	16.6152	2
317	282792	InChI=1S/C12H14N4O5/c1-12(2)20-4-3-19-9(8(4)21-12)6-5-7(16-15-6)10(17)14-11(18)13-5/h4,8-9H,3H2,1-2H3,(H,15,16)(H2,13,14,17,18)	3-(2,2-dimethyl-3a,4,6,6a-tetrahydrofuro[3,4-d][1,3]dioxol-4-yl)-2,4-dihydropyrazolo[4,3-d]pyrimidine-5,7-dione	CC1(OC2COC(C2O1)C3=C4C(=NN3)C(=O)NC(=O)N4)C	16.4533	2
318	282671	InChI=1S/C22H17NO4/c1-26-15-7-8-21(27-2)18(11-15)20-12-17(22(24)25)16-9-13-5-3-4-6-14(13)10-19(16)23-20/h3-12H,1-2H3,(H,24,25)	2-(2,5-dimethoxyphenyl)benzo[g]quinoline-4-carboxylic acid	COC1=CC(=C(C=C1)OC)C2=NC3=CC4=CC=CC=C4C=C3C(=C2)C(=O)O	-16.0986	2
319	278672	InChI=1S/C26H24N2O5S/c29-25-19-8-4-5-9-20(19)26(30)24-22(28-17-10-12-18(13-11-17)34(31,32)33)15-14-21(23(24)25)27-16-6-2-1-3-7-16/h4-5,8-16,27-28H,1-3,6-7H2,(H,31,32,33)	4-[[4-(cyclohexylamino)-9,10-dioxo-1-anthryl]amino]benzenesulfonic acid	C1CCC(CC1)NC2=C3C(=C(C=C2)NC4=CC=C(C=C4)S(=O)(=O)O)C(=O)C5=CC=CC=C5C3=O	16.0603	2
320	277509	InChI=1S/C24H20O/c1-2-7-20-23-18-10-5-3-8-16(18)12-14-21(23)25-22-15-13-17-9-4-6-11-19(17)24(20)22/h3-6,8-15,20H,2,7H2,1H3		CCCC1C2=C(C=CC3=CC=CC=C32)OC4=C1C5=CC=CC=C5C=C4	16.7664	2
321	270517	InChI=1S/C10H8O5/c11-7(10(12)13)3-6-1-2-8-9(4-6)15-5-14-8/h1-2,4H,3,5H2,(H,12,13)	3-(1,3-benzodioxol-5-yl)-2-oxo-propanoic acid	C1OC2=C(O1)C=C(C=C2)CC(=O)C(=O)O	-16.5574	2
322	268954	InChI=1S/C21H16Cl2N2/c1-12-7-20(22)24-18-5-3-14(10-16(12)18)9-15-4-6-19-17(11-15)13(2)8-21(23)25-19/h3-8,10-11H,9H2,1-2H3	2-chloro-6-[(2-chloro-4-methyl-6-quinolyl)methyl]-4-methyl-quinoline	CC1=CC(=NC2=C1C=C(C=C2)CC3=CC4=C(C=C3)N=C(C=C4C)Cl)Cl	-16.7001	2
323	259562	InChI=1S/C6H10BrNO4/c1-3(7)5(10)8-4(2-9)6(11)12/h3-4,9H,2H2,1H3,(H,8,10)(H,11,12)	2-(2-bromopropanoylamino)-3-hydroxy-propanoic acid	CC(C(=O)NC(CO)C(=O)O)Br	16.4654	2
324	257634	InChI=1S/C21H26O4/c1-20-8-7-14(22)9-12(20)3-5-15-16-6-4-13(10-18(24)25)21(16,2)11-17(23)19(15)20/h4,9,15-16,19H,3,5-8,10-11H2,1-2H3,(H,24,25)	2-(10,13-dimethyl-3,11-dioxo-2,6,7,8,9,12,14,15-octahydro-1H-cyclopenta[a]phenanthren-17-yl)acetic acid	CC12CCC(=O)C=C1CCC3C2C(=O)CC4(C3CC=C4CC(=O)O)C	-16.3595	2
325	253806	InChI=1S/C21H14O3/c22-20(18-7-3-4-8-19(18)21(23)24)14-9-10-17-15(12-14)11-13-5-1-2-6-16(13)17/h1-10,12H,11H2,(H,23,24)	2-(9H-fluorene-2-carbonyl)benzoic acid	C1C2=CC=CC=C2C3=C1C=C(C=C3)C(=O)C4=CC=CC=C4C(=O)O	-16.1203	2
326	253167	InChI=1S/C10H13N5O2/c11-9-8-10(13-5-12-9)15(6-14-8)4-2-1-3-7(16)17/h5-6H,1-4H2,(H,16,17)(H2,11,12,13)	5-(6-aminopurin-9-yl)pentanoic acid	C1=NC2=C(C(=N1)N)N=CN2CCCCC(=O)O	-16.4954	2
327	244177	InChI=1S/C10H20O3/c1-6-13-9(12)10(4,5)8(11)7(2)3/h7-8,11H,6H2,1-5H3	ethyl 3-hydroxy-2,2,4-trimethyl-pentanoate	CCOC(=O)C(C)(C)C(C(C)C)O	16.8672	2
328	239729	InChI=1S/C10H10Cl3NO3/c1-14(4-8(15)16)3-5-9(13)6(11)2-7(12)10(5)17/h2,17H,3-4H2,1H3,(H,15,16)	2-[methyl-[(2,3,5-trichloro-6-hydroxy-phenyl)methyl]amino]acetic acid	CN(CC1=C(C(=CC(=C1Cl)Cl)Cl)O)CC(=O)O	-16.4494	2
329	236027	InChI=1S/C12H15NO4/c1-7-4-10(17-6-11(15)16)5-8(2)12(7)13-9(3)14/h4-5H,6H2,1-3H3,(H,13,14)(H,15,16)	2-(4-acetamido-3,5-dimethyl-phenoxy)acetic acid	CC1=CC(=CC(=C1NC(=O)C)C)OCC(=O)O	16.9896	2
330	225630	InChI=1S/C19H14N2/c1-2-7-18-14(5-1)11-15-12-16(8-9-19(15)18)21-13-17-6-3-4-10-20-17/h1-10,12-13H,11H2	N-(9H-fluoren-2-yl)-1-(2-pyridyl)methanimine	C1C2=CC=CC=C2C3=C1C=C(C=C3)N=CC4=CC=CC=N4	-16.472	2
331	224915	InChI=1S/C9H7O2.2H2O.O.Sb/c10-9(11)7-6-8-4-2-1-3-5-8;;;;/h1-2,4-7H,(H,10,11);2*1H2;;/q;;;;+2/p-2	3-(3-stibonophenyl)prop-2-enoic acid	C1=CC(=CC(=C1)[Sb](=O)(O)O)C=CC(=O)O	-16.2314	2
332	222304	InChI=1S/C9H9N5O/c10-8(15)12-9-11-7(13-14-9)6-4-2-1-3-5-6/h1-5H,(H4,10,11,12,13,14,15)	(5-phenyl-1H-1,2,4-triazol-3-yl)urea	C1=CC=C(C=C1)C2=NC(=NN2)NC(=O)N	-16.8235	2
333	221086	InChI=1S/C8H11N5/c1-2-3-9-7-6-4-12-13-8(6)11-5-10-7/h4-5H,2-3H2,1H3,(H2,9,10,11,12,13)	N-propyl-1H-pyrazolo[3,4-d]pyrimidin-4-amine	CCCNC1=NC=NC2=C1C=NN2	16.9889	2
334	112487	InChI=1S/C16H19NO2/c1-18-14-7-3-12(4-8-14)11-16(17)13-5-9-15(19-2)10-6-13/h3-10,16H,11,17H2,1-2H3	1,2-bis(4-methoxyphenyl)ethanamine	COC1=CC=C(C=C1)CC(C2=CC=C(C=C2)OC)N	16.8517	2
335	100160	InChI=1S/C4H13N2O3PS/c5-2-1-4(6)3-11-10(7,8)9/h4H,1-3,5-6H2,(H2,7,8,9)	2,4-diaminobutylsulfanylphosphonic acid	C(CN)C(CSP(=O)(O)O)N	16.5931	2
336	95318	InChI=1S/C10H11N3O2/c11-7(10(14)15)5-9-6-3-1-2-4-8(6)12-13-9/h1-4,7H,5,11H2,(H,12,13)(H,14,15)	2-amino-3-(2H-indazol-3-yl)propanoic acid	C1=CC2=C(NN=C2C=C1)CC(C(=O)O)N	-16.1385	2
337	77486	InChI=1S/C9H12OS/c10-6-7-11-8-9-4-2-1-3-5-9/h1-5,10H,6-8H2	2-benzylsulfanylethanol	C1=CC=C(C=C1)CSCCO	-16.1382	2
338	8312	InChI=1S/C8H10AsNO5/c11-5-8(12)10-7-3-1-6(2-4-7)9(13,14)15/h1-4,11H,5H2,(H,10,12)(H2,13,14,15)	[4-[(2-hydroxyacetyl)amino]phenyl]arsonic acid	C1=CC(=CC=C1NC(=O)CO)[As](=O)(O)O	-16.6989	2
339	4078	InChI=1S/C21H26N2OS2/c1-22-13-6-5-7-16(22)12-14-23-18-8-3-4-9-20(18)25-21-11-10-17(26(2)24)15-19(21)23/h3-4,8-11,15-16H,5-7,12-14H2,1-2H3	10-[2-(1-methyl-2-piperidyl)ethyl]-2-methylsulfinyl-phenothiazine	CN1CCCCC1CCN2C3=CC=CC=C3SC4=C2C=C(C=C4)S(=O)C	16.4956	2
340	3623	InChI=1S/C16H21NO3/c1-17-12-7-8-13(17)10-14(9-12)20-16(19)15(18)11-5-3-2-4-6-11/h2-6,12-15,18H,7-10H2,1H3	(8-methyl-8-azabicyclo[3.2.1]octan-3-yl) 2-hydroxy-2-phenyl-acetate	CN1C2CCC1CC(C2)OC(=O)C(C3=CC=CC=C3)O	-16.55	2
341	994	InChI=1S/C9H11NO2/c10-8(9(11)12)6-7-4-2-1-3-5-7/h1-5,8H,6,10H2,(H,11,12)	2-amino-3-phenyl-propanoic acid	C1=CC=C(C=C1)CC(C(=O)O)N	16.3584	2
342	5382152	InChI=1S/C11H10N4O3S/c12-19(17,18)9-5-3-8(4-6-9)14-15-10-2-1-7-13-11(10)16/h1-7,14H,(H2,12,17,18)	4-[2-(2-oxo-3-pyridylidene)hydrazino]benzenesulfonamide	C1=CC(=NNC2=CC=C(C=C2)S(=O)(=O)N)C(=O)N=C1	15.9838	2
343	3246290	InChI=1S/C10H8N4OS/c16-10-8-9(11-5-12-10)14(6-13-8)4-7-2-1-3-15-7/h1-3,5-6H,4H2,(H,11,12,16)	9-(2-furylmethyl)-3H-purine-6-thione	C1=COC(=C1)CN2C=NC3=C2NC=NC3=S	-15.9406	2
344	437214	InChI=1S/C14H18N4/c1-17(2)11-12-18(13-7-3-5-9-15-13)14-8-4-6-10-16-14/h3-10H,11-12H2,1-2H3	N,N-dimethyl-N',N'-bis(2-pyridyl)ethane-1,2-diamine	CN(C)CCN(C1=CC=CC=N1)C2=CC=CC=N2	-15.1411	2
345	430405	InChI=1S/C9H12N4O5S2/c1-11-7-6(8(14)12(2)9(11)15)13(5-10-7)3-4-19-20(16,17)18/h5H,3-4H2,1-2H3,(H,16,17,18)	1,3-dimethyl-2,6-dioxo-7-(2-sulfosulfanylethyl)purine	CN1C2=C(C(=O)N(C1=O)C)N(C=N2)CCSS(=O)(=O)O	-15.8102	2
346	417414	InChI=1S/C8H15NO2S/c1-5(2)9-6(7(10)11)8(3,4)12/h6,12H,1-4H3,(H,10,11)	2-(isopropylideneamino)-3-methyl-3-sulfanyl-butanoic acid	CC(=NC(C(=O)O)C(C)(C)S)C	15.6003	2
347	416394	InChI=1S/C14H13N5/c15-13-12-14(17-9-16-12)19(10-18-13)8-4-7-11-5-2-1-3-6-11/h1-7,9-10H,8,15H2	3-cinnamylpurin-6-amine	C1=CC=C(C=C1)C=CCN2C=NC(=C3C2=NC=N3)N	15.2283	2
348	413257	InChI=1S/C12H13NO6S/c14-7(8(15)10(17)12(18)19)9(16)11-13-5-3-1-2-4-6(5)20-11/h1-4,7-10,14-17H,(H,18,19)	5-(1,3-benzothiazol-2-yl)-2,3,4,5-tetrahydroxy-pentanoic acid	C1=CC=C2C(=C1)N=C(S2)C(C(C(C(C(=O)O)O)O)O)O	15.8758	2
349	342543	InChI=1S/C10H9ClF3N3O2/c11-6-2-1-5(10(12,13)14)3-7(6)16-9(18)4-8(15)17-19/h1-3,19H,4H2,(H2,15,17)(H,16,18)	3-amino-N-[2-chloro-5-(trifluoromethyl)phenyl]-3-hydroxyimino-propanamide	C1=CC(=C(C=C1C(F)(F)F)NC(=O)CC(=NO)N)Cl	15.1858	2
350	324001	InChI=1S/C9H13N2O5PS/c1-7-3-5-9(6-4-7)18(15,16)11-10-8(2)17(12,13)14/h3-6,11H,1-2H3,(H2,12,13,14)	[C-methyl-N-(p-tolylsulfonylamino)carbonimidoyl]phosphonic acid	CC1=CC=C(C=C1)S(=O)(=O)NN=C(C)P(=O)(O)O	15.5005	2
351	299525	InChI=1S/C14H16N8O5S/c1-20-4-17-11(22(25)26)13(20)28-12-9-10(18-14(15)19-12)21(5-16-9)8-2-6(24)7(3-23)27-8/h4-8,23-24H,2-3H2,1H3,(H2,15,18,19)	5-[2-amino-6-(3-methyl-5-nitro-imidazol-4-yl)sulfanyl-purin-9-yl]-2-(hydroxymethyl)tetrahydrofuran-3-ol	CN1C=NC(=C1SC2=NC(=NC3=C2N=CN3C4CC(C(O4)CO)O)N)[N+](=O)[O-]	15.4608	2
352	291778	InChI=1S/C28H22O6/c1-15(2)16-11-13-17(14-12-16)22(23-25(29)18-7-3-5-9-20(18)33-27(23)31)24-26(30)19-8-4-6-10-21(19)34-28(24)32/h3-15,22,31-32H,1-2H3	2-hydroxy-3-[(2-hydroxy-4-oxo-chromen-3-yl)-(4-isopropylphenyl)methyl]chromen-4-one	CC(C)C1=CC=C(C=C1)C(C2=C(OC3=CC=CC=C3C2=O)O)C4=C(OC5=CC=CC=C5C4=O)O	15.2639	2
353	273497	InChI=1S/C15H18O5/c1-9(2)20-11-7-12(16)15-10(3-4-14(17)18)5-6-19-13(15)8-11/h5,7-9,16H,3-4,6H2,1-2H3,(H,17,18)	3-(5-hydroxy-7-isopropoxy-2H-chromen-4-yl)propanoic acid	CC(C)OC1=CC(=C2C(=CCOC2=C1)CCC(=O)O)O	15.9732	2
354	272646	InChI=1S/C19H17ClN8O2S/c20-13-4-2-12(3-5-13)16-25-17(21)26-18(22)28(16)14-6-8-15(9-7-14)31(29,30)27-19-23-10-1-11-24-19/h1-11,16H,(H,23,24,27)(H4,21,22,25,26)	4-[4,6-diamino-2-(4-chlorophenyl)-2H-1,3,5-triazin-1-yl]-N-pyrimidin-2-yl-benzenesulfonamide	C1=CN=C(N=C1)NS(=O)(=O)C2=CC=C(C=C2)N3C(N=C(N=C3N)N)C4=CC=C(C=C4)Cl	15.5273	2
355	271598	InChI=1S/C44H20N2O8/c47-37-21-9-1-3-11-23(21)39(49)33-29(37)17-19-31(45-41(51)25-13-5-6-14-26(25)42(45)52)35(33)36-32(46-43(53)27-15-7-8-16-28(27)44(46)54)20-18-30-34(36)40(50)24-12-4-2-10-22(24)38(30)48/h1-20H	2-[1-[2-(1,3-dioxoisoindolin-2-yl)-9,10-dioxo-1-anthryl]-9,10-dioxo-2-anthryl]isoindoline-1,3-dione	C1=CC=C2C(=C1)C(=O)C3=C(C2=O)C(=C(C=C3)N4C(=O)C5=CC=CC=C5C4=O)C6=C(C=CC7=C6C(=O)C8=CC=CC=C8C7=O)N9C(=O)C1=CC=CC=C1C9=O	15.5115	2
356	265980	InChI=1S/C13H24N2O2/c1-3-12-11-15(13(4-1)17-12)6-2-5-14-7-9-16-10-8-14/h12-13H,1-11H2	6-(3-morpholinopropyl)-8-oxa-6-azabicyclo[3.2.1]octane	C1CC2CN(C(C1)O2)CCCN3CCOCC3	-15.4584	2
357	259176	InChI=1S/C19H17Br2NO2/c1-22(10-13-8-14(20)9-17(21)19(13)24)11-16-15-5-3-2-4-12(15)6-7-18(16)23/h2-9,23-24H,10-11H2,1H3	1-[[(3,5-dibromo-2-hydroxy-phenyl)methyl-methyl-amino]methyl]naphthalen-2-ol	CN(CC1=CC(=CC(=C1O)Br)Br)CC2=C(C=CC3=CC=CC=C32)O	15.9504	2
358	258513	InChI=1S/C8H10N6O/c9-6-5(3-14-2-1-11-4-14)7(15)13-8(10)12-6/h1-2,4H,3H2,(H5,9,10,12,13,15)	2,6-diamino-5-(imidazol-1-ylmethyl)-1H-pyrimidin-4-one	C1=CN(C=N1)CC2=C(NC(=NC2=O)N)N	-15.1984	2
359	257469	InChI=1S/C9H11NO5S/c11-5-4-10-16(14,15)8-3-1-2-7(6-8)9(12)13/h1-3,6,10-11H,4-5H2,(H,12,13)	3-(2-hydroxyethylsulfamoyl)benzoic acid	C1=CC(=CC(=C1)S(=O)(=O)NCCO)C(=O)O	-15.6336	2
360	241069	InChI=1S/C28H39Br2NO2/c1-27(2,3)20-12-18(25(32)23(29)14-20)16-31(22-10-8-7-9-11-22)17-19-13-21(28(4,5)6)15-24(30)26(19)33/h12-15,22,32-33H,7-11,16-17H2,1-6H3	2-bromo-6-[[(3-bromo-5-tert-butyl-2-hydroxy-phenyl)methyl-cyclohexyl-amino]methyl]-4-tert-butyl-phenol	CC(C)(C)C1=CC(=C(C(=C1)Br)O)CN(CC2=C(C(=CC(=C2)C(C)(C)C)Br)O)C3CCCCC3	15.7423	2
361	237752	InChI=1S/C20H16O2S2/c1-3-7-16(8-4-1)23-20(24-17-9-5-2-6-10-17)15-11-12-18-19(13-15)22-14-21-18/h1-13,20H,14H2	5-[bis(phenylsulfanyl)methyl]-1,3-benzodioxole	C1OC2=C(O1)C=C(C=C2)C(SC3=CC=CC=C3)SC4=CC=CC=C4	15.6336	2
362	227150	InChI=1S/C27H19Br2NO/c28-20-9-5-18(6-10-20)16-30(17-19-7-11-21(29)12-8-19)22-13-14-24-23-3-1-2-4-25(23)27(31)26(24)15-22/h1-15H,16-17H2	2-[bis[(4-bromophenyl)methyl]amino]fluoren-9-one	C1=CC=C2C(=C1)C3=C(C2=O)C=C(C=C3)N(CC4=CC=C(C=C4)Br)CC5=CC=C(C=C5)Br	15.8608	2
363	225397	InChI=1S/C17H28N2O3/c1-16(2)7-5-14(21)18-12(16)9-11(20)10-13-17(3,4)8-6-15(22)19-13/h12-13H,5-10H2,1-4H3,(H,18,21)(H,19,22)	6-[3-(3,3-dimethyl-6-oxo-2-piperidyl)-2-oxo-propyl]-5,5-dimethyl-piperidin-2-one	CC1(CCC(=O)NC1CC(=O)CC2C(CCC(=O)N2)(C)C)C	-15.1538	2
364	224948	InChI=1S/C15H17NO2/c1-16(2,18)11-14-10-13(8-9-15(14)17)12-6-4-3-5-7-12/h3-10,17H,11H2,1-2H3	1-(2-hydroxy-5-phenyl-phenyl)-N,N-dimethyl-methanamine oxide	C[N+](C)(CC1=C(C=CC(=C1)C2=CC=CC=C2)O)[O-]	-15.8056	2
365	221513	InChI=1S/C8H6N2O6/c11-8(12)3-5-1-2-6(9(13)14)4-7(5)10(15)16/h1-2,4H,3H2,(H,11,12)	2-(2,4-dinitrophenyl)acetic acid	C1=CC(=C(C=C1[N+](=O)[O-])[N+](=O)[O-])CC(=O)O	-15.5834	2
366	220688	InChI=1S/C15H16N2O3S/c1-10-5-7-11(8-6-10)21(19,20)17-14-9-15(18)16-13-4-2-3-12(13)14/h5-9H,2-4H2,1H3,(H2,16,17,18)	4-methyl-N-(2-oxo-1,5,6,7-tetrahydrocyclopenta[b]pyridin-4-yl)benzenesulfonamide	CC1=CC=C(C=C1)S(=O)(=O)NC2=CC(=O)NC3=C2CCC3	15.3689	2
367	137805	InChI=1S/C9H8N2O2S/c12-8(13)5-14-9-10-6-3-1-2-4-7(6)11-9/h1-4H,5H2,(H,10,11)(H,12,13)	2-(1H-benzimidazol-2-ylsulfanyl)acetic acid	C1=CC=C2C(=C1)NC(=N2)SCC(=O)O	-15.2625	2
368	100603	InChI=1S/C13H9NO4/c1-17-11-6-8-4-2-3-5-9(8)10-7-12(14(15)16)18-13(10)11/h2-7H,1H3	4-methoxy-2-nitro-benzo[e]benzofuran	COC1=CC2=CC=CC=C2C3=C1OC(=C3)[N+](=O)[O-]	15.8572	2
369	66662	InChI=1S/C31H40O3/c1-18-10-21(16-23-12-19(2)14-25(28(23)33)30(4,5)6)27(32)22(11-18)17-24-13-20(3)15-26(29(24)34)31(7,8)9/h10-15,32-34H,16-17H2,1-9H3	2,6-bis[(3-tert-butyl-2-hydroxy-5-methyl-phenyl)methyl]-4-methyl-phenol	CC1=CC(=C(C(=C1)CC2=C(C(=CC(=C2)C)C(C)(C)C)O)O)CC3=C(C(=CC(=C3)C)C(C)(C)C)O	15.5101	2
370	52549	InChI=1S/C13H18N2/c1-15(2)9-5-6-11-10-14-13-8-4-3-7-12(11)13/h3-4,7-8,10,14H,5-6,9H2,1-2H3	3-(1H-indol-3-yl)-N,N-dimethyl-propan-1-amine	CN(C)CCCC1=CNC2=CC=CC=C21	15.932	2
371	17210	InChI=1S/C12H10N2O3S/c15-18(16,17)12-8-6-11(7-9-12)14-13-10-4-2-1-3-5-10/h1-9H,(H,15,16,17)	4-phenylazobenzenesulfonic acid	C1=CC=C(C=C1)N=NC2=CC=C(C=C2)S(=O)(=O)O	-15.7395	2
372	14925	InChI=1S/C6H8O6/c7-4(8)1-3(6(11)12)2-5(9)10/h3H,1-2H2,(H,7,8)(H,9,10)(H,11,12)	propane-1,2,3-tricarboxylic acid	C(C(CC(=O)O)C(=O)O)C(=O)O	15.5909	2
373	2895	InChI=1S/C20H21N/c1-21(2)15-7-12-20-18-10-5-3-8-16(18)13-14-17-9-4-6-11-19(17)20/h3-6,8-14H,7,15H2,1-2H3	3-(dibenzo[1,2-a:1',2'-e][7]annulen-11-ylidene)-N,N-dimethyl-propan-1-amine	CN(C)CCC=C1C2=CC=CC=C2C=CC3=CC=CC=C31	15.0623	2
374	6326652	InChI=1S/C20H14N2O7S2/c23-20-15-6-3-7-18(30(24,25)26)14(15)8-9-17(20)22-21-16-10-11-19(31(27,28)29)13-5-2-1-4-12(13)16/h1-11,21H,(H,24,25,26)(H,27,28,29)	5-oxo-6-[(4-sulfo-1-naphthyl)hydrazono]naphthalene-1-sulfonic acid	C1=CC=C2C(=C1)C(=CC=C2S(=O)(=O)O)NN=C3C=CC4=C(C3=O)C=CC=C4S(=O)(=O)O	14.915	2
375	6326651	InChI=1S/C20H14N2O7S2/c23-17-9-8-13-10-14(30(24,25)26)11-18(31(27,28)29)19(13)20(17)22-21-16-7-3-5-12-4-1-2-6-15(12)16/h1-11,21H,(H,24,25,26)(H,27,28,29)	8-(1-naphthylhydrazono)-7-oxo-naphthalene-1,3-disulfonic acid	C1=CC=C2C(=C1)C=CC=C2NN=C3C(=O)C=CC4=CC(=CC(=C43)S(=O)(=O)O)S(=O)(=O)O	14.1519	2
376	5382140	InChI=1S/C11H10N4O4S/c12-20(18,19)9-3-1-7(2-4-9)14-15-8-5-10(16)11(17)13-6-8/h1-6,14-15H,(H2,12,18,19)	4-[2-(5,6-dioxo-3-pyridyl)hydrazino]benzenesulfonamide	C1=CC(=CC=C1NNC2=CC(=O)C(=O)N=C2)S(=O)(=O)N	14.0344	2
377	5358987	InChI=1S/C32H26O14/c1-9-21-15(3-11(45-9)5-19(35)36)29(41)25-23(31(21)43)17(33)7-13(27(25)39)14-8-18(34)24-26(28(14)40)30(42)16-4-12(6-20(37)38)46-10(2)22(16)32(24)44/h7-12,41-44H,3-6H2,1-2H3,(H,35,36)(H,37,38)	2-[7-[3-(carboxymethyl)-5,10-dihydroxy-1-methyl-6,9-dioxo-3,4-dihydro-1H-benzo[g]isochromen-7-yl]-5,10-dihydroxy-1-methyl-6,9-dioxo-3,4-dihydro-1H-benzo[g]isochromen-3-yl]acetic acid	CC1C2=C(C3=C(C(=C2CC(O1)CC(=O)O)O)C(=O)C(=CC3=O)C4=CC(=O)C5=C(C4=O)C(=C6CC(OC(C6=C5O)C)CC(=O)O)O)O	14.9183	2
378	4248820	InChI=1S/C25H31F3O5/c1-13(29)32-16-7-9-23(3)15(11-16)5-6-17-19(23)8-10-24(4)20(17)12-18(21(24)31)22(25(26,27)28)33-14(2)30/h5,16-17,19-20H,6-12H2,1-4H3	[16-(1-acetoxy-2,2,2-trifluoro-ethylidene)-10,13-dimethyl-17-oxo-2,3,4,7,8,9,11,12,14,15-decahydro-1H-cyclopenta[a]phenanthren-3-yl] acetate	CC(=O)OC1CCC2(C3CCC4(C(C3CC=C2C1)CC(=C(C(F)(F)F)OC(=O)C)C4=O)C)C	14.9037	2
379	3246139	InChI=1S/C13H10BrN5OS/c14-8-3-1-7(2-4-8)9(20)5-21-12-10-11(17-6-16-10)18-13(15)19-12/h1-4,6H,5H2,(H3,15,16,17,18,19)	2-[(2-amino-7H-purin-6-yl)sulfanyl]-1-(4-bromophenyl)ethanone	C1=CC(=CC=C1C(=O)CSC2=NC(=NC3=C2NC=N3)N)Br	14.6619	2
380	3246120	InChI=1S/C5H5FN2OS/c6-2-3-1-4(9)8-5(10)7-3/h1H,2H2,(H2,7,8,9,10)	6-(fluoromethyl)-2-thioxo-1H-pyrimidin-4-one	C1=C(NC(=S)NC1=O)CF	14.6165	2
381	3032312	InChI=1S/C9H15N3O2S/c1-12(2,3)7(8(13)14)4-6-5-10-9(15)11-6/h5,7H,4H2,1-3H3,(H2-,10,11,13,14,15)/p+1	[1-carboxy-2-(2-thioxo-1,3-dihydroimidazol-4-yl)ethyl]-trimethyl-ammonium	C[N+](C)(C)C(CC1=CNC(=S)N1)C(=O)O	-14.0087	2
382	432118	InChI=1S/C22H37NO5/c1-19(12-24)16-4-3-14-9-15-10-21(14,20(16,2)6-5-17(19)25)7-8-22(15,27)13-28-18(26)11-23/h14-17,24-25,27H,3-13,23H2,1-2H3		CC12CCC(C(C1CCC3C24CCC(C(C3)C4)(COC(=O)CN)O)(C)CO)O	14.2156	2
383	425829	InChI=1S/C16H18N2S/c1-12-8-9-14(10-13(12)2)11-19-16(17)18-15-6-4-3-5-7-15/h3-10H,11H2,1-2H3,(H2,17,18)	2-[(3,4-dimethylphenyl)methyl]-3-phenyl-isothiourea	CC1=C(C=C(C=C1)CSC(=NC2=CC=CC=C2)N)C	14.3207	2
384	421780	InChI=1S/C13H21N2/c1-11(2)13(14-15(3,4)5)12-9-7-6-8-10-12/h6-11H,1-5H3/q+1	trimethyl-[(2-methyl-1-phenyl-propylidene)amino]ammonium	CC(C)C(=N[N+](C)(C)C)C1=CC=CC=C1	-14.2336	2
385	417422	InChI=1S/C19H34N2O/c1-20(10-12-22-13-11-20)8-3-9-21(2)14-18-16-4-5-17(7-6-16)19(18)15-21/h4-5,16-19H,3,6-15H2,1-2H3/q+2		C[N+]1(CCOCC1)CCC[N+]2(CC3C4CCC(C3C2)C=C4)C	14.144	2
386	417287	InChI=1S/C15H23N5/c1-15(2)19-13(16)18-14(17)20(15)11-7-6-10-12-8-4-3-5-9-12/h3-5,8-9H,6-7,10-11H2,1-2H3,(H4,16,17,18,19)	6,6-dimethyl-1-(4-phenylbutyl)-1,3,5-triazine-2,4-diamine	CC1(N=C(N=C(N1CCCCC2=CC=CC=C2)N)N)C	-14.1042	2
387	415609	InChI=1S/C18H24N4OS/c1-13-10-17(21-18(19-13)24-2)20-15-6-7-16(23)14(11-15)12-22-8-4-3-5-9-22/h6-7,10-11,23H,3-5,8-9,12H2,1-2H3,(H,19,20,21)	4-[(6-methyl-2-methylsulfanyl-pyrimidin-4-yl)amino]-2-(1-piperidylmethyl)phenol	CC1=CC(=NC(=N1)SC)NC2=CC(=C(C=C2)O)CN3CCCCC3	14.7576	2
388	409697	InChI=1S/C9H12N6/c10-8(11)7(9(12)13)15-14-6-4-2-1-3-5-6/h1-5,7H,(H3,10,11)(H3,12,13)	2-phenylazopropanediamidine	C1=CC=C(C=C1)N=NC(C(=N)N)C(=N)N	14.1726	2
389	409027	InChI=1S/C14H13Cl2NS/c15-13-2-1-12(9-14(13)16)10-18-8-5-11-3-6-17-7-4-11/h1-4,6-7,9H,5,8,10H2	4-[2-[(3,4-dichlorophenyl)methylsulfanyl]ethyl]pyridine	C1=CC(=C(C=C1CSCCC2=CC=NC=C2)Cl)Cl	14.7664	2
390	407900	InChI=1S/C13H19N4/c1-2-4-13(5-3-1)6-17-10-14-7-15(11-17)9-16(8-14)12-17/h1-5H,6-12H2/q+1		C1N2CN3CN1C[N+](C2)(C3)CC4=CC=CC=C4	-14.8945	2
391	372008	InChI=1S/C17H11N3O7/c21-15(8-1-4-12-13(5-8)27-7-26-12)16(22)14-17(23)19-11-6-9(20(24)25)2-3-10(11)18-14/h1-6,15,21H,7H2,(H,19,23)	3-[2-(1,3-benzodioxol-5-yl)-2-hydroxy-acetyl]-7-nitro-1H-quinoxalin-2-one	C1OC2=C(O1)C=C(C=C2)C(C(=O)C3=NC4=C(C=C(C=C4)[N+](=O)[O-])NC3=O)O	-14.0523	2
392	336607	InChI=1S/C16H15N3O/c20-16(12-6-2-1-3-7-12)13-8-4-5-9-14(13)18-15-17-10-11-19(15)16/h1-9,20H,10-11H2,(H,17,18)	5-phenyl-3,10-dihydro-2H-imidazo[2,1-b]quinazolin-5-ol	C1CN2C(=N1)NC3=CC=CC=C3C2(C4=CC=CC=C4)O	14.9206	2
393	327580	InChI=1S/C9H12N2S2/c10-5-2-6-13-9(12)7-3-1-4-8(7)11/h7,11H,1-4,6H2	2-cyanoethyl 2-iminocyclopentanecarbodithioate	C1CC(C(=N)C1)C(=S)SCCC#N	14.6809	2
394	309044	InChI=1S/C14H14N2O4S/c1-11-5-7-14(8-6-11)21(19,20)15-10-12-3-2-4-13(9-12)16(17)18/h2-9,15H,10H2,1H3	4-methyl-N-[(3-nitrophenyl)methyl]benzenesulfonamide	CC1=CC=C(C=C1)S(=O)(=O)NCC2=CC(=CC=C2)[N+](=O)[O-]	14.5686	2
395	301248	InChI=1S/C15H29NO/c1-10-17-16-11-12(2,3)14(6,7)15(8,9)13(11,4)5/h10H2,1-9H3	N-ethoxy-2,2,3,3,4,4,5,5-octamethyl-cyclopentanimine	CCON=C1C(C(C(C1(C)C)(C)C)(C)C)(C)C	14.7027	2
396	290218	InChI=1S/C10H10O3S/c11-9(6-14-7-10(12)13)8-4-2-1-3-5-8/h1-5H,6-7H2,(H,12,13)	2-phenacylsulfanylacetic acid	C1=CC=C(C=C1)C(=O)CSCC(=O)O	-14.9706	2
397	283213	InChI=1S/C17H16N4/c1-3-7-15(8-4-1)20-21(17-9-5-2-6-10-17)14-16-13-18-11-12-19-16/h1-13,20H,14H2	1,2-diphenyl-1-(pyrazin-2-ylmethyl)hydrazine	C1=CC=C(C=C1)NN(CC2=NC=CN=C2)C3=CC=CC=C3	14.9808	2
398	277277	InChI=1S/C26H19N3O8S2/c27-14-7-10-16(20(11-14)38(32,33)34)13-5-8-15(9-6-13)29-19-12-21(39(35,36)37)24(28)23-22(19)25(30)17-3-1-2-4-18(17)26(23)31/h1-12,29H,27-28H2,(H,32,33,34)(H,35,36,37)	1-amino-4-[4-(4-amino-2-sulfo-phenyl)anilino]-9,10-dioxo-anthracene-2-sulfonic acid	C1=CC=C2C(=C1)C(=O)C3=C(C2=O)C(=C(C=C3NC4=CC=C(C=C4)C5=C(C=C(C=C5)N)S(=O)(=O)O)S(=O)(=O)O)N	14.273	2
399	272208	InChI=1S/C24H24N2OS/c1-17-10-12-25(13-11-17)16-24(27)26-20-8-4-5-9-22(20)28-23-15-19-7-3-2-6-18(19)14-21(23)26/h2-9,14-15,17H,10-13,16H2,1H3	1-benzo[b]phenothiazin-12-yl-2-(4-methyl-1-piperidyl)ethanone	CC1CCN(CC1)CC(=O)N2C3=CC=CC=C3SC4=CC5=CC=CC=C5C=C42	14.0283	2
400	271891	InChI=1S/C11H9N7O2/c12-8-7-9(15-11(13)14-8)17-18(16-7)6-3-1-5(2-4-6)10(19)20/h1-4H,(H,19,20)(H4,12,13,14,15,17)	4-(5,7-diaminotriazolo[4,5-d]pyrimidin-2-yl)benzoic acid	C1=CC(=CC=C1C(=O)O)N2N=C3C(=NC(=NC3=N2)N)N	14.615	2
401	271030	InChI=1S/C16H15N5O3S/c1-11-15(16(22)21(20-11)13-5-3-2-4-6-13)19-18-12-7-9-14(10-8-12)25(17,23)24/h2-10,15H,1H3,(H2,17,23,24)	4-[(3-methyl-5-oxo-1-phenyl-4H-pyrazol-4-yl)azo]benzenesulfonamide	CC1=NN(C(=O)C1N=NC2=CC=C(C=C2)S(=O)(=O)N)C3=CC=CC=C3	14.5715	2
402	269006	InChI=1S/C13H16N2O3/c14-13(16)10-2-1-5-15(10)7-9-3-4-11-12(6-9)18-8-17-11/h3-4,6,10H,1-2,5,7-8H2,(H2,14,16)	1-(1,3-benzodioxol-5-ylmethyl)pyrrolidine-2-carboxamide	C1CC(N(C1)CC2=CC3=C(C=C2)OCO3)C(=O)N	-14.4142	2
403	267917	InChI=1S/C7H12N4O4S/c1-2-3-4-8-16(14,15)6-5(12)9-7(13)11-10-6/h8H,2-4H2,1H3,(H2,9,11,12,13)	N-butyl-3,5-dioxo-2H-1,2,4-triazine-6-sulfonamide	CCCCNS(=O)(=O)C1=NNC(=O)NC1=O	-14.2203	2
404	265617	InChI=1S/C9H14N10/c10-6-14-4(15-7(11)18-6)2-1-3-5-16-8(12)19-9(13)17-5/h1-3H2,(H4,10,11,14,15,18)(H4,12,13,16,17,19)	6-[3-(4,6-diamino-1,3,5-triazin-2-yl)propyl]-1,3,5-triazine-2,4-diamine	C(CC1=NC(=NC(=N1)N)N)CC2=NC(=NC(=N2)N)N	14.3632	2
405	265127	InChI=1S/C10H14N2O3S2/c1-8(13)11-9-4-6-10(7-5-9)17(14,15)12-16(2)3/h4-7H,1-3H3,(H,11,13)	N-[4-[(dimethyl-$l^{4}-sulfanylidene)amino]sulfonylphenyl]acetamide	CC(=O)NC1=CC=C(C=C1)S(=O)(=O)N=S(C)C	14.2101	2
406	261550	InChI=1S/C14H11N3O4/c18-12-9-3-1-2-4-10(9)13(19)17(12)11(14(20)21)5-8-6-15-7-16-8/h1-4,6-7,11H,5H2,(H,15,16)(H,20,21)	2-(1,3-dioxoisoindolin-2-yl)-3-(1H-imidazol-5-yl)propanoic acid	C1=CC=C2C(=C1)C(=O)N(C2=O)C(CC3=CN=CN3)C(=O)O	14.2455	2
407	251176	InChI=1S/C14H17NO7/c16-5-10-12(17)13(18)11(14(19)22-10)15-4-7-1-2-8-9(3-7)21-6-20-8/h1-4,10-14,16-19H,5-6H2	3-(1,3-benzodioxol-5-ylmethyleneamino)-6-(hydroxymethyl)tetrahydropyran-2,4,5-triol	C1OC2=C(O1)C=C(C=C2)C=NC3C(C(C(OC3O)CO)O)O	-14.8491	2
408	241463	InChI=1S/C28H35NO2/c1-28(2,3)22-14-16-26(30)21(17-22)18-29(23-10-5-4-6-11-23)19-25-24-12-8-7-9-20(24)13-15-27(25)31/h7-9,12-17,23,30-31H,4-6,10-11,18-19H2,1-3H3	1-[[(5-tert-butyl-2-hydroxy-phenyl)methyl-cyclohexyl-amino]methyl]naphthalen-2-ol	CC(C)(C)C1=CC(=C(C=C1)O)CN(CC2=C(C=CC3=CC=CC=C32)O)C4CCCCC4	14.256	2
409	239456	InChI=1S/C19H26O2/c1-12(2)11-15-17(19(15,5)6)18(20)21-16-10-8-7-9-14(16)13(3)4/h7-11,13,15,17H,1-6H3	(2-isopropylphenyl) 2,2-dimethyl-3-(2-methylprop-1-enyl)cyclopropanecarboxylate	CC(C)C1=CC=CC=C1OC(=O)C2C(C2(C)C)C=C(C)C	-14.2279	2
410	234713	InChI=1S/C24H20O2/c1-16(2)18-9-7-17(8-10-18)13-22-15-23(26-24(22)25)21-12-11-19-5-3-4-6-20(19)14-21/h3-16H,1-2H3	3-[(4-isopropylphenyl)methylene]-5-(2-naphthyl)furan-2-one	CC(C)C1=CC=C(C=C1)C=C2C=C(OC2=O)C3=CC4=CC=CC=C4C=C3	14.2625	2
411	233294	InChI=1S/C17H15NO2/c1-11(19)18-16-14-9-5-3-7-12(14)13-8-4-6-10-15(13)17(16)20-2/h3-10H,1-2H3,(H,18,19)	N-(10-methoxy-9-phenanthryl)acetamide	CC(=O)NC1=C(C2=CC=CC=C2C3=CC=CC=C31)OC	14.8207	2
412	230263	InChI=1S/C10H14ClNOS/c11-9-3-1-8(2-4-9)6-14-7-10(13)5-12/h1-4,10,13H,5-7,12H2	1-amino-3-[(4-chlorophenyl)methylsulfanyl]propan-2-ol	C1=CC(=CC=C1CSCC(CN)O)Cl	-14.3034	2
413	227681	InChI=1S/C8H9NO4/c1-2-8(12)13-5-9-6(10)3-4-7(9)11/h3-4H,2,5H2,1H3	(2,5-dioxopyrrol-1-yl)methyl propanoate	CCC(=O)OCN1C(=O)C=CC1=O	14.4161	2
414	225970	InChI=1S/C17H14O4/c18-15(19)9-14(17(20)21)16-12-7-3-1-5-10(12)11-6-2-4-8-13(11)16/h1-8,14,16H,9H2,(H,18,19)(H,20,21)	2-(9H-fluoren-9-yl)butanedioic acid	C1=CC=C2C(=C1)C(C3=CC=CC=C32)C(CC(=O)O)C(=O)O	14.2627	2
415	225054	InChI=1S/C12H16N4O4/c1-15-10-9(11(19)16(2)12(15)20)13-7(14-10)5-3-4-6-8(17)18/h3-6H2,1-2H3,(H,13,14)(H,17,18)	5-(1,3-dimethyl-2,6-dioxo-7H-purin-8-yl)pentanoic acid	CN1C2=C(C(=O)N(C1=O)C)NC(=N2)CCCCC(=O)O	-14.8622	2
416	223191	InChI=1S/C20H33NO2/c1-19(2,3)14-20(4,5)16-11-15(18(23)17(22)12-16)13-21-9-7-6-8-10-21/h11-12,22-23H,6-10,13-14H2,1-5H3	3-(1-piperidylmethyl)-5-(1,1,3,3-tetramethylbutyl)benzene-1,2-diol	CC(C)(C)CC(C)(C)C1=CC(=C(C(=C1)O)O)CN2CCCCC2	-14.1178	2
417	222066	InChI=1S/C6H12N2O2/c1-5(7-9)3-4-6(2)8-10/h9-10H,3-4H2,1-2H3	hexane-2,5-dione oxime	CC(=NO)CCC(=NO)C	-14.3057	2
418	96672	InChI=1S/C16H24N2O4/c19-15-13(11-17-3-7-21-8-4-17)1-2-14(16(15)20)12-18-5-9-22-10-6-18/h1-2,19-20H,3-12H2	3,6-bis(morpholinomethyl)benzene-1,2-diol	C1COCCN1CC2=C(C(=C(C=C2)CN3CCOCC3)O)O	-14.9781	2
419	95806	InChI=1S/C8H9N5O2/c14-5(15)1-2-9-7-6-8(11-3-10-6)13-4-12-7/h3-4H,1-2H2,(H,14,15)(H2,9,10,11,12,13)	3-(7H-purin-6-ylamino)propanoic acid	C1=NC2=C(N1)C(=NC=N2)NCCC(=O)O	14.0131	2
420	79628	InChI=1S/C10H10O6/c11-7-1-5(3-9(13)14)8(12)2-6(7)4-10(15)16/h1-2,11-12H,3-4H2,(H,13,14)(H,15,16)	2-[4-(carboxymethyl)-2,5-dihydroxy-phenyl]acetic acid	C1=C(C(=CC(=C1O)CC(=O)O)O)CC(=O)O	14.2151	2
421	73099	InChI=1S/C12H11N3O3S/c16-12(10-5-4-8-13-9-10)14-15-19(17,18)11-6-2-1-3-7-11/h1-9,15H,(H,14,16)	N'-(benzenesulfonyl)pyridine-3-carbohydrazide	C1=CC=C(C=C1)S(=O)(=O)NNC(=O)C2=CN=CC=C2	-14.9901	2
422	3640	InChI=1S/C21H30O5/c1-19-7-5-13(23)9-12(19)3-4-14-15-6-8-21(26,17(25)11-22)20(15,2)10-16(24)18(14)19/h9,14-16,18,22,24,26H,3-8,10-11H2,1-2H3	11,17-dihydroxy-17-(2-hydroxyacetyl)-10,13-dimethyl-2,6,7,8,9,11,12,14,15,16-decahydro-1H-cyclopenta[a]phenanthren-3-one	CC12CCC(=O)C=C1CCC3C2C(CC4(C3CCC4(C(=O)CO)O)C)O	14.3372	2
423	279	InChI=1S/C5H8N2O5/c6-5(12)7-2(4(10)11)1-3(8)9/h2H,1H2,(H,8,9)(H,10,11)(H3,6,7,12)	2-ureidobutanedioic acid	C(C(C(=O)O)NC(=O)N)C(=O)O	14.0919	2
424	5361852	InChI=1S/C12H7NO3S/c14-13(15)8-5-6-10-9-3-1-2-4-11(9)17(16)12(10)7-8/h1-7H	3-nitrodibenzothiophene 5-oxide	C1=CC=C2C(=C1)C3=C(S2=O)C=C(C=C3)[N+](=O)[O-]	13.4218	2
425	5357681	InChI=1S/C10H11AsN6O4/c12-8-7(9(18)15-10(13)14-8)17-16-6-3-1-5(2-4-6)11(19,20)21/h1-4,16H,(H2,19,20,21)(H4,12,13,14,15,18)	[4-[2-(2,4-diamino-6-oxo-pyrimidin-5-ylidene)hydrazino]phenyl]arsonic acid	C1=CC(=CC=C1NN=C2C(=NC(=NC2=O)N)N)[As](=O)(O)O	13.9137	2
426	5351837	InChI=1S/C9H13N5O3/c15-3-1-14(17,2-4-16)9-7-8(11-5-10-7)12-6-13-9/h5-6,15-16H,1-4H2,(H,10,11,12,13)	N,N-bis(2-hydroxyethyl)-7H-purin-6-amine oxide	C1=NC2=C(N1)C(=NC=N2)[N+](CCO)(CCO)[O-]	13.0219	2
427	4581572	InChI=1S/C11H14N4O2S/c16-4-7-2-1-3-8(17-7)15-6-14-9-10(15)12-5-13-11(9)18/h5-8,16H,1-4H2,(H,12,13,18)	9-[6-(hydroxymethyl)tetrahydropyran-2-yl]-3H-purine-6-thione	C1CC(OC(C1)N2C=NC3=C2NC=NC3=S)CO	-13.4837	2
428	3246362	InChI=1S/C17H15N5O3S2/c1-20-12-11(15(26)21(2)17(20)25)18-16(19-12)27-8-7-22-13(23)9-5-3-4-6-10(9)14(22)24/h3-6H,7-8H2,1-2H3,(H,18,19)	2-[2-[(1,3-dimethyl-2-oxo-6-thioxo-7H-purin-8-yl)sulfanyl]ethyl]isoindoline-1,3-dione	CN1C2=C(C(=S)N(C1=O)C)NC(=N2)SCCN3C(=O)C4=CC=CC=C4C3=O	13.3595	2
429	434893	InChI=1S/C16H15NO5/c18-11-7-6-10-12(15(19)20)13(16(21)22)14(11)17(10)8-9-4-2-1-3-5-9/h1-7,10,12-14H,8H2,(H,19,20)(H,21,22)	8-benzyl-4-oxo-8-azabicyclo[3.2.1]oct-2-ene-6,7-dicarboxylic acid	C1=CC=C(C=C1)CN2C3C=CC(=O)C2C(C3C(=O)O)C(=O)O	13.4823	2
430	424103	InChI=1S/C18H15N3O4/c1-10-8-12-4-7-14(9-15(12)25-16(10)22)24-17(23)11-2-5-13(6-3-11)21-18(19)20/h2-9H,1H3,(H4,19,20,21)	(3-methyl-2-oxo-chromen-7-yl) 4-guanidinobenzoate	CC1=CC2=C(C=C(C=C2)OC(=O)C3=CC=C(C=C3)N=C(N)N)OC1=O	13.7056	2
431	415055	InChI=1S/C13H21N6O4/c1-19(2,3)11-7-10(16-13(14)17-11)18(5-15-7)12-9(22)8(21)6(4-20)23-12/h5-6,8-9,12,20-22H,4H2,1-3H3,(H2,14,16,17)/q+1	[2-amino-9-[3,4-dihydroxy-5-(hydroxymethyl)tetrahydrofuran-2-yl]purin-6-yl]-trimethyl-ammonium	C[N+](C)(C)C1=NC(=NC2=C1N=CN2C3C(C(C(O3)CO)O)O)N	13.0814	2
432	413544	InChI=1S/C19H23N2/c1-17-20-13-15-21(17,16-19-10-6-3-7-11-19)14-12-18-8-4-2-5-9-18/h2-11H,12-16H2,1H3/q+1	1-benzyl-2-methyl-1-(2-phenylethyl)-4,5-dihydroimidazol-1-ium	CC1=NCC[N+]1(CCC2=CC=CC=C2)CC3=CC=CC=C3	13.5513	2
433	410389	InChI=1S/C20H42N2/c1-21(15-9-5-3-6-10-16-21)19-13-14-20-22(2)17-11-7-4-8-12-18-22/h3-20H2,1-2H3/q+2	1-methyl-1-[4-(1-methylazocan-1-ium-1-yl)butyl]azocan-1-ium	C[N+]1(CCCCCCC1)CCCC[N+]2(CCCCCCC2)C	13.5545	2
434	409129	InChI=1S/C15H27N3/c1-17(2,3)13-11-16-18(4)12-7-9-14-8-5-6-10-15(14)18/h5-6,8,10,16H,7,9,11-13H2,1-4H3/q+2	trimethyl-[2-[(1-methyl-3,4-dihydro-2H-quinolin-1-ium-1-yl)amino]ethyl]ammonium	C[N+]1(CCCC2=CC=CC=C21)NCC[N+](C)(C)C	13.2208	2
435	353049	InChI=1S/C18H24N6/c1-3-9-15-13(7-1)19-17(23-21-15)11-5-6-12-18-20-14-8-2-4-10-16(14)22-24-18/h1-12H2	3-[4-(5,6,7,8-tetrahydro-1,2,4-benzotriazin-3-yl)butyl]-5,6,7,8-tetrahydro-1,2,4-benzotriazine	C1CCC2=C(C1)N=C(N=N2)CCCCC3=NC4=C(CCCC4)N=N3	13.0856	2
436	344265	InChI=1S/C19H14N2O4/c22-17-13-6-1-2-7-14(13)18(23)21(17)16(19(24)25)9-11-10-20-15-8-4-3-5-12(11)15/h1-8,10,16,20H,9H2,(H,24,25)	2-(1,3-dioxoisoindolin-2-yl)-3-(1H-indol-3-yl)propanoic acid	C1=CC=C2C(=C1)C(=O)N(C2=O)C(CC3=CNC4=CC=CC=C43)C(=O)O	-13.5751	2
437	334402	InChI=1S/C5H14N2O2/c6-1-2-7-3-5(9)4-8/h5,7-9H,1-4,6H2	3-(2-aminoethylamino)propane-1,2-diol	C(CNCC(CO)O)N	-13.8668	2
438	330505	InChI=1S/C19H16N2O2/c1-12-4-9-16-15(11-12)20-18(17-3-2-10-21(16)17)13-5-7-14(8-6-13)19(22)23/h2-11,18,20H,1H3,(H,22,23)	4-(7-methyl-4,5-dihydropyrrolo[1,2-a]quinoxalin-4-yl)benzoic acid	CC1=CC2=C(C=C1)N3C=CC=C3C(N2)C4=CC=C(C=C4)C(=O)O	-13.0851	2
439	327579	InChI=1S/C9H14N2OS2/c10-7-3-1-2-6(7)9(13)14-5-4-8(11)12/h6,10H,1-5H2,(H2,11,12)	(3-amino-3-oxo-propyl) 2-iminocyclopentanecarbodithioate	C1CC(C(=N)C1)C(=S)SCCC(=O)N	13.4333	2
440	322778	InChI=1S/C16H11NO4/c18-14(11-6-2-1-3-7-11)10-21-17-15(19)12-8-4-5-9-13(12)16(17)20/h1-9H,10H2	2-phenacyloxyisoindoline-1,3-dione	C1=CC=C(C=C1)C(=O)CON2C(=O)C3=CC=CC=C3C2=O	13.2436	2
441	307746	InChI=1S/C16H17ClN2O/c1-11-3-4-12(2)15(9-11)19-16(20)18-10-13-5-7-14(17)8-6-13/h3-9H,10H2,1-2H3,(H2,18,19,20)	1-[(4-chlorophenyl)methyl]-3-(2,5-dimethylphenyl)urea	CC1=CC(=C(C=C1)C)NC(=O)NCC2=CC=C(C=C2)Cl	13.2956	2
442	307181	InChI=1S/C13H12N2O/c1-15(12-5-3-2-4-6-12)13(16)11-7-9-14-10-8-11/h2-10H,1H3	N-methyl-N-phenyl-pyridine-4-carboxamide	CN(C1=CC=CC=C1)C(=O)C2=CC=NC=C2	13.3519	2
443	296474	InChI=1S/C10H7Cl2F3N4O2/c1-2-21-4(20)3-19-8-7(16-5(11)6(12)17-8)18-9(19)10(13,14)15/h2-3H2,1H3	ethyl 2-[5,6-dichloro-2-(trifluoromethyl)imidazo[4,5-b]pyrazin-3-yl]acetate	CCOC(=O)CN1C2=C(N=C(C(=N2)Cl)Cl)N=C1C(F)(F)F	13.4424	2
444	295477	InChI=1S/C12H13ClN6O2/c1-6-4-7(13)2-3-8(6)21-5-9(20)16-12-18-10(14)17-11(15)19-12/h2-4H,5H2,1H3,(H5,14,15,16,17,18,19,20)	2-(4-chloro-2-methyl-phenoxy)-N-(4,6-diamino-1,3,5-triazin-2-yl)acetamide	CC1=C(C=CC(=C1)Cl)OCC(=O)NC2=NC(=NC(=N2)N)N	-13.3502	2
445	288940	InChI=1S/C20H23NO2/c1-16(20(22)18-10-6-3-7-11-18)19(17-8-4-2-5-9-17)21-12-14-23-15-13-21/h2-11,16,19H,12-15H2,1H3	2-methyl-3-morpholino-1,3-diphenyl-propan-1-one	CC(C(C1=CC=CC=C1)N2CCOCC2)C(=O)C3=CC=CC=C3	-13.0563	2
446	287675	InChI=1S/C18H22O4/c1-12-4-6-13(7-5-12)15-8-9-18(2,17(21)22-3)11-14(15)10-16(19)20/h4-7H,8-11H2,1-3H3,(H,19,20)	2-[5-methoxycarbonyl-5-methyl-2-(p-tolyl)cyclohexen-1-yl]acetic acid	CC1=CC=C(C=C1)C2=C(CC(CC2)(C)C(=O)OC)CC(=O)O	-13.3584	2
447	280898	InChI=1S/C9H12N6O4/c10-7-4-8(12-2-11-7)14-15(13-4)9-6(18)5(17)3(1-16)19-9/h2-3,5-6,9,16-18H,1H2,(H2,10,11,12,14)	2-(7-aminotriazolo[4,5-d]pyrimidin-2-yl)-5-(hydroxymethyl)tetrahydrofuran-3,4-diol	C1=NC2=NN(N=C2C(=N1)N)C3C(C(C(O3)CO)O)O	13.2631	2
448	276943	InChI=1S/C9H17NO/c11-8-4-7-10-9-5-2-1-3-6-9/h11H,1-8H2	3-(cyclohexylideneamino)propan-1-ol	C1CCC(=NCCCO)CC1	13.2639	2
449	266333	InChI=1S/C5H2N4O2S2/c10-5(11)3-4(13-9-7-3)2-1-12-8-6-2/h1H,(H,10,11)	5-(thiadiazol-4-yl)thiadiazole-4-carboxylic acid	C1=C(N=NS1)C2=C(N=NS2)C(=O)O	-13.4519	2
450	259173	InChI=1S/C21H22ClNO2/c1-3-23(12-16-11-17(22)10-14(2)21(16)25)13-19-18-7-5-4-6-15(18)8-9-20(19)24/h4-11,24-25H,3,12-13H2,1-2H3	1-[[(5-chloro-2-hydroxy-3-methyl-phenyl)methyl-ethyl-amino]methyl]naphthalen-2-ol	CCN(CC1=C(C(=CC(=C1)Cl)C)O)CC2=C(C=CC3=CC=CC=C32)O	13.0426	2
451	255024	InChI=1S/C22H17NO/c1-15(24)23-22-13-7-2-8-16(22)14-21-19-11-5-3-9-17(19)18-10-4-6-12-20(18)21/h2-14H,1H3,(H,23,24)	N-[2-(fluoren-9-ylidenemethyl)phenyl]acetamide	CC(=O)NC1=CC=CC=C1C=C2C3=CC=CC=C3C4=CC=CC=C42	-13.9011	2
452	254481	InChI=1S/C20H22N2O5/c23-15-13-7-1-2-8-14(13)16(24)22(15)20(11-5-6-12-20)17(25)21-19(18(26)27)9-3-4-10-19/h1-2,7-8H,3-6,9-12H2,(H,21,25)(H,26,27)	1-[[1-(1,3-dioxoisoindolin-2-yl)cyclopentanecarbonyl]amino]cyclopentanecarboxylic acid	C1CCC(C1)(C(=O)NC2(CCCC2)C(=O)O)N3C(=O)C4=CC=CC=C4C3=O	13.9415	2
453	247802	InChI=1S/C14H12ClN3O/c1-10(12-4-2-3-5-13(12)15)17-18-14(19)11-6-8-16-9-7-11/h2-9H,1H3,(H,18,19)	N-[1-(2-chlorophenyl)ethylideneamino]pyridine-4-carboxamide	CC(=NNC(=O)C1=CC=NC=C1)C2=CC=CC=C2Cl	13.4687	2
454	247616	InChI=1S/C11H13N5O4S/c1-14-6-8(15(2)11(20)16(3)10(6)19)13-9(14)7(12)21-4-5(17)18/h12H,4H2,1-3H3,(H,17,18)	2-(1,3,7-trimethyl-2,6-dioxo-purine-8-carboximidoyl)sulfanylacetic acid	CN1C2=C(N=C1C(=N)SCC(=O)O)N(C(=O)N(C2=O)C)C	13.1609	2
455	244996	InChI=1S/C21H23N5S/c1-13(2)10-26-12-23-18-19(26)24-21(22)25-20(18)27-11-17-14(3)8-9-15-6-4-5-7-16(15)17/h4-9,12-13H,10-11H2,1-3H3,(H2,22,24,25)	9-isobutyl-6-[(2-methyl-1-naphthyl)methylsulfanyl]purin-2-amine	CC1=C(C2=CC=CC=C2C=C1)CSC3=NC(=NC4=C3N=CN4CC(C)C)N	13.9	2
456	244040	InChI=1S/C7H11NO4/c8-7(6(11)12)3-1-2-4(7)5(9)10/h4H,1-3,8H2,(H,9,10)(H,11,12)	1-aminocyclopentane-1,2-dicarboxylic acid	C1CC(C(C1)(C(=O)O)N)C(=O)O	-13.4456	2
457	243545	InChI=1S/C11H13BrN2O2/c1-8(15)16-11(2,3)14-13-10-6-4-9(12)5-7-10/h4-7H,1-3H3	[1-(4-bromophenyl)azo-1-methyl-ethyl] acetate	CC(=O)OC(C)(C)N=NC1=CC=C(C=C1)Br	-13.8652	2
458	240955	InChI=1S/C22H19NO3/c24-22(18-9-5-2-6-10-18)26-20-11-12-21-19(13-20)15-23(16-25-21)14-17-7-3-1-4-8-17/h1-13H,14-16H2	(3-benzyl-2,4-dihydro-1,3-benzoxazin-6-yl) benzoate	C1C2=C(C=CC(=C2)OC(=O)C3=CC=CC=C3)OCN1CC4=CC=CC=C4	13.0442	2
459	240340	InChI=1S/C23H38N2O2/c1-21-11-10-20(26)25(15-14-24(4)5)19(21)7-6-16-17(21)8-12-22(2)18(16)9-13-23(22,3)27/h7,16-18,27H,6,8-15H2,1-5H3	6-[2-(dimethylamino)ethyl]-1-hydroxy-1,9a,11a-trimethyl-2,3,3a,3b,4,8,9,9b,10,11-decahydroindeno[5,4-f]quinolin-7-one	CC12CCC(=O)N(C1=CCC3C2CCC4(C3CCC4(C)O)C)CCN(C)C	13.4688	2
460	237303	InChI=1S/C9H15N5O2/c1-5(2)3-11-7-6(12-4-15)8(16)14-9(10)13-7/h4-5H,3H2,1-2H3,(H,12,15)(H4,10,11,13,14,16)	N-[2-amino-6-(isobutylamino)-4-oxo-1H-pyrimidin-5-yl]formamide	CC(C)CNC1=C(C(=O)N=C(N1)N)NC=O	13.5358	2
461	235534	InChI=1S/C7H15NO2/c1-4-7(8,5(2)3)6(9)10/h5H,4,8H2,1-3H3,(H,9,10)	2-amino-2-ethyl-3-methyl-butanoic acid	CCC(C(C)C)(C(=O)O)N	-13.5068	2
462	233907	InChI=1S/C22H18S/c1-3-13-21-17(7-1)9-5-11-19(21)15-23-16-20-12-6-10-18-8-2-4-14-22(18)20/h1-14H,15-16H2	1-(1-naphthylmethylsulfanylmethyl)naphthalene	C1=CC=C2C(=C1)C=CC=C2CSCC3=CC=CC4=CC=CC=C43	13.8848	2
463	232059	InChI=1S/C10H15BrO4/c1-6-2-4-10(5-3-6,9(14)15)7(11)8(12)13/h6-7H,2-5H2,1H3,(H,12,13)(H,14,15)	1-[bromo(carboxy)methyl]-4-methyl-cyclohexanecarboxylic acid	CC1CCC(CC1)(C(C(=O)O)Br)C(=O)O	13.7385	2
464	228534	InChI=1S/C16H27NO/c1-11(2)12-8-13(10-17(6)7)15(18)14(9-12)16(3,4)5/h8-9,11,18H,10H2,1-7H3	2-tert-butyl-6-[(dimethylamino)methyl]-4-isopropyl-phenol	CC(C)C1=CC(=C(C(=C1)C(C)(C)C)O)CN(C)C	13.4151	2
465	227754	InChI=1S/C17H13NO4/c19-15-12-8-4-5-9-13(12)16(20)18(15)14(17(21)22)10-11-6-2-1-3-7-11/h1-9,14H,10H2,(H,21,22)	2-(1,3-dioxoisoindolin-2-yl)-3-phenyl-propanoic acid	C1=CC=C(C=C1)CC(C(=O)O)N2C(=O)C3=CC=CC=C3C2=O	13.0837	2
466	225069	InChI=1S/C16H17N5O3/c1-20-13-12(15(23)21(2)16(20)24)18-11(19-13)8-9-17-14(22)10-6-4-3-5-7-10/h3-7H,8-9H2,1-2H3,(H,17,22)(H,18,19)	N-[2-(1,3-dimethyl-2,6-dioxo-7H-purin-8-yl)ethyl]benzamide	CN1C2=C(C(=O)N(C1=O)C)NC(=N2)CCNC(=O)C3=CC=CC=C3	-13.9881	2
467	221125	InChI=1S/C21H21N3O7/c25-12-6-11-17(18(19(12)28)24(29)30)22-20-16-10-5-14-21(11,20)2-3-23(14)8-9(10)1-4-31-13(16)7-15(26)27/h1,6,10,13-14,16,20,22H,2-5,7-8H2,(H,26,27)		C1CN2CC3=CCOC(C4C3CC2C15C4NC6=C(C(=O)C(=O)C=C56)[N+](=O)[O-])CC(=O)O	13.9114	2
468	221006	InChI=1S/C10H22O3S/c1-9(2,3)7-12-14(11)13-8-10(4,5)6/h7-8H2,1-6H3	bis(2,2-dimethylpropyl) sulfite	CC(C)(C)COS(=O)OCC(C)(C)C	-13.1189	2
469	199500	InChI=1S/C12H12N2S2/c1-5-13-6-2-11(1)9-15-16-10-12-3-7-14-8-4-12/h1-8H,9-10H2	4-[(4-pyridylmethyldisulfanyl)methyl]pyridine	C1=CN=CC=C1CSSCC2=CC=NC=C2	13.5199	2
470	113816	InChI=1S/C3H10NO4PS/c4-1-3(5)2-10-9(6,7)8/h3,5H,1-2,4H2,(H2,6,7,8)	(3-amino-2-hydroxy-propyl)sulfanylphosphonic acid	C(C(CSP(=O)(O)O)O)N	-13.2941	2
471	100053	InChI=1S/C10H14N6O3/c11-5-7(18)4(1-17)19-10(5)16-3-15-6-8(12)13-2-14-9(6)16/h2-5,7,10,17-18H,1,11H2,(H2,12,13,14)	4-amino-5-(6-aminopurin-9-yl)-2-(hydroxymethyl)tetrahydrofuran-3-ol	C1=NC2=C(C(=N1)N)N=CN2C3C(C(C(O3)CO)O)N	13.4341	2
472	99601	InChI=1S/C14H20N2S2/c1-2-3-9-15-11-16(14(17)18-12-15)10-13-7-5-4-6-8-13/h4-8H,2-3,9-12H2,1H3	3-benzyl-5-butyl-1,3,5-thiadiazinane-2-thione	CCCCN1CN(C(=S)SC1)CC2=CC=CC=C2	13.4042	2
473	95687	InChI=1S/C8H12NO5P/c1-5-7(4-14-15(11,12)13)3-9-6(2)8(5)10/h3,10H,4H2,1-2H3,(H2,11,12,13)	(5-hydroxy-4,6-dimethyl-3-pyridyl)methyl dihydrogen phosphate	CC1=C(C(=NC=C1COP(=O)(O)O)C)O	13.7007	2
474	92225	InChI=1S/C13H11NO6/c15-10(16)6-5-9(13(19)20)14-11(17)7-3-1-2-4-8(7)12(14)18/h1-4,9H,5-6H2,(H,15,16)(H,19,20)	2-(1,3-dioxoisoindolin-2-yl)pentanedioic acid	C1=CC=C2C(=C1)C(=O)N(C2=O)C(CCC(=O)O)C(=O)O	-13.1161	2
475	66496	InChI=1S/C31H17NO3/c33-29-19-8-2-1-7-17(19)18-15-16-25(22-11-5-12-23(29)27(18)22)32-26-14-6-13-24-28(26)31(35)21-10-4-3-9-20(21)30(24)34/h1-16,32H	1-[(7-oxobenzo[a]phenalen-3-yl)amino]anthracene-9,10-dione	C1=CC=C2C(=C1)C3=C4C(=C(C=C3)NC5=CC=CC6=C5C(=O)C7=CC=CC=C7C6=O)C=CC=C4C2=O	-13.6223	2
476	46284	InChI=1S/C12H17N3S/c1-15(2)8-5-9-16-12-13-10-6-3-4-7-11(10)14-12/h3-4,6-7H,5,8-9H2,1-2H3,(H,13,14)	3-(1H-benzimidazol-2-ylsulfanyl)-N,N-dimethyl-propan-1-amine	CN(C)CCCSC1=NC2=CC=CC=C2N1	-13.6707	2
477	8739	InChI=1S/C7H7NO4S/c8-13(11,12)6-3-1-5(2-4-6)7(9)10/h1-4H,(H,9,10)(H2,8,11,12)	4-sulfamoylbenzoic acid	C1=CC(=CC=C1C(=O)O)S(=O)(=O)N	13.6047	2
478	6819514	InChI=1S/C14H14N2O/c1-12(15-17)14-9-5-6-10-16(14)11-13-7-3-2-4-8-13/h2-10H,11H2,1H3/p+1	1-(1-benzyl-2-pyridylidene)ethyl-oxo-ammonium	CC(=C1C=CC=CN1CC2=CC=CC=C2)[NH+]=O	-12.2471	2
479	5179836	InChI=1S/C26H32N4O2S/c1-25-9-7-16(31)11-15(25)3-4-17-18-5-6-20(26(18,2)10-8-19(17)25)21(32)12-30-14-29-22-23(30)27-13-28-24(22)33/h11,13-14,17-20H,3-10,12H2,1-2H3,(H,27,28,33)	10,13-dimethyl-17-[2-(6-thioxo-3H-purin-9-yl)acetyl]-1,2,6,7,8,9,11,12,14,15,16,17-dodecahydrocyclopenta[a]phenanthren-3-one	CC12CCC3C(C1CCC2C(=O)CN4C=NC5=C4NC=NC5=S)CCC6=CC(=O)CCC36C	12.0587	2
480	424354	InChI=1S/C10H15N5O2S/c1-4-17-8(16)6-5-13-10(15(2)3)14-7(6)18-9(11)12/h5H,4H2,1-3H3,(H3,11,12)	ethyl 4-carbamimidoylsulfanyl-2-(dimethylamino)pyrimidine-5-carboxylate	CCOC(=O)C1=CN=C(N=C1SC(=N)N)N(C)C	12.7609	2
481	418268	InChI=1S/C22H21N/c1-16-12-13-17(2)21(14-16)22(23)20-11-7-6-10-19(20)15-18-8-4-3-5-9-18/h3-14,23H,15H2,1-2H3	(2-benzylphenyl)-(2,5-dimethylphenyl)methanimine	CC1=CC(=C(C=C1)C)C(=N)C2=CC=CC=C2CC3=CC=CC=C3	-12.5384	2
482	409851	InChI=1S/C9H14N5/c1-8(12-13-9(10)11)7-14-5-3-2-4-6-14/h2-6H,7H2,1H3,(H4,10,11,13)/q+1	2-[(1-methyl-2-pyridin-1-ium-1-yl-ethylidene)amino]guanidine	CC(=NN=C(N)N)C[N+]1=CC=CC=C1	12.9249	2
483	409821	InChI=1S/C27H49N/c1-18(2)7-6-8-19(3)23-11-12-24-22-10-9-20-17-21(28)13-15-26(20,4)25(22)14-16-27(23,24)5/h18-25H,6-17,28H2,1-5H3	17-(1,5-dimethylhexyl)-10,13-dimethyl-2,3,4,5,6,7,8,9,11,12,14,15,16,17-tetradecahydro-1H-cyclopenta[a]phenanthren-3-amine	CC(C)CCCC(C)C1CCC2C1(CCC3C2CCC4C3(CCC(C4)N)C)C	12.6679	2
484	409402	InChI=1S/C8H8Cl2N2OS/c9-5-1-4(3-14-8(11)12)7(13)6(10)2-5/h1-2,13H,3H2,(H3,11,12)	2-[(3,5-dichloro-2-hydroxy-phenyl)methyl]isothiourea	C1=C(C=C(C(=C1Cl)O)CSC(=N)N)Cl	12.3251	2
485	407193	InChI=1S/C13H14O3S/c14-17(15,16)10-4-8-12-7-3-6-11-5-1-2-9-13(11)12/h1-3,5-7,9H,4,8,10H2,(H,14,15,16)	3-(1-naphthyl)propane-1-sulfonic acid	C1=CC=C2C(=C1)C=CC=C2CCCS(=O)(=O)O	-12.8252	2
486	365605	InChI=1S/C24H28N4O/c29-22(11-15-27-13-4-1-5-14-27)28-16-10-20-19-8-2-3-9-21(19)26-23(20)24(28)18-7-6-12-25-17-18/h2-3,6-9,12,17,24,26H,1,4-5,10-11,13-16H2	3-(1-piperidyl)-1-[1-(3-pyridyl)-1,3,4,9-tetrahydropyrido[3,4-b]indol-2-yl]propan-1-one	C1CCN(CC1)CCC(=O)N2CCC3=C(C2C4=CN=CC=C4)NC5=CC=CC=C35	-12.2089	2
487	365208	InChI=1S/C21H29N3/c1-20(2)14-19(15-21(3,4)24-20)23-18-12-10-17(11-13-18)22-16-8-6-5-7-9-16/h5-13,19,22-24H,14-15H2,1-4H3	N4-phenyl-N1-(2,2,6,6-tetramethyl-4-piperidyl)benzene-1,4-diamine	CC1(CC(CC(N1)(C)C)NC2=CC=C(C=C2)NC3=CC=CC=C3)C	12.5002	2
488	364212	InChI=1S/C14H8ClN5O3S/c15-9-3-1-8(2-4-9)13-16-17-14-19(13)18-10(7-24-14)11-5-6-12(23-11)20(21)22/h1-6H,7H2	3-(4-chlorophenyl)-6-(5-nitro-2-furyl)-7H-[1,2,4]triazolo[3,4-b][1,3,4]thiadiazine	C1C(=NN2C(=NN=C2S1)C3=CC=C(C=C3)Cl)C4=CC=C(O4)[N+](=O)[O-]	-12.5138	2
489	361741	InChI=1S/C11H14N2O3/c1-4-16-11(15)9-6(2)7(3)13-5-8(14)12-10(9)13/h4-5H2,1-3H3,(H,12,14)	ethyl 5,6-dimethyl-2-oxo-1,3-dihydropyrrolo[1,2-a]imidazole-7-carboxylate	CCOC(=O)C1=C2NC(=O)CN2C(=C1C)C	12.0003	2
490	341427	InChI=1S/C12H12N2O3/c15-10-7-6-9(12(17)14-10)13-11(16)8-4-2-1-3-5-8/h1-5,9H,6-7H2,(H,13,16)(H,14,15,17)	N-(2,6-dioxo-3-piperidyl)benzamide	C1CC(=O)NC(=O)C1NC(=O)C2=CC=CC=C2	12.6264	2
491	340877	InChI=1S/C19H16N2O4/c20-19-17(23)16(22)18(25-19)14-9-21-15-7-6-12(8-13(14)15)24-10-11-4-2-1-3-5-11/h1-9,18,21,23H,10,20H2	5-amino-2-(5-benzyloxy-1H-indol-3-yl)-4-hydroxy-furan-3-one	C1=CC=C(C=C1)COC2=CC3=C(C=C2)NC=C3C4C(=O)C(=C(O4)N)O	12.8159	2
492	340020	InChI=1S/C19H18N2/c1-3-8-16(9-4-1)14-19(17-10-5-2-6-11-17)21-18-12-7-13-20-15-18/h1-13,15,19,21H,14H2	N-(1,2-diphenylethyl)pyridin-3-amine	C1=CC=C(C=C1)CC(C2=CC=CC=C2)NC3=CN=CC=C3	12.2856	2
493	330482	InChI=1S/C18H22ClN3O6/c1-17(2)23-8-12(25-17)13-14-15(27-18(3,4)26-14)16(24-13)28-22-11-7-9(19)5-6-10(11)20-21-22/h5-7,12-16H,8H2,1-4H3	6-chloro-1-[[6-(2,2-dimethyl-1,3-dioxolan-4-yl)-2,2-dimethyl-3a,4,6,6a-tetrahydrofuro[3,4-d][1,3]dioxol-4-yl]oxy]benzotriazole	CC1(OCC(O1)C2C3C(C(O2)ON4C5=C(C=CC(=C5)Cl)N=N4)OC(O3)(C)C)C	12.6858	2
494	300151	InChI=1S/C10H13NO4S/c1-16(14,15)11(8-10(12)13)7-9-5-3-2-4-6-9/h2-6H,7-8H2,1H3,(H,12,13)	2-[benzyl(methylsulfonyl)amino]acetic acid	CS(=O)(=O)N(CC1=CC=CC=C1)CC(=O)O	12.1856	2
495	292556	InChI=1S/C16H16N2O/c1-10-7-8-11(2)13(9-10)15-17-14-6-4-3-5-12(14)16(19)18-15/h3-9,15,17H,1-2H3,(H,18,19)	2-(2,5-dimethylphenyl)-2,3-dihydro-1H-quinazolin-4-one	CC1=CC(=C(C=C1)C)C2NC3=CC=CC=C3C(=O)N2	12.636	2
496	287936	InChI=1S/C7H10O3/c1-2-5-10-6-3-4-7(8)9/h1H,3-6H2,(H,8,9)	4-prop-2-ynoxybutanoic acid	C#CCOCCCC(=O)O	-12.3722	2
497	286479	InChI=1S/C18H14N2O/c19-18(21)17(12-13-8-10-20-11-9-13)16-7-3-5-14-4-1-2-6-15(14)16/h1-12H,(H2,19,21)	2-(1-naphthyl)-3-(4-pyridyl)prop-2-enamide	C1=CC=C2C(=C1)C=CC=C2C(=CC3=CC=NC=C3)C(=O)N	-12.9422	2
498	283288	InChI=1S/C10H11N5O5/c11-7-3-8(13-1-12-7)15(2-14-3)9-5(17)4(16)6(20-9)10(18)19/h1-2,4-6,9,16-17H,(H,18,19)(H2,11,12,13)	5-(6-aminopurin-9-yl)-3,4-dihydroxy-tetrahydrofuran-2-carboxylic acid	C1=NC2=C(C(=N1)N)N=CN2C3C(C(C(O3)C(=O)O)O)O	12.0048	2
499	282670	InChI=1S/C22H16N2O3/c1-13(25)23-17-8-6-14(7-9-17)20-12-19(22(26)27)18-10-15-4-2-3-5-16(15)11-21(18)24-20/h2-12H,1H3,(H,23,25)(H,26,27)	2-(4-acetamidophenyl)benzo[g]quinoline-4-carboxylic acid	CC(=O)NC1=CC=C(C=C1)C2=NC3=CC4=CC=CC=C4C=C3C(=C2)C(=O)O	-12.5403	2
500	282667	InChI=1S/C26H17NO2/c28-26(29)23-16-24(19-12-10-18(11-13-19)17-6-2-1-3-7-17)27-25-15-21-9-5-4-8-20(21)14-22(23)25/h1-16H,(H,28,29)	2-(4-phenylphenyl)benzo[g]quinoline-4-carboxylic acid	C1=CC=C(C=C1)C2=CC=C(C=C2)C3=NC4=CC5=CC=CC=C5C=C4C(=C3)C(=O)O	12.2224	2
501	281782	InChI=1S/C12H12N2O2/c1-2-16-11-6-4-3-5-9(11)7-10(8-13)12(14)15/h3-7H,2H2,1H3,(H2,14,15)	2-cyano-3-(2-ethoxyphenyl)prop-2-enamide	CCOC1=CC=CC=C1C=C(C#N)C(=O)N	-12.5672	2
502	280186	InChI=1S/C17H22N2O6/c18-14-13-9-5-11-17(14,15(22)16(23)24)2-3-19(11)7-8(9)1-4-25-10(13)6-12(20)21/h1,9-11,13-14H,2-7,18H2,(H,20,21)(H,23,24)		C1CN2CC3=CCOC(C4C3CC2C1(C4N)C(=O)C(=O)O)CC(=O)O	12.9677	2
503	277465	InChI=1S/C13H16N2O2S3/c1-18-13-14-11-9-10(5-6-12(11)19-13)20(16,17)15-7-3-2-4-8-15/h5-6,9H,2-4,7-8H2,1H3	2-methylsulfanyl-5-(1-piperidylsulfonyl)-1,3-benzothiazole	CSC1=NC2=C(S1)C=CC(=C2)S(=O)(=O)N3CCCCC3	12.54	2
504	274155	InChI=1S/C11H12N2O/c1-7-6-8(2)12-11-9(7)4-5-10(13-11)14-3/h4-6H,1-3H3	7-methoxy-2,4-dimethyl-1,8-naphthyridine	CC1=CC(=NC2=C1C=CC(=N2)OC)C	12.8927	2
505	272745	InChI=1S/C10H11NO4/c12-9(13)6-8(10(14)15)11-7-4-2-1-3-5-7/h1-5,8,11H,6H2,(H,12,13)(H,14,15)	2-anilinobutanedioic acid	C1=CC=C(C=C1)NC(CC(=O)O)C(=O)O	12.5849	2
506	272662	InChI=1S/C11H11N7O3/c12-8-7(9(13)16-11(14)15-8)18-17-4-1-2-5(10(20)21)6(19)3-4/h1-3,19H,(H,20,21)(H6,12,13,14,15,16)	2-hydroxy-4-(2,4,6-triaminopyrimidin-5-yl)azo-benzoic acid	C1=CC(=C(C=C1N=NC2=C(N=C(N=C2N)N)N)O)C(=O)O	12.4004	2
507	265620	InChI=1S/C5H7N5O2/c6-4-8-2(1-3(11)12)9-5(7)10-4/h1H2,(H,11,12)(H4,6,7,8,9,10)	2-(4,6-diamino-1,3,5-triazin-2-yl)acetic acid	C(C1=NC(=NC(=N1)N)N)C(=O)O	-12.0075	2
508	265268	InChI=1S/C10H9BrO4/c11-8(10(14)15)5-6-2-1-3-7(4-6)9(12)13/h1-4,8H,5H2,(H,12,13)(H,14,15)	3-(2-bromo-2-carboxy-ethyl)benzoic acid	C1=CC(=CC(=C1)CC(C(=O)O)Br)C(=O)O	12.451	2
509	264742	InChI=1S/C11H15N5O4/c1-19-10-8-9(14-11(12)15-10)16(4-13-8)7-2-5(18)6(3-17)20-7/h4-7,17-18H,2-3H2,1H3,(H2,12,14,15)	5-(2-amino-6-methoxy-purin-9-yl)-2-(hydroxymethyl)tetrahydrofuran-3-ol	COC1=NC(=NC2=C1N=CN2C3CC(C(O3)CO)O)N	12.0105	2
510	264634	InChI=1S/C27H43NO8/c1-14-4-7-18-22(3,31)26(34)17(12-28(18)11-14)24(33)13-25-16(23(24,32)10-20(26)30)6-5-15-21(25,2)9-8-19(29)27(15,35)36-25/h14-20,29-35H,4-13H2,1-3H3		CC1CCC2C(C3(C(CC4(C5CCC6C7(C5(CC4(C3CN2C1)O)OC6(C(CC7)O)O)C)O)O)O)(C)O	12.8716	2
511	256756	InChI=1S/C21H17N3O/c25-21-17(12-11-16-9-6-14-23-20(16)21)19(15-7-2-1-3-8-15)24-18-10-4-5-13-22-18/h1-14,19,25H,(H,22,24)	7-[phenyl-(2-pyridylamino)methyl]quinolin-8-ol	C1=CC=C(C=C1)C(C2=C(C3=C(C=CC=N3)C=C2)O)NC4=CC=CC=N4	12.1048	2
512	245790	InChI=1S/C14H13NO4/c16-13(15-8-4-2-1-3-5-8)11-9-6-7-10(19-9)12(11)14(17)18/h1-7,9-12H,(H,15,16)(H,17,18)	2-(phenylcarbamoyl)-7-oxabicyclo[2.2.1]hept-5-ene-3-carboxylic acid	C1=CC=C(C=C1)NC(=O)C2C3C=CC(C2C(=O)O)O3	-12.4449	2
513	245224	InChI=1S/C16H15FN4S2/c17-12-4-1-3-11(7-12)8-23-16-14-15(18-9-19-16)21(10-20-14)13-5-2-6-22-13/h1,3-4,7,9-10,13H,2,5-6,8H2	6-[(3-fluorophenyl)methylsulfanyl]-9-tetrahydrothiophen-2-yl-purine	C1CC(SC1)N2C=NC3=C2N=CN=C3SCC4=CC(=CC=C4)F	12.5001	2
514	243877	InChI=1S/C16H20N10/c1-23(2)13-11-15(19-7-17-13)25(9-21-11)5-6-26-10-22-12-14(24(3)4)18-8-20-16(12)26/h7-10H,5-6H2,1-4H3	9-[2-[6-(dimethylamino)purin-9-yl]ethyl]-N,N-dimethyl-purin-6-amine	CN(C)C1=NC=NC2=C1N=CN2CCN3C=NC4=C3N=CN=C4N(C)C	-12.4774	2
515	243773	InChI=1S/C10H8N2O3/c11-12-6-9(13)7-15-10(14)8-4-2-1-3-5-8/h1-6H,7H2	3-benzoyloxy-1-diazonio-prop-1-en-2-olate	C1=CC=C(C=C1)C(=O)OCC(=C[N+]#N)[O-]	12.6155	2
516	243316	InChI=1S/C5H12N2O5/c6-7-5(12)4(11)3(10)2(9)1-8/h2-4,8-11H,1,6H2,(H,7,12)	2,3,4,5-tetrahydroxypentanehydrazide	C(C(C(C(C(=O)NN)O)O)O)O	-12.5929	2
517	240782	InChI=1S/C11H13N5O2/c1-3-7(17)15-11-9-10(12-5-13-11)14-6-16(9)8(18)4-2/h5-6H,3-4H2,1-2H3,(H,12,13,15,17)	N-(7-propanoylpurin-6-yl)propanamide	CCC(=O)NC1=NC=NC2=C1N(C=N2)C(=O)CC	12.5574	2
518	234404	InChI=1S/C20H28N2S2/c1-3-9-16(10-4-1)22(17-11-5-2-6-12-17)15-23-20-21-18-13-7-8-14-19(18)24-20/h7-8,13-14,16-17H,1-6,9-12,15H2	N-(1,3-benzothiazol-2-ylsulfanylmethyl)-N-cyclohexyl-cyclohexanamine	C1CCC(CC1)N(CSC2=NC3=CC=CC=C3S2)C4CCCCC4	12.7485	2
519	231690	InChI=1S/C20H14O3/c21-20(22)14-8-2-1-7-13(14)19-15-9-3-5-11-17(15)23-18-12-6-4-10-16(18)19/h1-12,19H,(H,21,22)	2-(9H-xanthen-9-yl)benzoic acid	C1=CC=C(C(=C1)C2C3=CC=CC=C3OC4=CC=CC=C24)C(=O)O	12.164	2
520	230942	InChI=1S/C17H18N6/c1-2-3-11-22-12-20-17-15(16(22)19)14(9-10-18)21-23(17)13-7-5-4-6-8-13/h4-8,12,19H,2-3,9,11H2,1H3	2-(5-butyl-4-imino-1-phenyl-pyrazolo[3,4-d]pyrimidin-3-yl)acetonitrile	CCCCN1C=NC2=C(C1=N)C(=NN2C3=CC=CC=C3)CC#N	12.2396	2
521	230723	InChI=1S/C14H13Cl2N3O5S2/c1-7-12(16)10(25(17,21)22)6-11(26(18,23)24)13(7)19-14(20)8-2-4-9(15)5-3-8/h2-6H,1H3,(H,19,20)(H2,17,21,22)(H2,18,23,24)	4-chloro-N-(3-chloro-2-methyl-4,6-disulfamoyl-phenyl)benzamide	CC1=C(C(=CC(=C1Cl)S(=O)(=O)N)S(=O)(=O)N)NC(=O)C2=CC=C(C=C2)Cl	12.5346	2
522	226670	InChI=1S/C20H19N3O2/c24-18-11-13-20(19(25)23-18,14-6-2-1-3-7-14)12-10-17-21-15-8-4-5-9-16(15)22-17/h1-9H,10-13H2,(H,21,22)(H,23,24,25)	3-[2-(1H-benzimidazol-2-yl)ethyl]-3-phenyl-piperidine-2,6-dione	C1CC(C(=O)NC1=O)(CCC2=NC3=CC=CC=C3N2)C4=CC=CC=C4	-12.4785	2
523	223753	InChI=1S/C18H14Cl2N6/c1-26-17-15(10-21-26)16(22-13-6-2-4-11(19)8-13)24-18(25-17)23-14-7-3-5-12(20)9-14/h2-10H,1H3,(H2,22,23,24,25)	N4,N6-bis(3-chlorophenyl)-1-methyl-pyrazolo[3,4-d]pyrimidine-4,6-diamine	CN1C2=C(C=N1)C(=NC(=N2)NC3=CC(=CC=C3)Cl)NC4=CC(=CC=C4)Cl	12.7148	2
524	223187	InChI=1S/C18H15N3O3S/c19-14-3-7-16(8-4-14)25(23,24)17-9-5-15(6-10-17)21-18(22)13-2-1-11-20-12-13/h1-12H,19H2,(H,21,22)	N-[4-(4-aminophenyl)sulfonylphenyl]pyridine-3-carboxamide	C1=CC(=CN=C1)C(=O)NC2=CC=C(C=C2)S(=O)(=O)C3=CC=C(C=C3)N	12.7471	2
525	223186	InChI=1S/C17H29NO2/c1-16(2,3)12-17(4,5)14-8-9-15(19)13(10-14)11-18(6,7)20/h8-10,19H,11-12H2,1-7H3	1-[2-hydroxy-5-(1,1,3,3-tetramethylbutyl)phenyl]-N,N-dimethyl-methanamine oxide	CC(C)(C)CC(C)(C)C1=CC(=C(C=C1)O)C[N+](C)(C)[O-]	-12.0863	2
526	219751	InChI=1S/C6H5ClN4/c1-11-6-4(2-10-11)5(7)8-3-9-6/h2-3H,1H3	4-chloro-1-methyl-pyrazolo[3,4-d]pyrimidine	CN1C2=C(C=N1)C(=NC=N2)Cl	12.114	2
527	219320	InChI=1S/C15H13N3O2/c19-13-15(18-14(20)17-13,12-7-4-8-16-10-12)9-11-5-2-1-3-6-11/h1-8,10H,9H2,(H2,17,18,19,20)	5-benzyl-5-(3-pyridyl)imidazolidine-2,4-dione	C1=CC=C(C=C1)CC2(C(=O)NC(=O)N2)C3=CN=CC=C3	-12.5424	2
528	108767	InChI=1S/C11H11NO2S/c1-8-12(7-6-11(13)14)9-4-2-3-5-10(9)15-8/h2-5H,6-7H2,1H3/p+1	3-(2-methyl-1,3-benzothiazol-3-ium-3-yl)propanoic acid	CC1=[N+](C2=CC=CC=C2S1)CCC(=O)O	-12.1689	2
529	81770	InChI=1S/C5H14N2/c1-5(2,3-6)4-7/h3-4,6-7H2,1-2H3	2,2-dimethylpropane-1,3-diamine	CC(C)(CN)CN	-12.247	2
530	80733	InChI=1S/C34H14N2O6/c37-33-25-11-9-23-24-10-12-26-32-20(18-4-2-16(36(41)42)14-28(18)34(26)38)6-8-22(30(24)32)21-7-5-19(31(25)29(21)23)17-3-1-15(35(39)40)13-27(17)33/h1-14H		C1=CC2=C(C=C1[N+](=O)[O-])C(=O)C3=CC=C4C5=CC=C6C7=C(C=CC(=C57)C8=C4C3=C2C=C8)C9=C(C6=O)C=C(C=C9)[N+](=O)[O-]	12.2204	2
531	42640	InChI=1S/C11H13N5O4/c1-13-4-6-14(7-5-13)9-3-2-8(15(17)18)10-11(9)16(19)20-12-10/h2-3H,4-7H2,1H3	4-(4-methylpiperazin-1-yl)-7-nitro-3-oxido-2,1,3-benzoxadiazol-3-ium	CN1CCN(CC1)C2=CC=C(C3=NO[N+](=C23)[O-])[N+](=O)[O-]	12.6345	2
532	20710	InChI=1S/C17H23NO4/c1-18(21)13-7-8-14(18)10-15(9-13)22-17(20)16(11-19)12-5-3-2-4-6-12/h2-6,13-16,19H,7-11H2,1H3	(8-methyl-8-oxido-8-azoniabicyclo[3.2.1]octan-3-yl) 3-hydroxy-2-phenyl-propanoate	C[N+]1(C2CCC1CC(C2)OC(=O)C(CO)C3=CC=CC=C3)[O-]	-12.1003	2
533	2915	InChI=1S/C4H12N2S2/c5-1-3-7-8-4-2-6/h1-6H2	2-(2-aminoethyldisulfanyl)ethanamine	C(CSSCCN)N	12.8021	2
534	500	InChI=1S/C5H11N3O2/c6-5(7)8-3-1-2-4(9)10/h1-3H2,(H,9,10)(H4,6,7,8)	4-guanidinobutanoic acid	C(CC(=O)O)CN=C(N)N	12.1086	2
535	6827941	InChI=1S/C16H13N3O7S2/c17-15-13(28(24,25)26)8-12(27(21,22)23)10-6-7-11(16(20)14(10)15)19-18-9-4-2-1-3-5-9/h1-8,18H,17H2,(H,21,22,23)(H,24,25,26)	4-amino-5-oxo-6-(phenylhydrazono)naphthalene-1,3-disulfonic acid	C1=CC=C(C=C1)NN=C2C=CC3=C(C2=O)C(=C(C=C3S(=O)(=O)O)S(=O)(=O)O)N	11.8654	2
536	5381678	InChI=1S/C14H19NO/c1-11(13-9-5-6-10-14(13)16)15-12-7-3-2-4-8-12/h5-6,9-10,12,15H,2-4,7-8H2,1H3	6-[1-(cyclohexylamino)ethylidene]cyclohexa-2,4-dien-1-one	CC(=C1C=CC=CC1=O)NC2CCCCC2	-11.9735	2
537	5351882	InChI=1S/C11H9N7O4S/c12-23(21,22)6-3-1-5(2-4-6)17-18-10-13-7-8(14-10)15-11(20)16-9(7)19/h1-4,17H,(H2,12,21,22)(H2,14,15,16,18,19,20)	4-[2-(2,6-dioxopurin-8-yl)hydrazino]benzenesulfonamide	C1=CC(=CC=C1NNC2=NC3=NC(=O)NC(=O)C3=N2)S(=O)(=O)N	-11.9083	2
538	5351130	InChI=1S/C32H32O14/c1-10-8-9-15-18-16(10)29(38)45-26-17-13(23(35)20(19(18)26)30(39)43-15)6-5-7-14(17)44-32-28(24(36)21(33)11(2)42-32)46-31-25(37)27(40-4)22(34)12(3)41-31/h5-9,11-12,21-22,24-25,27-28,31-37H,1-4H3		CC1C(C(C(C(O1)OC2=CC=CC3=C2C4=C5C6=C(C=CC(=C6C(=O)O4)C)OC(=O)C5=C3O)OC7C(C(C(C(O7)C)O)OC)O)O)O	-11.3384	2
539	4351229	InChI=1S/C47H75NO18/c1-27-28(2)64-39(57)25-32(51)22-31(50)21-30(49)18-19-35(53)36(54)23-33(52)24-37(55)40(45(61)62)38(56)26-34(66-46-43(59)41(48)42(58)29(3)65-46)17-15-13-11-9-7-5-6-8-10-12-14-16-20-47(4,63)44(27)60/h5-7,9,11-17,20,27-32,34-38,40-44,46,49-51,53-56,58-60,63H,8,10,18-19,21-26,48H2,1-4H3,(H,61,62)	20-(4-amino-3,5-dihydroxy-6-methyl-tetrahydropyran-2-yl)oxy-4,6,8,11,12,16,18,35,36-nonahydroxy-35,37,38-trimethyl-2,14-dioxo-1-oxacyclooctatriaconta-21,23,25,27,31,33-hexaene-17-carboxylic acid	CC1C(OC(=O)CC(CC(CC(CCC(C(CC(=O)CC(C(C(CC(C=CC=CC=CC=CCCC=CC=CC(C1O)(C)O)OC2C(C(C(C(O2)C)O)N)O)O)C(=O)O)O)O)O)O)O)O)C	11.8688	2
540	3246462	InChI=1S/C11H9N5S/c1-2-8(4-12-3-1)5-17-11-9-10(14-6-13-9)15-7-16-11/h1-4,6-7H,5H2,(H,13,14,15,16)	6-(3-pyridylmethylsulfanyl)-7H-purine	C1=CC(=CN=C1)CSC2=NC=NC3=C2NC=N3	-11.92	2
541	3246141	InChI=1S/C12H10N6O2S/c13-12-16-10-9(14-6-15-10)11(17-12)21-5-7-3-1-2-4-8(7)18(19)20/h1-4,6H,5H2,(H3,13,14,15,16,17)	6-[(2-nitrophenyl)methylsulfanyl]-7H-purin-2-amine	C1=CC=C(C(=C1)CSC2=NC(=NC3=C2NC=N3)N)[N+](=O)[O-]	-11.4855	2
542	3246089	InChI=1S/C27H20N2S/c30-27(28-21-9-11-25-19(15-21)13-17-5-1-3-7-23(17)25)29-22-10-12-26-20(16-22)14-18-6-2-4-8-24(18)26/h1-12,15-16H,13-14H2,(H2,28,29,30)	1,3-bis(9H-fluoren-2-yl)thiourea	C1C2=CC=CC=C2C3=C1C=C(C=C3)NC(=S)NC4=CC5=C(C=C4)C6=CC=CC=C6C5	11.7044	2
543	2785216	InChI=1S/C38H34P2/c1-7-19-33(20-8-1)39(34-21-9-2-10-22-34,35-23-11-3-12-24-35)31-32-40(36-25-13-4-14-26-36,37-27-15-5-16-28-37)38-29-17-6-18-30-38/h1-30H,31-32H2/q+2	triphenyl(2-triphenylphosphaniumylethyl)phosphonium	C1=CC=C(C=C1)[P+](CC[P+](C2=CC=CC=C2)(C3=CC=CC=C3)C4=CC=CC=C4)(C5=CC=CC=C5)C6=CC=CC=C6	11.6853	2
544	429489	InChI=1S/C20H18O9/c21-7-12-16(24)18(26)19(27)20(29-12)28-11-6-2-4-9-14(11)17(25)13-8(15(9)23)3-1-5-10(13)22/h1-6,12,16,18-22,24,26-27H,7H2	1-hydroxy-8-[3,4,5-trihydroxy-6-(hydroxymethyl)tetrahydropyran-2-yl]oxy-anthracene-9,10-dione	C1=CC2=C(C(=C1)O)C(=O)C3=C(C2=O)C=CC=C3OC4C(C(C(C(O4)CO)O)O)O	11.319	2
545	422116	InChI=1S/C13H12N2O2/c16-12(17)6-11-13-9(7-14-11)5-8-3-1-2-4-10(8)15-13/h1-5,11,14H,6-7H2,(H,16,17)	2-(2,3-dihydro-1H-pyrrolo[3,4-b]quinolin-3-yl)acetic acid	C1C2=CC3=CC=CC=C3N=C2C(N1)CC(=O)O	-11.4272	2
546	418983	InChI=1S/C12H12AsNO5S/c14-20(18,19)12-7-3-10(4-8-12)9-1-5-11(6-2-9)13(15,16)17/h1-8H,(H2,14,18,19)(H2,15,16,17)	[4-(4-sulfamoylphenyl)phenyl]arsonic acid	C1=CC(=CC=C1C2=CC=C(C=C2)[As](=O)(O)O)S(=O)(=O)N	-11.4108	2
547	415629	InChI=1S/C19H14F6N4/c20-18(21,22)12-5-1-3-10(7-12)8-14-15(16(26)29-17(27)28-14)11-4-2-6-13(9-11)19(23,24)25/h1-7,9H,8H2,(H4,26,27,28,29)	5-[3-(trifluoromethyl)phenyl]-6-[[3-(trifluoromethyl)phenyl]methyl]pyrimidine-2,4-diamine	C1=CC(=CC(=C1)C(F)(F)F)CC2=C(C(=NC(=N2)N)N)C3=CC(=CC=C3)C(F)(F)F	11.0168	2
548	413540	InChI=1S/C18H20N2/c1-3-7-16(8-4-1)11-13-20-14-12-19-18(20)15-17-9-5-2-6-10-17/h1-10H,11-15H2	2-benzyl-1-(2-phenylethyl)-4,5-dihydroimidazole	C1CN(C(=N1)CC2=CC=CC=C2)CCC3=CC=CC=C3	11.4328	2
549	413431	InChI=1S/C28H29NO2/c30-27-16-14-20-8-4-6-12-23(20)25(27)18-29(22-10-2-1-3-11-22)19-26-24-13-7-5-9-21(24)15-17-28(26)31/h4-9,12-17,22,30-31H,1-3,10-11,18-19H2	1-[[cyclohexyl-[(2-hydroxy-1-naphthyl)methyl]amino]methyl]naphthalen-2-ol	C1CCC(CC1)N(CC2=C(C=CC3=CC=CC=C32)O)CC4=C(C=CC5=CC=CC=C54)O	11.5129	2
550	412349	InChI=1S/C10H15NO2S/c1-11-6-10(14-2)7-3-4-8(12)9(13)5-7/h3-5,10-13H,6H2,1-2H3	4-[2-(methylamino)-1-methylsulfanyl-ethyl]benzene-1,2-diol	CNCC(C1=CC(=C(C=C1)O)O)SC	11.7499	2
551	411885	InChI=1S/C38H42N2O6/c1-39(2)15-13-25-20-33(43-5)34-22-28(25)29(39)17-23-7-10-27(11-8-23)45-38-36-26(21-35(44-6)37(38)42)14-16-40(3,4)30(36)18-24-9-12-31(41)32(19-24)46-34/h7-12,19-22,29-30H,13-18H2,1-6H3/p+2		C[N+]1(CCC2=CC(=C3C=C2C1CC4=CC=C(C=C4)OC5=C6C(CC7=CC(=C(C=C7)O)O3)[N+](CCC6=CC(=C5O)OC)(C)C)OC)C	11.2433	2
552	409779	InChI=1S/C10H10Cl2N2S/c11-8-2-1-7(5-9(8)12)6-15-10-13-3-4-14-10/h1-2,5H,3-4,6H2,(H,13,14)	2-[(3,4-dichlorophenyl)methylsulfanyl]-4,5-dihydro-1H-imidazole	C1CN=C(N1)SCC2=CC(=C(C=C2)Cl)Cl	11.1039	2
553	409023	InChI=1S/C18H31N3/c1-20(14-10-17-8-4-5-9-18(17)16-20)15-11-19-21(2)12-6-3-7-13-21/h4-5,8-9,19H,3,6-7,10-16H2,1-2H3/q+2	1-methyl-N-[2-(2-methyl-3,4-dihydro-1H-isoquinolin-2-ium-2-yl)ethyl]piperidin-1-ium-1-amine	C[N+]1(CCCCC1)NCC[N+]2(CCC3=CC=CC=C3C2)C	11.3316	2
554	408250	InChI=1S/C30H18O5/c31-19-10-12-22-25(15-19)35-26-16-20(32)11-13-23(26)28(22)24-14-18-8-4-5-9-21(18)27(29(24)30(33)34)17-6-2-1-3-7-17/h1-16,31H,(H,33,34)	3-(3-hydroxy-6-oxo-xanthen-9-yl)-1-phenyl-naphthalene-2-carboxylic acid	C1=CC=C(C=C1)C2=C(C(=CC3=CC=CC=C32)C4=C5C=CC(=O)C=C5OC6=C4C=CC(=C6)O)C(=O)O	11.6914	2
555	387402	InChI=1S/C16H16O4/c1-20-16(19)12-5-2-11(3-6-12)4-7-13-10-14(17)8-9-15(13)18/h2-3,5-6,8-10,17-18H,4,7H2,1H3	methyl 4-[2-(2,5-dihydroxyphenyl)ethyl]benzoate	COC(=O)C1=CC=C(C=C1)CCC2=C(C=CC(=C2)O)O	11.8909	2
556	364626	InChI=1S/C12H11N7O2S/c1-17-7-14-10(19(20)21)11(17)22-12-16-15-9(18(12)2)8-4-3-5-13-6-8/h3-7H,1-2H3	3-[4-methyl-5-(3-methyl-5-nitro-imidazol-4-yl)sulfanyl-1,2,4-triazol-3-yl]pyridine	CN1C=NC(=C1SC2=NN=C(N2C)C3=CN=CC=C3)[N+](=O)[O-]	-11.6016	2
557	339572	InChI=1S/C17H21ClN4O/c1-17(2,3)22-15(10-14(21-22)11-4-5-11)20-16(23)19-13-8-6-12(18)7-9-13/h6-11H,4-5H2,1-3H3,(H2,19,20,23)	1-(2-tert-butyl-5-cyclopropyl-pyrazol-3-yl)-3-(4-chlorophenyl)urea	CC(C)(C)N1C(=CC(=N1)C2CC2)NC(=O)NC3=CC=C(C=C3)Cl	11.8624	2
558	332154	InChI=1S/C21H17Cl2N3O2/c22-13-11-16(19(27)17(23)12-13)20-25-18-7-2-1-6-15(18)21(28)26(20)10-8-14-5-3-4-9-24-14/h1-7,9,11-12,20,25,27H,8,10H2	2-(3,5-dichloro-2-hydroxy-phenyl)-3-[2-(2-pyridyl)ethyl]-1,2-dihydroquinazolin-4-one	C1=CC=C2C(=C1)C(=O)N(C(N2)C3=CC(=CC(=C3O)Cl)Cl)CCC4=CC=CC=N4	11.936	2
559	332061	InChI=1S/C25H12ClN3O2S/c26-19-22(30)17-11-5-6-12-18(17)23(31)24(19)32-25-27-20-15-9-3-1-7-13(15)14-8-2-4-10-16(14)21(20)28-29-25/h1-12H	2-chloro-3-phenanthro[9,10-e][1,2,4]triazin-3-ylsulfanyl-naphthalene-1,4-dione	C1=CC=C2C(=C1)C3=CC=CC=C3C4=C2N=C(N=N4)SC5=C(C(=O)C6=CC=CC=C6C5=O)Cl	11.6385	2
560	329583	InChI=1S/C15H22N4O3S/c1-8(2)5-23-6-10-12(20)13(21)15(22-10)19-7-18-11-9(19)3-4-17-14(11)16/h3-4,7-8,10,12-13,15,20-21H,5-6H2,1-2H3,(H2,16,17)	2-(4-aminoimidazo[4,5-c]pyridin-1-yl)-5-(isobutylsulfanylmethyl)tetrahydrofuran-3,4-diol	CC(C)CSCC1C(C(C(O1)N2C=NC3=C2C=CN=C3N)O)O	-11.9272	2
561	327070	InChI=1S/C14H16ClN3O/c15-12-6-4-11(5-7-12)14-16-13(19-17-14)10-18-8-2-1-3-9-18/h4-7H,1-3,8-10H2	3-(4-chlorophenyl)-5-(1-piperidylmethyl)-1,2,4-oxadiazole	C1CCN(CC1)CC2=NC(=NO2)C3=CC=C(C=C3)Cl	-11.3378	2
562	308721	InChI=1S/C5H8N4O4/c6-4(11)9-13-1-2-3(10)8-5(12)7-2/h2H,1H2,(H3,6,9,11)(H2,7,8,10,12)	(2,5-dioxoimidazolidin-4-yl)methoxyurea	C(C1C(=O)NC(=O)N1)ONC(=O)N	-11.9698	2
563	305225	InChI=1S/C16H12N2O2/c1-12-5-7-14(8-6-12)15(11-17)9-13-3-2-4-16(10-13)18(19)20/h2-10H,1H3	3-(3-nitrophenyl)-2-(p-tolyl)prop-2-enenitrile	CC1=CC=C(C=C1)C(=CC2=CC(=CC=C2)[N+](=O)[O-])C#N	11.7361	2
564	304736	InChI=1S/C17H20N4O4S2/c22-26(23,16-7-3-1-4-8-16)20-12-18-11-19(13-20)15-21(14-18)27(24,25)17-9-5-2-6-10-17/h1-10H,11-15H2	3,7-bis(benzenesulfonyl)-1,3,5,7-tetrazabicyclo[3.3.1]nonane	C1N2CN(CN1CN(C2)S(=O)(=O)C3=CC=CC=C3)S(=O)(=O)C4=CC=CC=C4	11.6354	2
565	288920	InChI=1S/C18H12Br2N2O3/c19-16(14-9-10-21-15-4-2-1-3-13(14)15)17(20)18(23)11-5-7-12(8-6-11)22(24)25/h1-10,16-17H	2,3-dibromo-1-(4-nitrophenyl)-3-(4-quinolyl)propan-1-one	C1=CC=C2C(=C1)C(=CC=N2)C(C(C(=O)C3=CC=C(C=C3)[N+](=O)[O-])Br)Br	11.6686	2
566	288749	InChI=1S/C12H17N3O3/c1-13-6-3-7-14(2)12(13)10-8-9(15(17)18)4-5-11(10)16/h4-5,8,12,16H,3,6-7H2,1-2H3	2-(1,3-dimethylhexahydropyrimidin-2-yl)-4-nitro-phenol	CN1CCCN(C1C2=C(C=CC(=C2)[N+](=O)[O-])O)C	11.8883	2
567	262610	InChI=1S/C12H23N3O2/c1-2-15-9-5-3-7-11(13-16)12(14-17)8-4-6-10-15/h13,16H,2-10H2,1H3	N-(1-ethyl-7-nitroso-1-azacycloundec-6-en-6-yl)hydroxylamine	CCN1CCCCC(=C(CCCC1)N=O)NO	11.5306	2
568	262428	InChI=1S/C16H17N5O4/c1-19-14-13(15(22)20(2)16(19)23)17-12(18-14)5-3-4-10-6-8-11(9-7-10)21(24)25/h6-9H,3-5H2,1-2H3,(H,17,18)	1,3-dimethyl-8-[3-(4-nitrophenyl)propyl]-7H-purine-2,6-dione	CN1C2=C(C(=O)N(C1=O)C)NC(=N2)CCCC3=CC=C(C=C3)[N+](=O)[O-]	11.5226	2
569	258237	InChI=1S/C16H24N4O2/c1-2-14-15(22-12-21-14)11-13(1)16(19-7-3-17-4-8-19)20-9-5-18-6-10-20/h1-2,11,16-18H,3-10,12H2	1-[1,3-benzodioxol-5-yl(piperazin-1-yl)methyl]piperazine	C1CN(CCN1)C(C2=CC3=C(C=C2)OCO3)N4CCNCC4	-11.4361	2
570	252683	InChI=1S/C17H11NO6/c19-15(20)13-9-10-8-11(6-7-14(10)24-16(13)21)18-17(22)23-12-4-2-1-3-5-12/h1-9H,(H,18,22)(H,19,20)	2-oxo-6-(phenoxycarbonylamino)chromene-3-carboxylic acid	C1=CC=C(C=C1)OC(=O)NC2=CC3=C(C=C2)OC(=O)C(=C3)C(=O)O	-11.5047	2
571	250321	InChI=1S/C18H10N2O4/c21-17-9-7-15(23-17)19-13-5-1-3-11-12(13)4-2-6-14(11)20-16-8-10-18(22)24-16/h1-10H	5-[[5-[(5-oxo-2-furylidene)amino]-1-naphthyl]imino]furan-2-one	C1=CC2=C(C=CC=C2N=C3C=CC(=O)O3)C(=C1)N=C4C=CC(=O)O4	-11.9738	2
572	242937	InChI=1S/C16H16Br2N2O4S2/c17-13-1-5-15(6-2-13)25(21,22)19-9-11-20(12-10-19)26(23,24)16-7-3-14(18)4-8-16/h1-8H,9-12H2	1,4-bis[(4-bromophenyl)sulfonyl]piperazine	C1CN(CCN1S(=O)(=O)C2=CC=C(C=C2)Br)S(=O)(=O)C3=CC=C(C=C3)Br	11.5428	2
573	240836	InChI=1S/C9H12O4/c10-7(11)5-1-9(2-5)3-6(4-9)8(12)13/h5-6H,1-4H2,(H,10,11)(H,12,13)	spiro[3.3]heptane-2,6-dicarboxylic acid	C1C(CC12CC(C2)C(=O)O)C(=O)O	-11.7858	2
574	240655	InChI=1S/C14H14N2O4/c17-13(16-7-8-3-5-15-6-4-8)11-9-1-2-10(20-9)12(11)14(18)19/h1-6,9-12H,7H2,(H,16,17)(H,18,19)	2-(4-pyridylmethylcarbamoyl)-7-oxabicyclo[2.2.1]hept-5-ene-3-carboxylic acid	C1=CC2C(C(C1O2)C(=O)NCC3=CC=NC=C3)C(=O)O	-11.0474	2
575	240444	InChI=1S/C10H14O5/c1-2-15-9(14)10(6-8(12)13)5-3-4-7(10)11/h2-6H2,1H3,(H,12,13)	2-(1-ethoxycarbonyl-2-oxo-cyclopentyl)acetic acid	CCOC(=O)C1(CCCC1=O)CC(=O)O	11.6537	2
576	235043	InChI=1S/C18H13ClOS/c19-16-10-8-14(9-11-16)18(20)21-12-15-6-3-5-13-4-1-2-7-17(13)15/h1-11H,12H2	S-(1-naphthylmethyl) 4-chlorobenzenecarbothioate	C1=CC=C2C(=C1)C=CC=C2CSC(=O)C3=CC=C(C=C3)Cl	-11.7773	2
577	234303	InChI=1S/C10H12N2O3/c1-2-12(7-9(13)14)10(15)8-4-3-5-11-6-8/h3-6H,2,7H2,1H3,(H,13,14)	2-[ethyl(pyridine-3-carbonyl)amino]acetic acid	CCN(CC(=O)O)C(=O)C1=CN=CC=C1	-11.151	2
578	232155	InChI=1S/C13H14N2O3/c1-18-10-7-9-3-2-5-15-13(9)11(8-10)14-6-4-12(16)17/h2-3,5,7-8,14H,4,6H2,1H3,(H,16,17)	3-[(6-methoxy-8-quinolyl)amino]propanoic acid	COC1=CC(=C2C(=C1)C=CC=N2)NCCC(=O)O	11.8896	2
579	230714	InChI=1S/C6H10N4O6S3/c7-6-4(18(9,13)14)1-3(17(8,11)12)2-5(6)19(10,15)16/h1-2H,7H2,(H2,8,11,12)(H2,9,13,14)(H2,10,15,16)	2-aminobenzene-1,3,5-trisulfonamide	C1=C(C=C(C(=C1S(=O)(=O)N)N)S(=O)(=O)N)S(=O)(=O)N	11.3531	2
580	230403	InChI=1S/C5H6Br2O4/c1-5(7,4(10)11)2(6)3(8)9/h2H,1H3,(H,8,9)(H,10,11)	2,3-dibromo-2-methyl-butanedioic acid	CC(C(C(=O)O)Br)(C(=O)O)Br	11.0686	2
581	229022	InChI=1S/C12H23N3/c1-9-11(7-14(3)4)12(8-15(5)6)10(2)13-9/h13H,7-8H2,1-6H3	1-[4-[(dimethylamino)methyl]-2,5-dimethyl-1H-pyrrol-3-yl]-N,N-dimethyl-methanamine	CC1=C(C(=C(N1)C)CN(C)C)CN(C)C	11.9881	2
582	226514	InChI=1S/C19H17NO3/c1-22-17-10-7-13(11-18(17)23-2)12-20-19-15-6-4-3-5-14(15)8-9-16(19)21/h3-12,21H,1-2H3	1-[(3,4-dimethoxyphenyl)methyleneamino]naphthalen-2-ol	COC1=C(C=C(C=C1)C=NC2=C(C=CC3=CC=CC=C32)O)OC	-11.7847	2
583	225917	InChI=1S/C17H12ClN/c18-16-7-3-1-5-14(16)10-9-13-11-12-19-17-8-4-2-6-15(13)17/h1-12H	4-[2-(2-chlorophenyl)vinyl]quinoline	C1=CC=C(C(=C1)C=CC2=CC=NC3=CC=CC=C23)Cl	11.3969	2
584	225067	InChI=1S/C16H16N4O4/c1-18-14-13(15(23)19(2)16(18)24)20(9-12(21)22)11(17-14)8-10-6-4-3-5-7-10/h3-7H,8-9H2,1-2H3,(H,21,22)	2-(8-benzyl-1,3-dimethyl-2,6-dioxo-purin-7-yl)acetic acid	CN1C2=C(C(=O)N(C1=O)C)N(C(=N2)CC3=CC=CC=C3)CC(=O)O	11.6461	2
585	224928	InChI=1S/C12H11As2NO8/c16-13(17,18)10-4-1-8(2-5-10)9-3-6-11(14(19,20)21)12(7-9)15(22)23/h1-7H,(H2,16,17,18)(H2,19,20,21)	[4-(4-arsono-3-nitro-phenyl)phenyl]arsonic acid	C1=CC(=CC=C1C2=CC(=C(C=C2)[As](=O)(O)O)[N+](=O)[O-])[As](=O)(O)O	11.2473	2
586	224790	InChI=1S/C12H10ClNO2S/c1-7-5-14-10-4-8(13)2-3-9(10)12(7)17-6-11(15)16/h2-5H,6H2,1H3,(H,15,16)	2-[(7-chloro-3-methyl-4-quinolyl)sulfanyl]acetic acid	CC1=CN=C2C=C(C=CC2=C1SCC(=O)O)Cl	-11.8928	2
587	224575	InChI=1S/C7H8AsIN2O5/c9-4-1-3(8(14,15)16)2-5(6(4)12)11-7(10)13/h1-2,12H,(H3,10,11,13)(H2,14,15,16)	(4-hydroxy-3-iodo-5-ureido-phenyl)arsonic acid	C1=C(C=C(C(=C1I)O)NC(=O)N)[As](=O)(O)O	11.5406	2
588	223156	InChI=1S/C23H21N/c1-24(16-20-12-6-10-18-8-2-4-14-22(18)20)17-21-13-7-11-19-9-3-5-15-23(19)21/h2-15H,16-17H2,1H3	N-methyl-1-(1-naphthyl)-N-(1-naphthylmethyl)methanamine	CN(CC1=CC=CC2=CC=CC=C21)CC3=CC=CC4=CC=CC=C43	-11.4673	2
589	219565	InChI=1S/C22H17N3O3/c26-22-19(13-10-15-5-4-14-23-21(15)22)20(24-17-6-2-1-3-7-17)16-8-11-18(12-9-16)25(27)28/h1-14,20,24,26H	7-[anilino-(4-nitrophenyl)methyl]quinolin-8-ol	C1=CC=C(C=C1)NC(C2=CC=C(C=C2)[N+](=O)[O-])C3=C(C4=C(C=CC=N4)C=C3)O	11.2246	2
590	97676	InChI=1S/C5H6N6S2/c1(6-4-10-8-2-12-4)7-5-11-9-3-13-5/h2-3H,1H2,(H,6,10)(H,7,11)	N,N'-bis(1,3,4-thiadiazol-2-yl)methanediamine	C1=NN=C(S1)NCNC2=NN=CS2	-11.7425	2
591	96468	InChI=1S/C16H14O4/c17-15(18)13(11-7-3-1-4-8-11)14(16(19)20)12-9-5-2-6-10-12/h1-10,13-14H,(H,17,18)(H,19,20)	2,3-diphenylbutanedioic acid	C1=CC=C(C=C1)C(C(C2=CC=CC=C2)C(=O)O)C(=O)O	11.0175	2
592	83791	InChI=1S/CH5NO3S/c2-1-6(3,4)5/h1-2H2,(H,3,4,5)	aminomethanesulfonic acid	C(N)S(=O)(=O)O	11.6613	2
593	81899	InChI=1S/C3H6N2O2S/c4-3(5)8-1-2(6)7/h1H2,(H3,4,5)(H,6,7)	2-carbamimidoylsulfanylacetic acid	C(C(=O)O)SC(=N)N	11.0231	2
594	56993	InChI=1S/C19H38N2/c1-18(2,3)17-7-9-19(10-8-17)11-15-21(16-12-19)14-6-13-20(4)5/h17H,6-16H2,1-5H3	3-(9-tert-butyl-3-azaspiro[5.5]undecan-3-yl)-N,N-dimethyl-propan-1-amine	CC(C)(C)C1CCC2(CC1)CCN(CC2)CCCN(C)C	11.1995	2
595	52239	InChI=1S/C9H11N5O2/c10-8(11)14-9(12)13-6-3-1-5(2-4-6)7(15)16/h1-4H,(H,15,16)(H6,10,11,12,13,14)	4-[[amino(guanidino)methylene]amino]benzoic acid	C1=CC(=CC=C1C(=O)O)N=C(N)N=C(N)N	-11.017	2
596	23270	InChI=1S/C17H15NO9S3/c1-10-2-4-12(5-3-10)30(25,26)27-16-9-14(29(22,23)24)7-11-6-13(28(19,20)21)8-15(18)17(11)16/h2-9H,18H2,1H3,(H,19,20,21)(H,22,23,24)	4-amino-5-(p-tolylsulfonyloxy)naphthalene-2,7-disulfonic acid	CC1=CC=C(C=C1)S(=O)(=O)OC2=CC(=CC3=CC(=CC(=C32)N)S(=O)(=O)O)S(=O)(=O)O	11.4731	2
597	22488	InChI=1S/C19H14/c1-13-5-4-7-15-11-16-10-9-14-6-2-3-8-17(14)19(16)12-18(13)15/h2-12H,1H3	11-methylbenzo[a]anthracene	CC1=CC=CC2=CC3=C(C=C12)C4=CC=CC=C4C=C3	11.1367	2
598	4904	InChI=1S/C20H25NO/c22-20(18-10-4-1-5-11-18,19-12-6-2-7-13-19)14-17-21-15-8-3-9-16-21/h1-2,4-7,10-13,22H,3,8-9,14-17H2	1,1-diphenyl-3-(1-piperidyl)propan-1-ol	C1CCN(CC1)CCC(C2=CC=CC=C2)(C3=CC=CC=C3)O	11.5928	2
599	6816541	InChI=1S/C21H13Br2NO2/c22-17-11-18(23)21(26)20-16(17)9-7-13(24-20)6-8-15-14-4-2-1-3-12(14)5-10-19(15)25/h1-11,24,26H	1-[2-(5,7-dibromo-8-hydroxy-1H-quinolin-2-ylidene)ethylidene]naphthalen-2-one	C1=CC=C2C(=C1)C=CC(=O)C2=CC=C3C=CC4=C(N3)C(=C(C=C4Br)Br)O	10.9509	2
600	6364549	InChI=1S/C13H9N3O5/c17-12-6-3-9(7-11(12)13(18)19)15-14-8-1-4-10(5-2-8)16(20)21/h1-7,14H,(H,18,19)	3-[(4-nitrophenyl)hydrazono]-6-oxo-cyclohexa-1,4-diene-1-carboxylic acid	C1=CC(=CC=C1NN=C2C=CC(=O)C(=C2)C(=O)O)[N+](=O)[O-]	10.3286	2
601	5382655	InChI=1S/C19H13N3O4S/c23-19-16(11-17(27(24,25)26)14-8-4-10-20-18(14)19)22-21-15-9-3-6-12-5-1-2-7-13(12)15/h1-11,21H,(H,24,25,26)	7-(1-naphthylhydrazono)-8-oxo-quinoline-5-sulfonic acid	C1=CC=C2C(=C1)C=CC=C2NN=C3C=C(C4=C(C3=O)N=CC=C4)S(=O)(=O)O	10.5594	2
602	5356873	InChI=1S/C14H14N4O2/c15-14(16)18-17-13(9-4-2-1-3-5-9)11-7-6-10(19)8-12(11)20/h1-8,17,20H,(H4,15,16,18)	2-[[(2-hydroxy-4-oxo-cyclohexa-2,5-dien-1-ylidene)-phenyl-methyl]amino]guanidine	C1=CC=C(C=C1)C(=C2C=CC(=O)C=C2O)NN=C(N)N	-10.9801	2
603	3246138	InChI=1S/C10H9N9O2S/c1-12-7-5(19(20)21)9(16-3-15-7)22-8-4-6(14-2-13-4)17-10(11)18-8/h2-3H,1H3,(H,12,15,16)(H3,11,13,14,17,18)	6-[6-(methylamino)-5-nitro-pyrimidin-4-yl]sulfanyl-7H-purin-2-amine	CNC1=C(C(=NC=N1)SC2=NC(=NC3=C2NC=N3)N)[N+](=O)[O-]	-10.5715	2
604	434456	InChI=1S/C12H17NS/c14-12-7-4-8-13(10-12)9-11-5-2-1-3-6-11/h1-3,5-6,12,14H,4,7-10H2	1-benzylpiperidine-3-thiol	C1CC(CN(C1)CC2=CC=CC=C2)S	10.8224	2
605	421581	InChI=1S/C20H30S2/c1-13-14(2)16(4)18(8-20(6)11-22-12-20)17(15(13)3)7-19(5)9-21-10-19/h7-12H2,1-6H3	3-methyl-3-[[2,3,4,5-tetramethyl-6-[(3-methylthietan-3-yl)methyl]phenyl]methyl]thietane	CC1=C(C(=C(C(=C1C)CC2(CSC2)C)CC3(CSC3)C)C)C	-10.7164	2
606	420217	InChI=1S/C18H21NO4/c1-19(2)6-5-12-9-17(22)18(23)10-13(12)14(19)7-11-3-4-15(20)16(21)8-11/h3-4,8-10,14H,5-7H2,1-2H3,(H3-,20,21,22,23)/p+1	1-[(3,4-dihydroxyphenyl)methyl]-2,2-dimethyl-3,4-dihydro-1H-isoquinolin-2-ium-6,7-diol	C[N+]1(CCC2=CC(=C(C=C2C1CC3=CC(=C(C=C3)O)O)O)O)C	-10.4501	2
607	418280	InChI=1S/C26H23N/c1-18-14-19(2)16-23(15-18)26(27)25-13-6-4-9-22(25)17-21-11-7-10-20-8-3-5-12-24(20)21/h3-16,27H,17H2,1-2H3	(3,5-dimethylphenyl)-[2-(1-naphthylmethyl)phenyl]methanimine	CC1=CC(=CC(=C1)C(=N)C2=CC=CC=C2CC3=CC=CC4=CC=CC=C43)C	10.9524	2
608	417403	InChI=1S/C22H29Cl2O7P/c1-12-8-16-15-5-4-13-9-14(25)6-7-19(13,2)21(15,24)17(23)10-20(16,3)22(12,27)18(26)11-31-32(28,29)30/h6-7,9,12,15-17,27H,4-5,8,10-11H2,1-3H3,(H2,28,29,30)	[2-(9,11-dichloro-17-hydroxy-10,13,16-trimethyl-3-oxo-6,7,8,11,12,14,15,16-octahydrocyclopenta[a]phenanthren-17-yl)-2-oxo-ethyl] dihydrogen phosphate	CC1CC2C3CCC4=CC(=O)C=CC4(C3(C(CC2(C1(C(=O)COP(=O)(O)O)O)C)Cl)Cl)C	10.3316	2
609	414460	InChI=1S/C23H26NO5/c1-15-9-23(25)29-21-12-20-17(11-18(15)21)13-24(2,14-28-20)8-7-16-5-6-19(26-3)22(10-16)27-4/h5-6,9-12H,7-8,13-14H2,1-4H3/q+1	3-[2-(3,4-dimethoxyphenyl)ethyl]-3,6-dimethyl-2,4-dihydropyrano[3,2-g][1,3]benzoxazin-3-ium-8-one	CC1=CC(=O)OC2=CC3=C(C[N+](CO3)(C)CCC4=CC(=C(C=C4)OC)OC)C=C12	10.9793	2
610	413701	InChI=1S/C6H10N2O2S/c9-5(10)1-4-11-6-7-2-3-8-6/h1-4H2,(H,7,8)(H,9,10)	3-(4,5-dihydro-1H-imidazol-2-ylsulfanyl)propanoic acid	C1CN=C(N1)SCCC(=O)O	10.0161	2
611	409344	InChI=1S/C11H12NO4S.C7H8N4O2.Hg/c1-8(16-2)7-12-11(13)9-5-3-4-6-10(9)17(12,14)15;1-10-5-4(8-3-9-5)6(12)11(2)7(10)13;/h3-6,8H,1,7H2,2H3;3H,1-2H3,(H,8,9,12);/q;;+1/p-1	(1,3-dimethyl-2,6-dioxo-purin-7-yl)-[2-methoxy-3-(1,1,3-trioxo-1,2-benzothiazol-2-yl)propyl]mercury	CN1C2=C(C(=O)N(C1=O)C)N(C=N2)[Hg]CC(CN3C(=O)C4=CC=CC=C4S3(=O)=O)OC	-10.8954	2
612	376658	InChI=1S/C20H12N2O6/c23-15-7-3-1-5-11(15)9-14-18(25)22(20(27)21-14)10-13-17(24)12-6-2-4-8-16(12)28-19(13)26/h1-10,23H,(H,21,27)	3-[(2,4-dioxochroman-3-ylidene)methyl]-5-[(2-hydroxyphenyl)methylene]imidazolidine-2,4-dione	C1=CC=C(C(=C1)C=C2C(=O)N(C(=O)N2)C=C3C(=O)C4=CC=CC=C4OC3=O)O	10.5481	2
613	334509	InChI=1S/C22H21N3O2/c1-24(2)14-15-9-11-16(12-10-15)18-13-19-20(22(26)25(18)3)21(23-27-19)17-7-5-4-6-8-17/h4-13H,14H2,1-3H3	6-[4-[(dimethylamino)methyl]phenyl]-5-methyl-3-phenyl-isoxazolo[4,5-c]pyridin-4-one	CN1C(=CC2=C(C1=O)C(=NO2)C3=CC=CC=C3)C4=CC=C(C=C4)CN(C)C	10.2695	2
614	333274	InChI=1S/C16H24N4O2S/c1-12(2)20(11-13-9-7-6-8-10-13)23(21,22)15-17-14(18-19-15)16(3,4)5/h6-10,12H,11H2,1-5H3,(H,17,18,19)	N-benzyl-5-tert-butyl-N-isopropyl-1H-1,2,4-triazole-3-sulfonamide	CC(C)N(CC1=CC=CC=C1)S(=O)(=O)C2=NNC(=N2)C(C)(C)C	-10.6583	2
615	328377	InChI=1S/C9H8ClN5O/c10-7-2-1-3-8(4-7)13-9(16)14-15-5-11-12-6-15/h1-6H,(H2,13,14,16)	1-(3-chlorophenyl)-3-(1,2,4-triazol-4-yl)urea	C1=CC(=CC(=C1)Cl)NC(=O)NN2C=NN=C2	10.2817	2
616	327544	InChI=1S/C5H5N3O4/c9-4(10)3-7-2-1-6-5(7)8(11)12/h1-2H,3H2,(H,9,10)	2-(2-nitroimidazol-1-yl)acetic acid	C1=CN(C(=N1)[N+](=O)[O-])CC(=O)O	-10.9271	2
617	311401	InChI=1S/C18H16Cl2N4O2/c1-11-15(17(25)24(23(11)2)12-7-4-3-5-8-12)21-18(26)22-16-13(19)9-6-10-14(16)20/h3-10H,1-2H3,(H2,21,22,26)	1-(2,6-dichlorophenyl)-3-(1,5-dimethyl-3-oxo-2-phenyl-pyrazol-4-yl)urea	CC1=C(C(=O)N(N1C)C2=CC=CC=C2)NC(=O)NC3=C(C=CC=C3Cl)Cl	-10.5405	2
618	309160	InChI=1S/C5H11N5/c6-1-3-2-9-5(8)10-4(3)7/h3-5,9-10H,2,7-8H2	2,4-diaminohexahydropyrimidine-5-carbonitrile	C1C(C(NC(N1)N)N)C#N	10.409	2
619	306755	InChI=1S/C15H19NO3S/c1-20-11-8-6-10(7-9-11)16-14(17)12-4-2-3-5-13(12)15(18)19/h6-9,12-13H,2-5H2,1H3,(H,16,17)(H,18,19)	2-[(4-methylsulfanylphenyl)carbamoyl]cyclohexanecarboxylic acid	CSC1=CC=C(C=C1)NC(=O)C2CCCCC2C(=O)O	10.6568	2
620	292936	InChI=1S/C3H8N2O3/c4-2(1-5-8)3(6)7/h2,5,8H,1,4H2,(H,6,7)	2-amino-3-(hydroxyamino)propanoic acid	C(C(C(=O)O)N)NO	-10.554	2
621	281344	InChI=1S/C12H13N3O5S/c1-8(16)12(6-7-20-11(12)17)15-14-9-2-4-10(5-3-9)21(13,18)19/h2-5H,6-7H2,1H3,(H2,13,18,19)	4-(3-acetyl-2-oxo-tetrahydrofuran-3-yl)azobenzenesulfonamide	CC(=O)C1(CCOC1=O)N=NC2=CC=C(C=C2)S(=O)(=O)N	-10.6186	2
622	280187	InChI=1S/C16H20N2O4/c19-12-6-10-13-9-5-11-16(15(20)21,14(13)17-12)2-3-18(11)7-8(9)1-4-22-10/h1,9-11,13-14H,2-7H2,(H,17,19)(H,20,21)		C1CN2CC3=CCOC4CC(=O)NC5C4C3CC2C51C(=O)O	-10.155	2
623	276215	InChI=1S/C22H18ClNO2S/c23-15-11-9-14(10-12-15)22(27-13-20(24)21(25)26)18-7-3-1-5-16(18)17-6-2-4-8-19(17)22/h1-12,20H,13,24H2,(H,25,26)	2-amino-3-[9-(4-chlorophenyl)fluoren-9-yl]sulfanyl-propanoic acid	C1=CC=C2C(=C1)C3=CC=CC=C3C2(C4=CC=C(C=C4)Cl)SCC(C(=O)O)N	10.6402	2
624	272651	InChI=1S/C29H20O6/c30-24-17-10-4-6-12-19(17)26(32)28(34)22(24)21(15-14-16-8-2-1-3-9-16)23-25(31)18-11-5-7-13-20(18)27(33)29(23)35/h1-13,21,30-31H,14-15H2	4-hydroxy-3-[1-(1-hydroxy-3,4-dioxo-2-naphthyl)-3-phenyl-propyl]naphthalene-1,2-dione	C1=CC=C(C=C1)CCC(C2=C(C3=CC=CC=C3C(=O)C2=O)O)C4=C(C5=CC=CC=C5C(=O)C4=O)O	10.4412	2
625	270347	InChI=1S/C18H23NO3/c1-18-7-6-13-12-5-3-11(20)8-10(12)2-4-14(13)15(18)9-16(19-22)17(18)21/h3,5,8,13-15,17,20-22H,2,4,6-7,9H2,1H3	3,17-dihydroxy-13-methyl-7,8,9,11,12,14,15,17-octahydro-6H-cyclopenta[a]phenanthren-16-one oxime	CC12CCC3C(C1CC(=NO)C2O)CCC4=C3C=CC(=C4)O	-10.6889	2
626	264064	InChI=1S/C18H15NOS/c1-13-11-18(19-16-10-6-5-9-15(13)16)21-12-17(20)14-7-3-2-4-8-14/h2-11H,12H2,1H3	2-[(4-methyl-2-quinolyl)sulfanyl]-1-phenyl-ethanone	CC1=CC(=NC2=CC=CC=C12)SCC(=O)C3=CC=CC=C3	10.2918	2
627	261036	InChI=1S/C14H10As2O4/c17-13(18)9-3-1-5-11(7-9)15-16-12-6-2-4-10(8-12)14(19)20/h1-8H,(H,17,18)(H,19,20)	3-(3-carboxyphenyl)arsanylidenearsanylbenzoic acid	C1=CC(=CC(=C1)[As]=[As]C2=CC=CC(=C2)C(=O)O)C(=O)O	-10.7571	2
628	260846	InChI=1S/C13H22N6O2/c14-13-16-11-10(12(20)17-13)8-19(9-15-11)3-1-2-18-4-6-21-7-5-18/h1-9H2,(H4,14,15,16,17,20)	2-amino-6-(3-morpholinopropyl)-1,5,7,8-tetrahydropyrimido[4,5-d]pyrimidin-4-one	C1COCCN1CCCN2CC3=C(NC2)NC(=NC3=O)N	10.0539	2
629	257455	InChI=1S/C19H17Cl2NO2/c1-22(10-13-8-14(20)9-17(21)19(13)24)11-16-15-5-3-2-4-12(15)6-7-18(16)23/h2-9,23-24H,10-11H2,1H3	1-[[(3,5-dichloro-2-hydroxy-phenyl)methyl-methyl-amino]methyl]naphthalen-2-ol	CN(CC1=CC(=CC(=C1O)Cl)Cl)CC2=C(C=CC3=CC=CC=C32)O	10.8554	2
630	257095	InChI=1S/C13H15NO6S/c15-11(16)13(12(17)18)6-8-14(9-7-13)21(19,20)10-4-2-1-3-5-10/h1-5H,6-9H2,(H,15,16)(H,17,18)	1-(benzenesulfonyl)piperidine-4,4-dicarboxylic acid	C1CN(CCC1(C(=O)O)C(=O)O)S(=O)(=O)C2=CC=CC=C2	-10.0325	2
631	253997	InChI=1S/C11H9N3O4/c15-9-8(6-12-10(16)14-9)13-11(17)18-7-4-2-1-3-5-7/h1-6H,(H,13,17)(H2,12,14,15,16)	phenyl N-(2,4-dioxo-1H-pyrimidin-5-yl)carbamate	C1=CC=C(C=C1)OC(=O)NC2=CNC(=O)NC2=O	-10.9561	2
632	252256	InChI=1S/C11H19N3O/c1-13(2)7-9-5-6-11(15)10(12-9)8-14(3)4/h5-6,15H,7-8H2,1-4H3	2,6-bis[(dimethylamino)methyl]pyridin-3-ol	CN(C)CC1=NC(=C(C=C1)O)CN(C)C	-10.4776	2
633	252008	InChI=1S/C22H13Cl6NO3/c23-16-17(24)21(26)15(19(31)32)14(20(16,25)22(21,27)28)18(30)29-11-5-6-13-10(8-11)7-9-3-1-2-4-12(9)13/h1-6,8,14-15H,7H2,(H,29,30)(H,31,32)	1,2,3,4,7,7-hexachloro-6-(9H-fluoren-2-ylcarbamoyl)bicyclo[2.2.1]hept-2-ene-5-carboxylic acid	C1C2=CC=CC=C2C3=C1C=C(C=C3)NC(=O)C4C(C5(C(=C(C4(C5(Cl)Cl)Cl)Cl)Cl)Cl)C(=O)O	10.6349	2
634	250865	InChI=1S/C14H16N2O/c17-16(12-14-4-2-1-3-5-14)11-8-13-6-9-15-10-7-13/h1-7,9-10,17H,8,11-12H2	N-benzyl-N-[2-(4-pyridyl)ethyl]hydroxylamine	C1=CC=C(C=C1)CN(CCC2=CC=NC=C2)O	-10.5502	2
635	248182	InChI=1S/C17H14Cl2N2O2S/c1-22-15-6-11-14(7-16(15)23-2)21-20-8-17(11)24-9-10-3-4-12(18)13(19)5-10/h3-8H,9H2,1-2H3	4-[(3,4-dichlorophenyl)methylsulfanyl]-6,7-dimethoxy-cinnoline	COC1=C(C=C2C(=C1)C(=CN=N2)SCC3=CC(=C(C=C3)Cl)Cl)OC	-10.2295	2
636	247705	InChI=1S/C28H44O/c1-18(2)19(3)7-8-20(4)24-11-12-25-23-10-9-21-17-22(29)13-15-27(21,5)26(23)14-16-28(24,25)6/h7-10,18-20,22,24-26,29H,11-17H2,1-6H3	10,13-dimethyl-17-(1,4,5-trimethylhex-2-enyl)-2,3,4,9,11,12,14,15,16,17-decahydro-1H-cyclopenta[a]phenanthren-3-ol	CC(C)C(C)C=CC(C)C1CCC2C1(CCC3C2=CC=C4C3(CCC(C4)O)C)C	-10.8429	2
637	245746	InChI=1S/C21H18N2/c1-3-7-18-13-20(11-9-16(18)5-1)22-15-23-21-12-10-17-6-2-4-8-19(17)14-21/h1-14,22-23H,15H2	N,N'-bis(2-naphthyl)methanediamine	C1=CC=C2C=C(C=CC2=C1)NCNC3=CC4=CC=CC=C4C=C3	10.712	2
638	242459	InChI=1S/C10H17NO4/c1-6-8(5-10(14)15)7(2-3-11-6)4-9(12)13/h6-8,11H,2-5H2,1H3,(H,12,13)(H,14,15)	2-[3-(carboxymethyl)-2-methyl-4-piperidyl]acetic acid	CC1C(C(CCN1)CC(=O)O)CC(=O)O	-10.5803	2
639	241818	InChI=1S/C17H13NO3/c19-16(7-8-17(20)21)18-13-6-5-12-9-11-3-1-2-4-14(11)15(12)10-13/h1-8,10H,9H2,(H,18,19)(H,20,21)	4-(9H-fluoren-3-ylamino)-4-oxo-but-2-enoic acid	C1C2=C(C=C(C=C2)NC(=O)C=CC(=O)O)C3=CC=CC=C31	-10.3893	2
640	240906	InChI=1S/C10H13N3O2/c11-10(12)13-8(6-9(14)15)7-4-2-1-3-5-7/h1-5,8H,6H2,(H,14,15)(H4,11,12,13)	3-guanidino-3-phenyl-propanoic acid	C1=CC=C(C=C1)C(CC(=O)O)N=C(N)N	10.3569	2
641	239211	InChI=1S/C15H20N2O3/c1-14(2,20-9-11-7-5-4-6-8-11)10-15(3)12(18)16-13(19)17-15/h4-8H,9-10H2,1-3H3,(H2,16,17,18,19)	5-(2-benzyloxy-2-methyl-propyl)-5-methyl-imidazolidine-2,4-dione	CC1(C(=O)NC(=O)N1)CC(C)(C)OCC2=CC=CC=C2	-10.8239	2
642	238347	InChI=1S/C14H11NO2/c16-13(11-4-2-1-3-5-11)10-14(17)12-6-8-15-9-7-12/h1-9H,10H2	1-phenyl-3-(4-pyridyl)propane-1,3-dione	C1=CC=C(C=C1)C(=O)CC(=O)C2=CC=NC=C2	10.2943	2
643	236301	InChI=1S/C17H24O2/c1-13(2)16-17(3,4)12-18-15(19-16)11-10-14-8-6-5-7-9-14/h5-11,13,15-16H,12H2,1-4H3	4-isopropyl-5,5-dimethyl-2-styryl-1,3-dioxane	CC(C)C1C(COC(O1)C=CC2=CC=CC=C2)(C)C	10.147	2
644	233722	InChI=1S/C21H22N2O2/c1-13(2)17-12-19(14(3)11-20(17)24)23-21(25)22-18-10-6-8-15-7-4-5-9-16(15)18/h4-13,24H,1-3H3,(H2,22,23,25)	1-(4-hydroxy-5-isopropyl-2-methyl-phenyl)-3-(1-naphthyl)urea	CC1=C(C=C(C(=C1)O)C(C)C)NC(=O)NC2=CC=CC3=CC=CC=C32	10.1403	2
645	233182	InChI=1S/C17H21ClO2/c1-11(2)9-13-14(17(13,3)4)10-20-16(19)12-7-5-6-8-15(12)18/h5-9,13-14H,10H2,1-4H3	[2,2-dimethyl-3-(2-methylprop-1-enyl)cyclopropyl]methyl 2-chlorobenzoate	CC(=CC1C(C1(C)C)COC(=O)C2=CC=CC=C2Cl)C	10.0475	2
646	227530	InChI=1S/C14H14ClN5/c1-20-13-11(9-17-20)12(18-14(15)19-13)16-8-7-10-5-3-2-4-6-10/h2-6,9H,7-8H2,1H3,(H,16,18,19)	6-chloro-1-methyl-N-(2-phenylethyl)pyrazolo[3,4-d]pyrimidin-4-amine	CN1C2=C(C=N1)C(=NC(=N2)Cl)NCCC3=CC=CC=C3	10.0472	2
647	224913	InChI=1S/C8H10NO3S.2H2O.O.Sb/c10-7-6-9-13(11,12)8-4-2-1-3-5-8;;;;/h2-5,9-10H,6-7H2;2*1H2;;/q;;;;+2/p-2	[4-(2-hydroxyethylsulfamoyl)phenyl]stibonic acid	C1=CC(=CC=C1S(=O)(=O)NCCO)[Sb](=O)(O)O	10.1957	2
648	224267	InChI=1S/C9H9AsN2O5S2/c13-10(14,15)7-1-3-8(4-2-7)19(16,17)12-9-11-5-6-18-9/h1-6H,(H,11,12)(H2,13,14,15)	[4-(thiazol-2-ylsulfamoyl)phenyl]arsonic acid	C1=CC(=CC=C1S(=O)(=O)NC2=NC=CS2)[As](=O)(O)O	10.3695	2
649	224145	InChI=1S/C14H13NO3/c16-13(7-8-14(17)18)15-12-6-5-10-3-1-2-4-11(10)9-12/h1-6,9H,7-8H2,(H,15,16)(H,17,18)	4-(2-naphthylamino)-4-oxo-butanoic acid	C1=CC=C2C=C(C=CC2=C1)NC(=O)CCC(=O)O	10.0443	2
650	223918	InChI=1S/C16H12O4/c17-15(18)14(16(19)20)10-11-6-8-13(9-7-11)12-4-2-1-3-5-12/h1-10H,(H,17,18)(H,19,20)	2-[(4-phenylphenyl)methylene]propanedioic acid	C1=CC=C(C=C1)C2=CC=C(C=C2)C=C(C(=O)O)C(=O)O	10.0609	2
651	222268	InChI=1S/C18H20O3/c1-4-18(2,3)14-8-10-15(11-9-14)21-16-7-5-6-13(12-16)17(19)20/h5-12H,4H2,1-3H3,(H,19,20)	3-[4-(1,1-dimethylpropyl)phenoxy]benzoic acid	CCC(C)(C)C1=CC=C(C=C1)OC2=CC=CC(=C2)C(=O)O	-10.6753	2
652	220359	InChI=1S/C20H30Cl4O2/c1-11(2)19(23)9-6-12-17(3)7-5-8-18(4,16(25)26)13(17)10-14(21)20(12,24)15(19)22/h11-15H,5-10H2,1-4H3,(H,25,26)	7,8,8a,9-tetrachloro-7-isopropyl-1,4a-dimethyl-2,3,4,4b,5,6,8,9,10,10a-decahydrophenanthrene-1-carboxylic acid	CC(C)C1(CCC2C3(CCCC(C3CC(C2(C1Cl)Cl)Cl)(C)C(=O)O)C)Cl	10.1249	2
653	130556	InChI=1S/C30H26O12/c31-13-7-20(37)24-23(8-13)41-29(12-2-4-16(33)19(36)6-12)27(40)26(24)25-21(38)10-17(34)14-9-22(39)28(42-30(14)25)11-1-3-15(32)18(35)5-11/h1-8,10,22,26-29,31-40H,9H2	2-(3,4-dihydroxyphenyl)-8-[2-(3,4-dihydroxyphenyl)-3,5,7-trihydroxy-chroman-4-yl]chromane-3,5,7-triol	C1C(C(OC2=C1C(=CC(=C2C3C(C(OC4=CC(=CC(=C34)O)O)C5=CC(=C(C=C5)O)O)O)O)O)C6=CC(=C(C=C6)O)O)O	10.5627	2
654	115119	InChI=1S/C4H12N2Se2/c5-1-3-7-8-4-2-6/h1-6H2	2-(2-aminoethyldiselanyl)ethanamine	C(C[Se][Se]CCN)N	-10.3732	2
655	98514	InChI=1S/C22H25N3O/c1-24-14-12-19(13-15-24)25-22(26)20(16-17-8-4-2-5-9-17)21(23-25)18-10-6-3-7-11-18/h2-11,19,23H,12-16H2,1H3	4-benzyl-2-(1-methyl-4-piperidyl)-5-phenyl-1H-pyrazol-3-one	CN1CCC(CC1)N2C(=O)C(=C(N2)C3=CC=CC=C3)CC4=CC=CC=C4	-10.1415	2
656	95909	InChI=1S/C11H16N2O/c1-2-5-12-11(3-1)4-6-13-7-9-14-10-8-13/h1-3,5H,4,6-10H2	4-[2-(2-pyridyl)ethyl]morpholine	C1COCCN1CCC2=CC=CC=N2	-10.7818	2
657	95470	InChI=1S/C9H14AsNO5/c1-6(12)5-16-9-3-2-7(4-8(9)11)10(13,14)15/h2-4,6,12H,5,11H2,1H3,(H2,13,14,15)	[3-amino-4-(2-hydroxypropoxy)phenyl]arsonic acid	CC(COC1=C(C=C(C=C1)[As](=O)(O)O)N)O	-10.4452	2
658	95324	InChI=1S/C4H4Br2O4/c5-1(3(7)8)2(6)4(9)10/h1-2H,(H,7,8)(H,9,10)	2,3-dibromobutanedioic acid	C(C(C(=O)O)Br)(C(=O)O)Br	10.9391	2
659	86022	InChI=1S/C4H4O5/c5-3(6)1-2(9-1)4(7)8/h1-2H,(H,5,6)(H,7,8)	oxirane-2,3-dicarboxylic acid	C1(C(O1)C(=O)O)C(=O)O	-10.566	2
660	65758	InChI=1S/C13H8ClN3O/c14-11-4-2-1-3-10(11)13-16-12(17-18-13)9-5-7-15-8-6-9/h1-8H	5-(2-chlorophenyl)-3-(4-pyridyl)-1,2,4-oxadiazole	C1=CC=C(C(=C1)C2=NC(=NO2)C3=CC=NC=C3)Cl	-10.7414	2
661	65714	InChI=1S/C22H24ClN3OS2/c23-16-6-7-20-18(14-16)26(17-4-1-2-5-19(17)29-20)11-3-10-25-12-8-22(9-13-25)24-21(27)15-28-22/h1-2,4-7,14H,3,8-13,15H2,(H,24,27)	8-[3-(2-chlorophenothiazin-10-yl)propyl]-1-thia-4,8-diazaspiro[4.5]decan-3-one	C1CN(CCC12NC(=O)CS2)CCCN3C4=CC=CC=C4SC5=C3C=C(C=C5)Cl	10.1121	2
662	65526	InChI=1S/C8H9NO2/c9-5-6-1-3-7(4-2-6)8(10)11/h1-4H,5,9H2,(H,10,11)	4-(aminomethyl)benzoic acid	C1=CC(=CC=C1CN)C(=O)O	-10.8379	2
663	52641	InChI=1S/C17H12N2O7/c20-14-6-5-9(7-12(14)19(25)26)8-13(17(23)24)18-15(21)10-3-1-2-4-11(10)16(18)22/h1-7,13,20H,8H2,(H,23,24)	2-(1,3-dioxoisoindolin-2-yl)-3-(4-hydroxy-3-nitro-phenyl)propanoic acid	C1=CC=C2C(=C1)C(=O)N(C2=O)C(CC3=CC(=C(C=C3)O)[N+](=O)[O-])C(=O)O	-10.2065	2
664	10253	InChI=1S/C9H9NO4/c11-7-4-2-1-3-6(7)9(14)10-5-8(12)13/h1-4,11H,5H2,(H,10,14)(H,12,13)	2-[(2-hydroxybenzoyl)amino]acetic acid	C1=CC=C(C(=C1)C(=O)NCC(=O)O)O	10.8125	2
665	16682876	InChI=1S/C9H11N3O5.2C6H5.Sn/c10-5-1-2-12(9(16)11-5)8-7(15)6(14)4(3-13)17-8;2*1-2-4-6-5-3-1;/h1-2,4,6-8,13H,3H2,(H2,10,11,16);2*1-5H;/q-2;;;+2	4-amino-1-[6-(hydroxymethyl)-2,2-diphenyl-3a,4,6,6a-tetrahydrofuro[3,4-d][1,3,2]dioxastannol-4-yl]pyrimidin-2-one	C1=CC=C(C=C1)[Sn]2(OC3C(OC(C3O2)N4C=CC(=NC4=O)N)CO)C5=CC=CC=C5	9.46862	2
666	6827956	InChI=1S/C18H18N4O5/c23-7-13-15(25)16(26)18(27-13)22-9-21-14-11(19-8-20-17(14)22)6-12(24)10-4-2-1-3-5-10/h1-6,8-9,13,15-16,18,23,25-26H,7H2,(H,19,20)	2-[9-[3,4-dihydroxy-5-(hydroxymethyl)tetrahydrofuran-2-yl]-1H-purin-6-ylidene]-1-phenyl-ethanone	C1=CC=C(C=C1)C(=O)C=C2C3=C(N=CN2)N(C=N3)C4C(C(C(O4)CO)O)O	9.20852	2
667	6739720	InChI=1S/C10H10N4S/c11-10(15)14-13-6-7-5-12-9-4-2-1-3-8(7)9/h1-6,13H,(H3,11,14,15)	(indol-3-ylidenemethylamino)thiourea	C1=CC=C2C(=C1)C(=CNNC(=S)N)C=N2	9.72121	2
668	6326650	InChI=1S/C20H14N2O8S2/c23-16-10-13(31(25,26)27)8-12-9-17(32(28,29)30)19(20(24)18(12)16)22-21-15-7-3-5-11-4-1-2-6-14(11)15/h1-10,21,23H,(H,25,26,27)(H,28,29,30)	5-hydroxy-3-(1-naphthylhydrazono)-4-oxo-naphthalene-2,7-disulfonic acid	C1=CC=C2C(=C1)C=CC=C2NN=C3C(=CC4=CC(=CC(=C4C3=O)O)S(=O)(=O)O)S(=O)(=O)O	9.28958	2
669	5484293	InChI=1S/C17H13NO8S2/c19-15-4-2-1-3-10(15)9-18-14-7-12(27(21,22)23)5-11-6-13(28(24,25)26)8-16(20)17(11)14/h1-9,18,20H,(H,21,22,23)(H,24,25,26)	4-hydroxy-5-[(6-oxocyclohexa-2,4-dien-1-ylidene)methylamino]naphthalene-2,7-disulfonic acid	C1=CC(=CNC2=C3C(=CC(=C2)S(=O)(=O)O)C=C(C=C3O)S(=O)(=O)O)C(=O)C=C1	-9.51839	2
670	5401040	InChI=1S/C20H16N2O2/c23-16-9-5-14(6-10-16)13-22-19-4-2-1-3-18(19)21-20(22)15-7-11-17(24)12-8-15/h1-12,21,23H,13H2	4-[3-[(4-hydroxyphenyl)methyl]-1H-benzimidazol-2-ylidene]cyclohexa-2,5-dien-1-one	C1=CC=C2C(=C1)NC(=C3C=CC(=O)C=C3)N2CC4=CC=C(C=C4)O	9.1857	2
671	5384774	InChI=1S/C15H11N7/c1-2-6-12-11(5-1)13-14(18-12)19-15(22-20-13)21-17-9-10-4-3-7-16-8-10/h1-9H,(H2,18,19,21,22)	N-(3-pyridylmethyleneamino)-5H-[1,2,4]triazino[5,6-b]indol-3-amine	C1=CC=C2C(=C1)C3=C(N2)N=C(N=N3)NN=CC4=CN=CC=C4	9.89915	2
672	5381197	InChI=1S/C16H11ClN2O/c17-13-5-6-16(20)12(7-13)9-18-14-8-11-3-1-2-4-15(11)19-10-14/h1-10,18H	4-chloro-6-[(3-quinolylamino)methylene]cyclohexa-2,4-dien-1-one	C1=CC=C2C(=C1)C=C(C=N2)NC=C3C=C(C=CC3=O)Cl	9.10999	2
673	5351974	InChI=1S/C14H10N4O6S/c19-14-13(17-16-11-3-1-2-4-12(11)18(20)21)9-7-8(25(22,23)24)5-6-10(9)15-14/h1-7,16H,(H,15,17,19)(H,22,23,24)	3-[2-(2-nitrophenyl)hydrazino]-2-oxo-indole-5-sulfonic acid	C1=CC=C(C(=C1)NNC2=C3C=C(C=CC3=NC2=O)S(=O)(=O)O)[N+](=O)[O-]	-9.29672	2
674	5351878	InChI=1S/C35H20N2O5/c38-31-21-10-4-5-11-22(21)32(39)26-18-20(14-15-25(26)31)36-27-16-17-28(37-35(42)19-8-2-1-3-9-19)30-29(27)33(40)23-12-6-7-13-24(23)34(30)41/h1-18,36H,(H,37,42)	N-[4-[(9,10-dioxo-2-anthryl)amino]-9,10-dioxo-1-anthryl]benzamide	C1=CC=C(C=C1)C(=O)NC2=C3C(=C(C=C2)NC4=CC5=C(C=C4)C(=O)C6=CC=CC=C6C5=O)C(=O)C7=CC=CC=C7C3=O	9.61227	2
675	4079593	InChI=1S/C27H32O3/c1-27-16-15-22-21-11-9-20(28)17-19(21)8-10-23(22)24(27)12-13-25(27)30-26(29)14-7-18-5-3-2-4-6-18/h2-6,9,11,17,22-25,28H,7-8,10,12-16H2,1H3	(3-hydroxy-13-methyl-6,7,8,9,11,12,14,15,16,17-decahydrocyclopenta[a]phenanthren-17-yl) 3-phenylpropanoate	CC12CCC3C(C1CCC2OC(=O)CCC4=CC=CC=C4)CCC5=C3C=CC(=C5)O	-9.89075	2
676	3529274	InChI=1S/C30H23N2O3/c33-29-26-25-22-10-4-5-11-23(22)28(31-17-7-6-12-24(25)31)27(26)30(34)32(29)20-13-15-21(16-14-20)35-18-19-8-2-1-3-9-19/h1-17,25-28H,18H2/q+1		C1=CC=C(C=C1)COC2=CC=C(C=C2)N3C(=O)C4C(C3=O)C5C6=CC=CC=C6C4C7=CC=CC=[N+]57	9.34357	2
677	3411741	InChI=1S/C16H10N4S2/c17-9-12(10-19-15(21)11-5-7-18-8-6-11)16-20-13-3-1-2-4-14(13)22-16/h1-8,10H,(H,19,21)	N-[2-(1,3-benzothiazol-2-yl)-2-cyano-vinyl]pyridine-4-carbothioamide	C1=CC=C2C(=C1)N=C(S2)C(=CNC(=S)C3=CC=NC=C3)C#N	9.8877	2
678	3246448	InChI=1S/C8H8N6O2/c9-7(10)13-8-11-5-2-1-4(14(15)16)3-6(5)12-8/h1-3H,(H5,9,10,11,12,13)	2-(6-nitro-1H-benzimidazol-2-yl)guanidine	C1=CC2=C(C=C1[N+](=O)[O-])NC(=N2)N=C(N)N	9.02092	2
679	3003880	InChI=1S/C10H4Cl5N3OS2/c11-3-2(4(12)6(14)7(15)5(3)13)1-21-10-17-8(19)16-9(20)18-10/h1H2,(H2,16,17,18,19,20)	6-[(2,3,4,5,6-pentachlorophenyl)methylsulfanyl]-4-thioxo-1H-1,3,5-triazin-2-one	C(C1=C(C(=C(C(=C1Cl)Cl)Cl)Cl)Cl)SC2=NC(=S)NC(=O)N2	-9.31676	2
680	522083	InChI=1S/C9H13N5O2/c15-3-1-14(2-4-16)9-7-8(11-5-10-7)12-6-13-9/h5-6,15-16H,1-4H2,(H,10,11,12,13)	2-[2-hydroxyethyl(7H-purin-6-yl)amino]ethanol	C1=NC2=C(N1)C(=NC=N2)N(CCO)CCO	9.05123	2
681	432931	InChI=1S/C15H20N2O2S/c18-14(19)13-10-20-15(16-13)7-4-8-17(11-15)9-12-5-2-1-3-6-12/h1-3,5-6,13,16H,4,7-11H2,(H,18,19)	9-benzyl-1-thia-4,9-diazaspiro[4.5]decane-3-carboxylic acid	C1CC2(CN(C1)CC3=CC=CC=C3)NC(CS2)C(=O)O	9.38211	2
682	426776	InChI=1S/C19H24NOP/c1-17-9-8-14-20(15-17)16-22(21,18-10-4-2-5-11-18)19-12-6-3-7-13-19/h2-7,10-13,17H,8-9,14-16H2,1H3	1-(diphenylphosphorylmethyl)-3-methyl-piperidine	CC1CCCN(C1)CP(=O)(C2=CC=CC=C2)C3=CC=CC=C3	9.1948	2
683	426058	InChI=1S/C12H18N2O7/c1-6-3-4-21-12(7(16)10(2,19)5-15)9(18)13-11(6,20)8(17)14-12/h7,15-16,19-20H,1,3-5H2,2H3,(H,13,18)(H,14,17)	1-hydroxy-2-methylene-6-(1,2,3-trihydroxy-2-methyl-propyl)-5-oxa-8,10-diazabicyclo[4.2.2]decane-7,9-dione	CC(CO)(C(C12C(=O)NC(C(=C)CCO1)(C(=O)N2)O)O)O	-9.69647	2
684	424326	InChI=1S/C16H22N2O2/c19-15(18-10-12-20-13-11-18)16(6-8-17-9-7-16)14-4-2-1-3-5-14/h1-5,17H,6-13H2	morpholino-(4-phenyl-4-piperidyl)methanone	C1CNCCC1(C2=CC=CC=C2)C(=O)N3CCOCC3	9.74448	2
685	420759	InChI=1S/C18H15Cl2N5O3/c1-9-6-11(3-5-15(9)25(26)27)28-8-14-16(17(21)24-18(22)23-14)10-2-4-12(19)13(20)7-10/h2-7H,8H2,1H3,(H4,21,22,23,24)	5-(3,4-dichlorophenyl)-6-[(3-methyl-4-nitro-phenoxy)methyl]pyrimidine-2,4-diamine	CC1=C(C=CC(=C1)OCC2=C(C(=NC(=N2)N)N)C3=CC(=C(C=C3)Cl)Cl)[N+](=O)[O-]	9.32009	2
686	418273	InChI=1S/C24H19N/c25-24(22-15-14-19-10-4-5-11-20(19)17-22)23-13-7-6-12-21(23)16-18-8-2-1-3-9-18/h1-15,17,25H,16H2	(2-benzylphenyl)-(2-naphthyl)methanimine	C1=CC=C(C=C1)CC2=CC=CC=C2C(=N)C3=CC4=CC=CC=C4C=C3	9.44908	2
687	414850	InChI=1S/C11H16N4O/c1-15(2,3)9-11(16)14-13-8-10-4-6-12-7-5-10/h4-8H,9H2,1-3H3/p+1	trimethyl-[2-oxo-2-[2-(4-pyridylmethylene)hydrazino]ethyl]ammonium	C[N+](C)(C)CC(=O)NN=CC1=CC=NC=C1	-9.76266	2
688	414066	InChI=1S/C6H6N4O4/c11-5-3-9(7-13-5)1-2-10-4-6(12)14-8-10/h3-4H,1-2H2/p+2	3-[2-(5-oxo-2H-oxadiazol-3-ium-3-yl)ethyl]-2H-oxadiazol-3-ium-5-one	C1=[N+](NOC1=O)CC[N+]2=CC(=O)ON2	-9.79468	2
689	382136	InChI=1S/C10H13N2O3P/c11-10(16(13,14)15)5-7-6-12-9-4-2-1-3-8(7)9/h1-4,6,10,12H,5,11H2,(H2,13,14,15)	[1-amino-2-(1H-indol-3-yl)ethyl]phosphonic acid	C1=CC=C2C(=C1)C(=CN2)CC(N)P(=O)(O)O	-9.13125	2
690	381594	InChI=1S/C17H12Br2N2O3/c18-11-6-9(7-12(19)16(11)23)3-5-20-13-8-14(22)10-2-1-4-21-15(10)17(13)24/h1-2,4,6-8,20,23H,3,5H2	7-[2-(3,5-dibromo-4-hydroxy-phenyl)ethylamino]quinoline-5,8-dione	C1=CC2=C(C(=O)C(=CC2=O)NCCC3=CC(=C(C(=C3)Br)O)Br)N=C1	9.76164	2
691	364042	InChI=1S/C17H13N3OS/c21-16-11-10-13(12-6-2-1-3-7-12)19-20(16)17-18-14-8-4-5-9-15(14)22-17/h1-9H,10-11H2	2-(1,3-benzothiazol-2-yl)-6-phenyl-4,5-dihydropyridazin-3-one	C1CC(=O)N(N=C1C2=CC=CC=C2)C3=NC4=CC=CC=C4S3	-9.7438	2
692	340661	InChI=1S/C26H16N2O2/c1-3-7-19-13-21(11-9-17(19)5-1)25-15-23(27-29-25)24-16-26(30-28-24)22-12-10-18-6-2-4-8-20(18)14-22/h1-16H	5-(2-naphthyl)-3-[5-(2-naphthyl)isoxazol-3-yl]isoxazole	C1=CC=C2C=C(C=CC2=C1)C3=CC(=NO3)C4=NOC(=C4)C5=CC6=CC=CC=C6C=C5	-9.7345	2
693	333742	InChI=1S/C11H13NO2/c1-11(12,10(13)14)8-7-9-5-3-2-4-6-9/h2-8H,12H2,1H3,(H,13,14)	2-amino-2-methyl-4-phenyl-but-3-enoic acid	CC(C=CC1=CC=CC=C1)(C(=O)O)N	-9.51706	2
694	331195	InChI=1S/C27H34N2O2/c1-26(2,3)19-16-21(25(30)22(17-19)27(4,5)6)24(29-23-10-8-9-15-28-23)18-11-13-20(31-7)14-12-18/h8-17,24,30H,1-7H3,(H,28,29)	2,4-ditert-butyl-6-[(4-methoxyphenyl)-(2-pyridylamino)methyl]phenol	CC(C)(C)C1=CC(=C(C(=C1)C(C)(C)C)O)C(C2=CC=C(C=C2)OC)NC3=CC=CC=N3	9.87885	2
695	329524	InChI=1S/C18H22O2S/c1-13(2)14-9-5-7-11-16(14)21(20)17-12-8-6-10-15(17)18(3,4)19/h5-13,19H,1-4H3	2-[2-(2-isopropylphenyl)sulfinylphenyl]propan-2-ol	CC(C)C1=CC=CC=C1S(=O)C2=CC=CC=C2C(C)(C)O	-9.35423	2
696	327338	InChI=1S/C20H18O3/c1-20(2,19(21)22)23-16-12-10-15(11-13-16)18-9-5-7-14-6-3-4-8-17(14)18/h3-13H,1-2H3,(H,21,22)	2-methyl-2-[4-(1-naphthyl)phenoxy]propanoic acid	CC(C)(C(=O)O)OC1=CC=C(C=C1)C2=CC=CC3=CC=CC=C32	-9.66298	2
697	323197	InChI=1S/C4H4N12/c5-1(3-9-13-14-10-3)6-8-2(7-5)4-11-15-16-12-4/h13-14H,(H,9,10)(H,11,12,15,16)	3-(2,3-dihydro-1H-tetrazol-5-yl)-6-(2H-tetrazol-5-yl)-1,2,4,5-tetrazine	C1(=NNNN1)C2=NN=C(N=N2)C3=NNN=N3	9.65392	2
698	323175	InChI=1S/C14H12N10/c1-3-9(13-17-21-22-18-13)7-11(5-1)15-16-12-6-2-4-10(8-12)14-19-23-24-20-14/h1-8,15-16H,(H,17,18,21,22)(H,19,20,23,24)	1,2-bis[3-(2H-tetrazol-5-yl)phenyl]hydrazine	C1=CC(=CC(=C1)NNC2=CC=CC(=C2)C3=NNN=N3)C4=NNN=N4	-9.53447	2
699	320994	InChI=1S/C15H7Cl4N3O3/c16-10-8(9(15(24)25)11(17)13(19)12(10)18)14(23)21-6-2-1-5-4-20-22-7(5)3-6/h1-4H,(H,20,22)(H,21,23)(H,24,25)	2,3,4,5-tetrachloro-6-(1H-indazol-6-ylcarbamoyl)benzoic acid	C1=CC2=C(C=C1NC(=O)C3=C(C(=C(C(=C3Cl)Cl)Cl)Cl)C(=O)O)NN=C2	9.23484	2
700	317657	InChI=1S/C12H12O8S2/c1-7-6-10(13)18-11-8(7)4-5-9(19-21(2,14)15)12(11)20-22(3,16)17/h4-6H,1-3H3	(4-methyl-8-methylsulfonyloxy-2-oxo-chromen-7-yl) methanesulfonate	CC1=CC(=O)OC2=C1C=CC(=C2OS(=O)(=O)C)OS(=O)(=O)C	-9.69868	2
701	313612	InChI=1S/C13H9N3O5S/c17-16(18)10-6-7-11(13-12(10)14-21-15-13)22(19,20)8-9-4-2-1-3-5-9/h1-7H,8H2	4-benzylsulfonyl-7-nitro-2,1,3-benzoxadiazole	C1=CC=C(C=C1)CS(=O)(=O)C2=CC=C(C3=NON=C23)[N+](=O)[O-]	-9.56579	2
702	311389	InChI=1S/C20H31NO2S/c1-24-19-15-11-12-17(16-19)21-20(22)23-18-13-9-7-5-3-2-4-6-8-10-14-18/h11-12,15-16,18H,2-10,13-14H2,1H3,(H,21,22)	cyclododecyl N-(3-methylsulfanylphenyl)carbamate	CSC1=CC=CC(=C1)NC(=O)OC2CCCCCCCCCCC2	9.33563	2
703	302937	InChI=1S/C15H8Cl6O3/c1-6-4-7(16)2-3-8(6)23-5-9(22)24-15-13(20)11(18)10(17)12(19)14(15)21/h2-4H,5H2,1H3	(2,3,4,5,6-pentachlorophenyl) 2-(4-chloro-2-methyl-phenoxy)acetate	CC1=C(C=CC(=C1)Cl)OCC(=O)OC2=C(C(=C(C(=C2Cl)Cl)Cl)Cl)Cl	-9.38439	2
704	296473	InChI=1S/C13H14Cl2F3N5O/c14-8-9(15)20-11-10(19-8)21-12(13(16,17)18)23(11)3-1-2-22-4-6-24-7-5-22/h1-7H2	4-[3-[5,6-dichloro-2-(trifluoromethyl)imidazo[4,5-b]pyrazin-3-yl]propyl]morpholine	C1COCCN1CCCN2C3=C(N=C(C(=N3)Cl)Cl)N=C2C(F)(F)F	-9.31699	2
705	288495	InChI=1S/C10H8O2S2/c11-10(12)9-6-13-5-7(9)4-8-2-1-3-14-8/h1-3,5-6H,4H2,(H,11,12)	4-(2-thienylmethyl)thiophene-3-carboxylic acid	C1=CSC(=C1)CC2=CSC=C2C(=O)O	-9.16643	2
706	286039	InChI=1S/C17H13N3O3S/c1-23-10-6-7-13-14(8-10)24-17(19-13)18-9-20-15(21)11-4-2-3-5-12(11)16(20)22/h2-8H,9H2,1H3,(H,18,19)	2-[[(6-methoxy-1,3-benzothiazol-2-yl)amino]methyl]isoindoline-1,3-dione	COC1=CC2=C(C=C1)N=C(S2)NCN3C(=O)C4=CC=CC=C4C3=O	9.93154	2
707	283211	InChI=1S/C18H15Cl2N3/c19-15-5-1-3-7-17(15)22-23(13-14-9-11-21-12-10-14)18-8-4-2-6-16(18)20/h1-12,22H,13H2	1,2-bis(2-chlorophenyl)-1-(4-pyridylmethyl)hydrazine	C1=CC=C(C(=C1)NN(CC2=CC=NC=C2)C3=CC=CC=C3Cl)Cl	9.20711	2
708	281195	InChI=1S/C9H14NO3P/c10-7-9(14(11,12)13)6-8-4-2-1-3-5-8/h1-5,9H,6-7,10H2,(H2,11,12,13)	[1-(aminomethyl)-2-phenyl-ethyl]phosphonic acid	C1=CC=C(C=C1)CC(CN)P(=O)(O)O	-9.78287	2
709	280188	InChI=1S/C10H5N3O8/c14-9(15)6-4-1-3(12(18)19)2-5(13(20)21)7(4)11-8(6)10(16)17/h1-2,11H,(H,14,15)(H,16,17)	5,7-dinitro-1H-indole-2,3-dicarboxylic acid	C1=C(C=C2C(=C(NC2=C1[N+](=O)[O-])C(=O)O)C(=O)O)[N+](=O)[O-]	9.77831	2
710	275685	InChI=1S/C13H10N2O6S/c16-14(17)11-6-7-13(12(8-11)15(18)19)22(20,21)9-10-4-2-1-3-5-10/h1-8H,9H2	1-benzylsulfonyl-2,4-dinitro-benzene	C1=CC=C(C=C1)CS(=O)(=O)C2=C(C=C(C=C2)[N+](=O)[O-])[N+](=O)[O-]	9.00075	2
711	274593	InChI=1S/C21H14N2O2/c24-21(25)15-11-9-14(10-12-15)13-22-23-20-18-7-3-1-5-16(18)17-6-2-4-8-19(17)20/h1-13H,(H,24,25)	4-[(fluoren-9-ylidenehydrazono)methyl]benzoic acid	C1=CC=C2C(=C1)C3=CC=CC=C3C2=NN=CC4=CC=C(C=C4)C(=O)O	9.45855	2
712	274297	InChI=1S/C12H6N4O4S2/c17-11(18)7-9(21-15-13-7)5-1-2-6(4-3-5)10-8(12(19)20)14-16-22-10/h1-4H,(H,17,18)(H,19,20)	5-[4-(4-carboxythiadiazol-5-yl)phenyl]thiadiazole-4-carboxylic acid	C1=CC(=CC=C1C2=C(N=NS2)C(=O)O)C3=C(N=NS3)C(=O)O	-9.48436	2
713	273923	InChI=1S/C20H20O3/c1-2-23-20(22)19-17(21)11-16-14-9-4-3-7-12(14)13-8-5-6-10-15(13)18(16)19/h3-10,16-19,21H,2,11H2,1H3	ethyl 2-hydroxy-2,3,3a,11b-tetrahydro-1H-cyclopenta[l]phenanthrene-3-carboxylate	CCOC(=O)C1C(CC2C1C3=CC=CC=C3C4=CC=CC=C24)O	-9.89663	2
714	273275	InChI=1S/C4H6N4O2/c5-8-2-1-3(9)7-4(10)6-2/h1,5H2,(H2,6,7,8,9,10)	6-hydrazino-5H-pyrimidine-2,4-dione	C1C(=O)NC(=O)N=C1NN	-9.36676	2
715	272645	InChI=1S/C15H15ClN6O2S/c16-10-3-1-9(2-4-10)13-20-14(17)21-15(18)22(13)11-5-7-12(8-6-11)25(19,23)24/h1-8,13H,(H2,19,23,24)(H4,17,18,20,21)	4-[4,6-diamino-2-(4-chlorophenyl)-2H-1,3,5-triazin-1-yl]benzenesulfonamide	C1=CC(=CC=C1C2N=C(N=C(N2C3=CC=C(C=C3)S(=O)(=O)N)N)N)Cl	-9.04536	2
716	265071	InChI=1S/C14H25N3O9/c1-3-5(17-12(16)13(23)24)2-4(15)14(25-3)26-11-9(21)7(19)6(18)8(20)10(11)22/h3-11,14,18-22H,2,15H2,1H3,(H2,16,17)(H,23,24)	2-amino-2-[5-amino-2-methyl-6-(2,3,4,5,6-pentahydroxycyclohexoxy)tetrahydropyran-3-yl]imino-acetic acid	CC1C(CC(C(O1)OC2C(C(C(C(C2O)O)O)O)O)N)N=C(C(=O)O)N	-9.07043	2
717	264067	InChI=1S/C21H15NOS/c23-20(15-8-2-1-3-9-15)14-24-21-18-12-5-4-10-16(18)17-11-6-7-13-19(17)22-21/h1-13H,14H2	2-phenanthridin-6-ylsulfanyl-1-phenyl-ethanone	C1=CC=C(C=C1)C(=O)CSC2=NC3=CC=CC=C3C4=CC=CC=C42	-9.26361	2
718	263529	InChI=1S/C17H12O3/c18-15-12-8-4-5-9-13(12)16(19)17(20)14(15)10-11-6-2-1-3-7-11/h1-9,18H,10H2	3-benzyl-4-hydroxy-naphthalene-1,2-dione	C1=CC=C(C=C1)CC2=C(C3=CC=CC=C3C(=O)C2=O)O	9.04559	2
719	262502	InChI=1S/C29H45NO3/c1-17-8-13-29(30-16-17)18(2)26-25(33-29)15-24-22-7-6-20-14-21(32-19(3)31)9-11-27(20,4)23(22)10-12-28(24,26)5/h6,17-18,21-26,30H,7-16H2,1-5H3		CC1CCC2(C(C3C(O2)CC4C3(CCC5C4CC=C6C5(CCC(C6)OC(=O)C)C)C)C)NC1	-9.3112	2
720	260833	InChI=1S/C12H14N6O3S/c13-12-16-10-9(11(19)17-12)5-18(6-15-10)7-1-3-8(4-2-7)22(14,20)21/h1-4H,5-6H2,(H2,14,20,21)(H4,13,15,16,17,19)	4-(2-amino-4-oxo-1,5,7,8-tetrahydropyrimido[4,5-d]pyrimidin-6-yl)benzenesulfonamide	C1C2=C(NCN1C3=CC=C(C=C3)S(=O)(=O)N)NC(=NC2=O)N	-9.85032	2
721	260000	InChI=1S/C19H14N2O/c1-13-6-8-15(9-7-13)18-20-21-19(22-18)17-11-10-14-4-2-3-5-16(14)12-17/h2-12H,1H3	2-(2-naphthyl)-5-(p-tolyl)-1,3,4-oxadiazole	CC1=CC=C(C=C1)C2=NN=C(O2)C3=CC4=CC=CC=C4C=C3	-9.82764	2
722	257393	InChI=1S/C20H13NO3/c21-12-18(19(22)20(23)24)15-10-8-14(9-11-15)17-7-3-5-13-4-1-2-6-16(13)17/h1-11,22H,(H,23,24)	3-cyano-2-hydroxy-3-[4-(1-naphthyl)phenyl]prop-2-enoic acid	C1=CC=C2C(=C1)C=CC=C2C3=CC=C(C=C3)C(=C(C(=O)O)O)C#N	-9.49391	2
723	247319	InChI=1S/C9H8O5/c10-8(11)5-6(9(12)13)4-7-2-1-3-14-7/h1-4H,5H2,(H,10,11)(H,12,13)	2-(2-furylmethylene)butanedioic acid	C1=COC(=C1)C=C(CC(=O)O)C(=O)O	-9.17073	2
724	245879	InChI=1S/C20H18N2O/c1-4-8-18-14(5-1)13-17-19(21-18)15-6-2-3-7-16(15)20(17)22-9-11-23-12-10-22/h1-8,13,20H,9-12H2	4-(11H-indeno[1,2-b]quinolin-11-yl)morpholine	C1COCCN1C2C3=CC=CC=C3C4=NC5=CC=CC=C5C=C24	-9.86474	2
725	244282	InChI=1S/C7H17NO/c1-7(2,3)6-8-4-5-9/h8-9H,4-6H2,1-3H3	2-(2,2-dimethylpropylamino)ethanol	CC(C)(C)CNCCO	9.77966	2
726	239794	InChI=1S/C21H14ClN3O4S/c22-18-19(21(27)16-6-2-1-5-15(16)20(18)26)24-13-8-10-14(11-9-13)30(28,29)25-17-7-3-4-12-23-17/h1-12,24H,(H,23,25)	4-[(3-chloro-1,4-dioxo-2-naphthyl)amino]-N-(2-pyridyl)benzenesulfonamide	C1=CC=C2C(=C1)C(=O)C(=C(C2=O)Cl)NC3=CC=C(C=C3)S(=O)(=O)NC4=CC=CC=N4	9.57095	2
727	238460	InChI=1S/C15H24N2O/c1-15(2,3)14(18)12(9-11-17(4)5)13-8-6-7-10-16-13/h6-8,10,12H,9,11H2,1-5H3	6-(dimethylamino)-2,2-dimethyl-4-(2-pyridyl)hexan-3-one	CC(C)(C)C(=O)C(CCN(C)C)C1=CC=CC=N1	-9.42289	2
728	237621	InChI=1S/C12H16O3/c1-9-8-11(15-2)7-6-10(9)4-3-5-12(13)14/h6-8H,3-5H2,1-2H3,(H,13,14)	4-(4-methoxy-2-methyl-phenyl)butanoic acid	CC1=C(C=CC(=C1)OC)CCCC(=O)O	9.44651	2
729	236331	InChI=1S/C12H12N2O4/c15-9(16)6-7-12(8-4-2-1-3-5-8)10(17)13-11(18)14-12/h1-5H,6-7H2,(H,15,16)(H2,13,14,17,18)	3-(2,5-dioxo-4-phenyl-imidazolidin-4-yl)propanoic acid	C1=CC=C(C=C1)C2(C(=O)NC(=O)N2)CCC(=O)O	9.81719	2
730	234093	InChI=1S/C16H17NO2/c17-16(15(18)19,14-9-5-2-6-10-14)12-11-13-7-3-1-4-8-13/h1-10H,11-12,17H2,(H,18,19)	2-amino-2,4-diphenyl-butanoic acid	C1=CC=C(C=C1)CCC(C2=CC=CC=C2)(C(=O)O)N	-9.49877	2
731	233487	InChI=1S/C6H13NO3/c7-5(6(9)10)3-1-2-4-8/h5,8H,1-4,7H2,(H,9,10)	2-amino-6-hydroxy-hexanoic acid	C(CCO)CC(C(=O)O)N	9.90331	2
732	228095	InChI=1S/C11H11ClO4/c12-9-4-2-1-3-7(9)5-8(11(15)16)6-10(13)14/h1-4,8H,5-6H2,(H,13,14)(H,15,16)	2-[(2-chlorophenyl)methyl]butanedioic acid	C1=CC=C(C(=C1)CC(CC(=O)O)C(=O)O)Cl	9.29985	2
733	224792	InChI=1S/C12H11NO3S/c1-16-8-2-3-10-9(6-8)11(4-5-13-10)17-7-12(14)15/h2-6H,7H2,1H3,(H,14,15)	2-[(6-methoxy-4-quinolyl)sulfanyl]acetic acid	COC1=CC2=C(C=CN=C2C=C1)SCC(=O)O	-9.78429	2
734	224591	InChI=1S/C11H13N3O2/c15-6-8(16)5-12-11-9-3-1-2-4-10(9)13-7-14-11/h1-4,7-8,15-16H,5-6H2,(H,12,13,14)	3-(quinazolin-4-ylamino)propane-1,2-diol	C1=CC=C2C(=C1)C(=NC=N2)NCC(CO)O	-9.88795	2
735	223996	InChI=1S/C10H13N5O5/c11-7-4-8(14-10(19)13-7)15(2-12-4)9-6(18)5(17)3(1-16)20-9/h2-3,5-6,9,16-18H,1H2,(H3,11,13,14,19)	6-amino-9-[3,4-dihydroxy-5-(hydroxymethyl)tetrahydrofuran-2-yl]-1H-purin-2-one	C1=NC2=C(NC(=O)N=C2N1C3C(C(C(O3)CO)O)O)N	-9.03069	2
736	223744	InChI=1S/C16H19N5/c1-3-4-10-21(13-8-6-5-7-9-13)16-14-11-19-20(2)15(14)17-12-18-16/h5-9,11-12H,3-4,10H2,1-2H3	N-butyl-1-methyl-N-phenyl-pyrazolo[3,4-d]pyrimidin-4-amine	CCCCN(C1=CC=CC=C1)C2=NC=NC3=C2C=NN3C	-9.85091	2
737	81371	InChI=1S/C4H10N4S2/c5-3(6)9-1-2-10-4(7)8/h1-2H2,(H3,5,6)(H3,7,8)	2-(2-carbamimidoylsulfanylethyl)isothiourea	C(CSC(=N)N)SC(=N)N	9.63461	2
738	80247	InChI=1S/C2H8O6P2/c3-9(4,5)1-2-10(6,7)8/h1-2H2,(H2,3,4,5)(H2,6,7,8)	2-phosphonoethylphosphonic acid	C(CP(=O)(O)O)P(=O)(O)O	-9.1604	2
739	72998	InChI=1S/C16H16FN3O/c1-18-16-19-15(21)13-4-2-3-5-14(13)20(16)10-11-6-8-12(17)9-7-11/h2-9,16,18H,10H2,1H3,(H,19,21)	1-[(4-fluorophenyl)methyl]-2-(methylamino)-2,3-dihydroquinazolin-4-one	CNC1NC(=O)C2=CC=CC=C2N1CC3=CC=C(C=C3)F	9.52723	2
740	68281	InChI=1S/C19H14N4O/c24-19(22-15-5-7-17-13(11-15)3-1-9-20-17)23-16-6-8-18-14(12-16)4-2-10-21-18/h1-12H,(H2,22,23,24)	1,3-bis(6-quinolyl)urea	C1=CC2=C(C=CC(=C2)NC(=O)NC3=CC4=C(C=C3)N=CC=C4)N=C1	-9.17567	2
741	68164	InChI=1S/C4H6O4S2/c5-3(6)1-9-10-2-4(7)8/h1-2H2,(H,5,6)(H,7,8)	2-(carboxymethyldisulfanyl)acetic acid	C(C(=O)O)SSCC(=O)O	-9.99522	2
742	59483	InChI=1S/C13H21N2/c1-10-7-8-13(9-11(10)2)12(3)14-15(4,5)6/h7-9H,1-6H3/q+1	[1-(3,4-dimethylphenyl)ethylideneamino]-trimethyl-ammonium	CC1=C(C=C(C=C1)C(=N[N+](C)(C)C)C)C	9.09838	2
743	25439	InChI=1S/C35H58O11/c1-4-5-11-16-31(42)34-33(44)22-29(40)20-27(38)18-25(36)17-26(37)19-28(39)21-32(43)23(2)14-12-9-7-6-8-10-13-15-30(41)24(3)46-35(34)45/h6-10,12-15,24-34,36-44H,4-5,11,16-22H2,1-3H3	4,6,8,10,12,14,16,27-octahydroxy-3-(1-hydroxyhexyl)-17,28-dimethyl-1-oxacyclooctacosa-17,19,21,23,25-pentaen-2-one	CCCCCC(C1C(CC(CC(CC(CC(CC(CC(C(=CC=CC=CC=CC=CC(C(OC1=O)C)O)C)O)O)O)O)O)O)O)O	-9.84346	2
744	20441	InChI=1S/C5H9NO4/c1-6(2-4(7)8)3-5(9)10/h2-3H2,1H3,(H,7,8)(H,9,10)	2-[carboxymethyl(methyl)amino]acetic acid	CN(CC(=O)O)CC(=O)O	9.13817	2
745	15908	InChI=1S/C8H17N3/c1-4-9-8-10-6-5-7-11(2)3/h4-7H2,1-3H3	3-(ethyliminomethyleneamino)-N,N-dimethyl-propan-1-amine	CCN=C=NCCCN(C)C	9.96507	2
746	11293	InChI=1S/C19H17N3/c20-16-7-1-13(2-8-16)19(14-3-9-17(21)10-4-14)15-5-11-18(22)12-6-15/h1-12,20H,21-22H2	4-[(4-aminophenyl)-(4-iminocyclohexa-2,5-dien-1-ylidene)methyl]aniline	C1=CC(=N)C=CC1=C(C2=CC=C(C=C2)N)C3=CC=C(C=C3)N	9.77401	2
747	10833	InChI=1S/C9H9Br2NO3/c10-5-1-4(2-6(11)8(5)13)3-7(12)9(14)15/h1-2,7,13H,3,12H2,(H,14,15)	2-amino-3-(3,5-dibromo-4-hydroxy-phenyl)propanoic acid	C1=C(C=C(C(=C1Br)O)Br)CC(C(=O)O)N	9.07445	2
748	8267	InChI=1S/C13H19NO2S/c1-12(2)9-4-5-13(12,3)10(6-9)16-11(15)7-17-8-14/h9-10H,4-7H2,1-3H3	(1,7,7-trimethylnorbornan-2-yl) 2-thiocyanatoacetate	CC1(C2CCC1(C(C2)OC(=O)CSC#N)C)C	-9.49691	2
749	5726	InChI=1S/C10H13N5O4/c1-5-3-15(10(18)12-9(5)17)8-2-6(13-14-11)7(4-16)19-8/h3,6-8,16H,2,4H2,1H3,(H,12,17,18)	1-[4-azido-5-(hydroxymethyl)tetrahydrofuran-2-yl]-5-methyl-pyrimidine-2,4-dione	CC1=CN(C(=O)NC1=O)C2CC(C(O2)CO)N=[N+]=[N-]	9.11897	2
750	389	InChI=1S/C5H12N2O2/c6-3-1-2-4(7)5(8)9/h4H,1-3,6-7H2,(H,8,9)	2,5-diaminopentanoic acid	C(CC(C(=O)O)N)CN	-9.76867	2
751	314	InChI=1S/C9H14N3O8P/c10-5-1-2-12(9(15)11-5)8-7(14)6(13)4(20-8)3-19-21(16,17)18/h1-2,4,6-8,13-14H,3H2,(H2,10,11,15)(H2,16,17,18)	[5-(4-amino-2-oxo-pyrimidin-1-yl)-3,4-dihydroxy-tetrahydrofuran-2-yl]methyl dihydrogen phosphate	C1=CN(C(=O)N=C1N)C2C(C(C(O2)COP(=O)(O)O)O)O	-9.60978	2
752	309	InChI=1S/C6H6O6/c7-4(8)1-3(6(11)12)2-5(9)10/h1H,2H2,(H,7,8)(H,9,10)(H,11,12)	prop-1-ene-1,2,3-tricarboxylic acid	C(C(=CC(=O)O)C(=O)O)C(=O)O	9.80338	2
753	274	InChI=1S/C10H12N5O6P/c11-8-5-9(13-2-12-8)15(3-14-5)10-6(16)7-4(20-10)1-19-22(17,18)21-7/h2-4,6-7,10,16H,1H2,(H,17,18)(H2,11,12,13)	6-(6-aminopurin-9-yl)-2-hydroxy-2-oxo-4a,6,7,7a-tetrahydro-4H-furo[3,2-d][1,3,2]dioxaphosphinin-7-ol	C1C2C(C(C(O2)N3C=NC4=C3N=CN=C4N)O)OP(=O)(O1)O	9.0488	2
754	6845966	InChI=1S/C17H15N3O/c1-12(14-7-3-5-9-16(14)21)19-20-17-11-10-13-6-2-4-8-15(13)18-17/h2-11,19H,1H3,(H,18,20)	6-[1-[2-(2-quinolyl)hydrazino]ethylidene]cyclohexa-2,4-dien-1-one	CC(=C1C=CC=CC1=O)NNC2=NC3=CC=CC=C3C=C2	8.90631	2
755	5493747	InChI=1S/C20H14N2O7S2/c23-20-18(31(27,28)29)11-13-10-14(30(24,25)26)8-9-16(13)19(20)22-21-17-7-3-5-12-4-1-2-6-15(12)17/h1-11,21H,(H,24,25,26)(H,27,28,29)	4-(1-naphthylhydrazono)-3-oxo-naphthalene-2,7-disulfonic acid	C1=CC=C2C(=C1)C=CC=C2NN=C3C4=C(C=C(C=C4)S(=O)(=O)O)C=C(C3=O)S(=O)(=O)O	8.61859	2
756	4647392	InChI=1S/C23H33F3N2O/c1-21-9-7-14(29)11-13(21)3-4-15-16-5-6-18(22(16,2)10-8-17(15)21)19-12-20(28-27-19)23(24,25)26/h12-18,29H,3-11H2,1-2H3,(H,27,28)	10,13-dimethyl-17-[3-(trifluoromethyl)-1H-pyrazol-5-yl]-2,3,4,5,6,7,8,9,11,12,14,15,16,17-tetradecahydro-1H-cyclopenta[a]phenanthren-3-ol	CC12CCC(CC1CCC3C2CCC4(C3CCC4C5=CC(=NN5)C(F)(F)F)C)O	8.13783	2
757	4066401	InChI=1S/C17H13N3OS/c18-10-15(11-20-8-7-19-17(20)22)16(21)14-6-5-12-3-1-2-4-13(12)9-14/h1-6,9,11H,7-8H2,(H,19,22)	2-(naphthalene-2-carbonyl)-3-(2-thioxoimidazolidin-1-yl)prop-2-enenitrile	C1CN(C(=S)N1)C=C(C#N)C(=O)C2=CC3=CC=CC=C3C=C2	-8.06365	2
758	3701777	InChI=1S/C15H14N2S2/c18-15-17-13(11-7-3-1-4-8-11)16-14(19-15)12-9-5-2-6-10-12/h1-10,13-14,16H,(H,17,18)	4,6-diphenyl-1,3,5-thiadiazinane-2-thione	C1=CC=C(C=C1)C2NC(SC(=S)N2)C3=CC=CC=C3	8.24063	2
759	3246633	InChI=1S/C17H14ClN3OS/c1-22-12-7-8-13-14(18)10-16(20-15(13)9-12)21-17(23)19-11-5-3-2-4-6-11/h2-10H,1H3,(H2,19,20,21,23)	1-(4-chloro-7-methoxy-2-quinolyl)-3-phenyl-thiourea	COC1=CC2=C(C=C1)C(=CC(=N2)NC(=S)NC3=CC=CC=C3)Cl	-8.80958	2
760	3246339	InChI=1S/C7H5O2.C5H4N4S.Hg/c8-7(9)6-4-2-1-3-5-6;10-5-3-4(7-1-6-3)8-2-9-5;/h2-5H,(H,8,9);1-2H,(H2,6,7,8,9,10);/q;;+1/p-1	(4-carboxyphenyl)-(7H-purin-6-ylsulfanyl)mercury	C1=CC(=CC=C1C(=O)O)[Hg]SC2=NC=NC3=C2NC=N3	8.14484	2
761	3246305	InChI=1S/C11H10N6O2S/c1-8-6-7-13-11(14-8)16-20(18,19)10-4-2-9(3-5-10)15-17-12/h2-7H,1H3,(H,13,14,16)	4-azido-N-(4-methylpyrimidin-2-yl)benzenesulfonamide	CC1=NC(=NC=C1)NS(=O)(=O)C2=CC=C(C=C2)N=[N+]=[N-]	8.12202	2
762	520491	InChI=1S/C8H10N6/c1-5(2)13-14-8-6-7(10-3-9-6)11-4-12-8/h3-4H,1-2H3,(H2,9,10,11,12,14)	N-(isopropylideneamino)-7H-purin-6-amine	CC(=NNC1=NC=NC2=C1NC=N2)C	-8.04196	2
763	435966	InChI=1S/C16H20ClN3O2S/c17-14-3-12-6-21-10-22-15(12)13(4-14)7-23-16-18-8-20(9-19-16)5-11-1-2-11/h3-4,11H,1-2,5-10H2,(H,18,19)	6-[(6-chloro-4H-1,3-benzodioxin-8-yl)methylsulfanyl]-3-(cyclopropylmethyl)-2,4-dihydro-1H-1,3,5-triazine	C1CC1CN2CNC(=NC2)SCC3=C4C(=CC(=C3)Cl)COCO4	8.37127	2
764	435615	InChI=1S/C22H21NO3/c24-21(23-11-12-9-10-12)19-17-13-5-1-3-7-15(13)18(20(19)22(25)26)16-8-4-2-6-14(16)17/h1-8,12,17-20H,9-11H2,(H,23,24)(H,25,26)		C1CC1CNC(=O)C2C(C3C4=CC=CC=C4C2C5=CC=CC=C35)C(=O)O	-8.29525	2
765	429307	InChI=1S/C12H18O3/c13-10(14)6-11-2-8-1-9(3-11)5-12(15,4-8)7-11/h8-9,15H,1-7H2,(H,13,14)	2-(3-hydroxy-1-adamantyl)acetic acid	C1C2CC3(CC1CC(C2)(C3)O)CC(=O)O	-8.63407	2
766	422291	InChI=1S/C9H9N3O2S2/c10-2-1-7-11-5(3-15-7)8-12-6(4-16-8)9(13)14/h3-4H,1-2,10H2,(H,13,14)	2-[2-(2-aminoethyl)thiazol-4-yl]thiazole-4-carboxylic acid	C1=C(N=C(S1)CCN)C2=NC(=CS2)C(=O)O	8.93288	2
767	421610	InChI=1S/C27H35N5/c1-29(2)25-12-7-5-10-23(25)20-31-18-9-19-32(27(31)22-14-16-28-17-15-22)21-24-11-6-8-13-26(24)30(3)4/h5-8,10-17,27H,9,18-21H2,1-4H3	2-[[3-[[2-(dimethylamino)phenyl]methyl]-2-(4-pyridyl)hexahydropyrimidin-1-yl]methyl]-N,N-dimethyl-aniline	CN(C)C1=CC=CC=C1CN2CCCN(C2C3=CC=NC=C3)CC4=CC=CC=C4N(C)C	8.55347	2
768	417379	InChI=1S/C28H16Br2O2/c29-15-9-11-19-23(13-15)27(31)21-7-3-1-5-17(21)25(19)26-18-6-2-4-8-22(18)28(32)24-14-16(30)10-12-20(24)26/h1-14,25-26H	2-bromo-10-(3-bromo-10-oxo-9H-anthracen-9-yl)-10H-anthracen-9-one	C1=CC=C2C(=C1)C(C3=C(C2=O)C=C(C=C3)Br)C4C5=C(C=C(C=C5)Br)C(=O)C6=CC=CC=C46	8.15497	2
769	414155	InChI=1S/C20H14O3/c21-19(14-8-2-1-3-9-14)17-12-6-4-10-15(17)16-11-5-7-13-18(16)20(22)23/h1-13H,(H,22,23)	2-(2-benzoylphenyl)benzoic acid	C1=CC=C(C=C1)C(=O)C2=CC=CC=C2C3=CC=CC=C3C(=O)O	8.64827	2
770	412194	InChI=1S/C19H30N2O/c1-16-12-17(14-20-8-4-2-5-9-20)19(22)18(13-16)15-21-10-6-3-7-11-21/h12-13,22H,2-11,14-15H2,1H3	4-methyl-2,6-bis(1-piperidylmethyl)phenol	CC1=CC(=C(C(=C1)CN2CCCCC2)O)CN3CCCCC3	8.75798	2
771	411175	InChI=1S/C11H13N3OS/c15-10(8-16-11-12-6-7-13-11)14-9-4-2-1-3-5-9/h1-5H,6-8H2,(H,12,13)(H,14,15)	2-(4,5-dihydro-1H-imidazol-2-ylsulfanyl)-N-phenyl-acetamide	C1CN=C(N1)SCC(=O)NC2=CC=CC=C2	8.84185	2
772	410201	InChI=1S/C11H17N/c1-9(10(2)12)8-11-6-4-3-5-7-11/h3-7,9-10H,8,12H2,1-2H3	3-methyl-4-phenyl-butan-2-amine	CC(CC1=CC=CC=C1)C(C)N	8.66645	2
773	409082	InChI=1S/C7H9N3O/c8-10-7(11)4-6-2-1-3-9-5-6/h1-3,5H,4,8H2,(H,10,11)	2-(3-pyridyl)acetohydrazide	C1=CC(=CN=C1)CC(=O)NN	-8.04144	2
774	385012	InChI=1S/C10H12N4O4S/c11-10-9-5(12-2-13-10)4(14-19-9)8-7(17)6(16)3(1-15)18-8/h2-3,6-8,15-17H,1H2,(H2,11,12,13)	2-(7-aminoisothiazolo[4,5-d]pyrimidin-3-yl)-5-(hydroxymethyl)tetrahydrofuran-3,4-diol	C1=NC2=C(C(=N1)N)SN=C2C3C(C(C(O3)CO)O)O	-8.94193	2
775	384500	InChI=1S/C17H21N3O/c1-19-9-11-20(12-10-19)13-17(21)18-16-8-4-6-14-5-2-3-7-15(14)16/h2-8H,9-13H2,1H3,(H,18,21)	2-(4-methylpiperazin-1-yl)-N-(1-naphthyl)acetamide	CN1CCN(CC1)CC(=O)NC2=CC=CC3=CC=CC=C32	8.35535	2
776	342587	InChI=1S/C15H11ClN6OS/c16-9-4-1-5-10-11(9)13(17)19-14-12(20-21-22(10)14)15(23)18-7-8-3-2-6-24-8/h1-6H,7H2,(H2,17,19)(H,18,23)	5-amino-6-chloro-N-(2-thienylmethyl)triazolo[1,5-a]quinazoline-3-carboxamide	C1=CC2=C(C(=C1)Cl)C(=NC3=C(N=NN23)C(=O)NCC4=CC=CS4)N	8.00125	2
777	342550	InChI=1S/C14H17ClOS3/c1-9-7-10(5-6-11(9)15)12(16)8-18-13(17)19-14(2,3)4/h5-7H,8H2,1-4H3	2-tert-butylsulfanylcarbothioylsulfanyl-1-(4-chloro-3-methyl-phenyl)ethanone	CC1=C(C=CC(=C1)C(=O)CSC(=S)SC(C)(C)C)Cl	8.12461	2
778	341821	InChI=1S/C14H14N2/c1-11-7-9-12(10-8-11)14(15)16-13-5-3-2-4-6-13/h2-10H,1H3,(H2,15,16)	4-methyl-N'-phenyl-benzamidine	CC1=CC=C(C=C1)C(=NC2=CC=CC=C2)N	8.70321	2
779	338117	InChI=1S/C4H13N2O4PS/c1-12(6,10)3-2-4(5)11(7,8)9/h4,6H,2-3,5H2,1H3,(H2,7,8,9)	[1-amino-3-(methylsulfonimidoyl)propyl]phosphonic acid	CS(=N)(=O)CCC(N)P(=O)(O)O	-8.23204	2
780	335083	InChI=1S/C28H30Cl2N6/c29-21-3-5-23-25(15-21)31-17-33-27(23)35-11-7-19(8-12-35)1-2-20-9-13-36(14-10-20)28-24-6-4-22(30)16-26(24)32-18-34-28/h3-6,15-20H,1-2,7-14H2	7-chloro-4-[4-[2-[1-(7-chloroquinazolin-4-yl)-4-piperidyl]ethyl]-1-piperidyl]quinazoline	C1CN(CCC1CCC2CCN(CC2)C3=NC=NC4=C3C=CC(=C4)Cl)C5=NC=NC6=C5C=CC(=C6)Cl	-8.41146	2
781	332937	InChI=1S/C19H20N2O5/c1-5-25-18(23)15-11(4)20-19(24)21-16(15)12-8-26-13-7-9(2)6-10(3)14(13)17(12)22/h6-8,16H,5H2,1-4H3,(H2,20,21,24)	ethyl 4-(5,7-dimethyl-4-oxo-chromen-3-yl)-6-methyl-2-oxo-3,4-dihydro-1H-pyrimidine-5-carboxylate	CCOC(=O)C1=C(NC(=O)NC1C2=COC3=CC(=CC(=C3C2=O)C)C)C	-8.18184	2
782	332522	InChI=1S/C6H9N5O3S/c7-10-5(12)4-15(13,14)11-6-8-2-1-3-9-6/h1-3H,4,7H2,(H,10,12)(H,8,9,11)	2-hydrazino-2-oxo-N-pyrimidin-2-yl-ethanesulfonamide	C1=CN=C(N=C1)NS(=O)(=O)CC(=O)NN	8.532	2
783	332281	InChI=1S/C16H9NO6/c18-13-11-3-1-2-4-12(11)14(19)17(13)10-6-8(15(20)21)5-9(7-10)16(22)23/h1-7H,(H,20,21)(H,22,23)	5-(1,3-dioxoisoindolin-2-yl)benzene-1,3-dicarboxylic acid	C1=CC=C2C(=C1)C(=O)N(C2=O)C3=CC(=CC(=C3)C(=O)O)C(=O)O	-8.29271	2
784	330417	InChI=1S/C9H11Cl3N2O3S/c10-9(11,12)8(15)6-18(16,17)14-13-7-4-2-1-3-5-7/h1-5,8,13-15H,6H2	3,3,3-trichloro-2-hydroxy-N'-phenyl-propane-1-sulfonohydrazide	C1=CC=C(C=C1)NNS(=O)(=O)CC(C(Cl)(Cl)Cl)O	-8.29985	2
785	329181	InChI=1S/C22H24N2O3/c1-13-10-14(2)18-16(11-13)12-22(3,4)20(19(18)25)23-24-21(26)15-6-8-17(27-5)9-7-15/h6-11H,12H2,1-5H3,(H,24,26)	4-methoxy-N-[(3,3,6,8-tetramethyl-1-oxo-tetralin-2-ylidene)amino]benzamide	CC1=CC(=C2C(=C1)CC(C(=NNC(=O)C3=CC=C(C=C3)OC)C2=O)(C)C)C	8.70623	2
786	328155	InChI=1S/C27H29ClN2O/c1-16-13-17(2)25-22(14-16)24(27(31)23-5-3-4-12-29-23)21-11-8-19(26(21)30-25)15-18-6-9-20(28)10-7-18/h6-7,9-10,13-15,23,27,29,31H,3-5,8,11-12H2,1-2H3	[3-[(4-chlorophenyl)methylene]-5,7-dimethyl-1,2-dihydrocyclopenta[b]quinolin-9-yl]-(2-piperidyl)methanol	CC1=CC(=C2C(=C1)C(=C3CCC(=CC4=CC=C(C=C4)Cl)C3=N2)C(C5CCCCN5)O)C	8.83517	2
787	327606	InChI=1S/C16H16N6/c1-11-5-7-21-13(17-19-15(21)9-11)3-4-14-18-20-16-10-12(2)6-8-22(14)16/h5-10H,3-4H2,1-2H3	7-methyl-3-[2-(7-methyl-[1,2,4]triazolo[4,3-a]pyridin-3-yl)ethyl]-[1,2,4]triazolo[4,3-a]pyridine	CC1=CC2=NN=C(N2C=C1)CCC3=NN=C4N3C=CC(=C4)C	8.97298	2
788	325374	InChI=1S/C15H24N4O3S/c20-12-11-17-7-9-18(10-8-17)14-3-4-16-13-15(14)23(21,22)19-5-1-2-6-19/h3-4,13,20H,1-2,5-12H2	2-[4-(3-pyrrolidin-1-ylsulfonyl-4-pyridyl)piperazin-1-yl]ethanol	C1CCN(C1)S(=O)(=O)C2=C(C=CN=C2)N3CCN(CC3)CCO	-8.49292	2
789	306968	InChI=1S/C13H12FN3O3S/c14-11-3-1-2-4-12(11)17-13(18)16-9-5-7-10(8-6-9)21(15,19)20/h1-8H,(H2,15,19,20)(H2,16,17,18)	1-(2-fluorophenyl)-3-(4-sulfamoylphenyl)urea	C1=CC=C(C(=C1)NC(=O)NC2=CC=C(C=C2)S(=O)(=O)N)F	8.73231	2
790	305123	InChI=1S/C20H14N4O4/c25-23(26)15-9-10-18(19(12-15)24(27)28)21-22-20-16-7-3-1-5-13(16)11-14-6-2-4-8-17(14)20/h1-10,12,21H,11H2	N-(10H-anthracen-9-ylideneamino)-2,4-dinitro-aniline	C1C2=CC=CC=C2C(=NNC3=C(C=C(C=C3)[N+](=O)[O-])[N+](=O)[O-])C4=CC=CC=C41	8.86532	2
791	285402	InChI=1S/C14H15N3OS/c1-10-7-8-15-13(9-10)17-14(18)16-11-3-5-12(19-2)6-4-11/h3-9H,1-2H3,(H2,15,16,17,18)	1-(4-methyl-2-pyridyl)-3-(4-methylsulfanylphenyl)urea	CC1=CC(=NC=C1)NC(=O)NC2=CC=C(C=C2)SC	8.32347	2
792	283048	InChI=1S/C9H10O4/c10-4-5-13-8-3-1-2-7(6-8)9(11)12/h1-3,6,10H,4-5H2,(H,11,12)	3-(2-hydroxyethoxy)benzoic acid	C1=CC(=CC(=C1)OCCO)C(=O)O	8.98103	2
793	278388	InChI=1S/C10H17NO3/c1-6(11-14)8-4-7(5-9(12)13)10(8,2)3/h7-8,14H,4-5H2,1-3H3,(H,12,13)	2-[3-(N-hydroxy-C-methyl-carbonimidoyl)-2,2-dimethyl-cyclobutyl]acetic acid	CC(=NO)C1CC(C1(C)C)CC(=O)O	8.21131	2
794	276641	InChI=1S/C10H6ClN3O3S2/c11-7-2-1-6(3-8(7)14(16)17)4-12-13-9(15)5-19-10(13)18/h1-4H,5H2	3-[(4-chloro-3-nitro-phenyl)methyleneamino]-2-thioxo-thiazolidin-4-one	C1C(=O)N(C(=S)S1)N=CC2=CC(=C(C=C2)Cl)[N+](=O)[O-]	8.79919	2
795	275689	InChI=1S/C14H13NO3S/c16-15(17)14-8-6-13(7-9-14)11-19(18)10-12-4-2-1-3-5-12/h1-9H,10-11H2	1-(benzylsulfinylmethyl)-4-nitro-benzene	C1=CC=C(C=C1)CS(=O)CC2=CC=C(C=C2)[N+](=O)[O-]	8.0999	2
796	275548	InChI=1S/C15H15NO2/c17-15(18)14-8-6-13(7-9-14)11-16-10-12-4-2-1-3-5-12/h1-9,16H,10-11H2,(H,17,18)	4-[(benzylamino)methyl]benzoic acid	C1=CC=C(C=C1)CNCC2=CC=C(C=C2)C(=O)O	-8.85532	2
797	274125	InChI=1S/C22H18O7/c1-8-9-2-3-10(8)17(22(27)28)16(9)15-11-4-6-13(23)18(25)20(11)29-21-12(15)5-7-14(24)19(21)26/h2-10,16-17,23,25-26H,1H3,(H,27,28)	7-methyl-2-(3,4,5-trihydroxy-6-oxo-xanthen-9-yl)bicyclo[2.2.1]hept-5-ene-3-carboxylic acid	CC1C2C=CC1C(C2C3=C4C=CC(=O)C(=C4OC5=C3C=CC(=C5O)O)O)C(=O)O	-8.43588	2
798	274080	InChI=1S/C18H21N5O6/c1-22-15(27)11-14(21-17(22)19)23(16-13(26)12(25)10(7-24)29-16)18(20-11)28-8-9-5-3-2-4-6-9/h2-6,10,12-13,16,24-26H,7-8H2,1H3,(H2,19,21)	2-amino-8-benzyloxy-9-[3,4-dihydroxy-5-(hydroxymethyl)tetrahydrofuran-2-yl]-1-methyl-purin-6-one	CN1C(=O)C2=C(N=C1N)N(C(=N2)OCC3=CC=CC=C3)C4C(C(C(O4)CO)O)O	-8.8643	2
799	273769	InChI=1S/C19H13NO4/c1-2-24-19(23)14-13-9-5-6-10-20(13)16-15(14)17(21)11-7-3-4-8-12(11)18(16)22/h3-10H,2H2,1H3	ethyl 6,11-dioxonaphtho[2,3-b]indolizine-12-carboxylate	CCOC(=O)C1=C2C=CC=CN2C3=C1C(=O)C4=CC=CC=C4C3=O	8.67199	2
800	272892	InChI=1S/C20H27N3O6/c21-14-1-2-23(19(27)22-14)17-16(25)15(24)13(29-17)9-28-18(26)20-6-10-3-11(7-20)5-12(4-10)8-20/h1-2,10-13,15-17,24-25H,3-9H2,(H2,21,22,27)	[5-(4-amino-2-oxo-pyrimidin-1-yl)-3,4-dihydroxy-tetrahydrofuran-2-yl]methyl adamantane-1-carboxylate	C1C2CC3CC1CC(C2)(C3)C(=O)OCC4C(C(C(O4)N5C=CC(=NC5=O)N)O)O	-8.7133	2
801	271277	InChI=1S/C11H7Cl2NO3/c12-7-4-8(13)11(17-5-9(15)16)10-6(7)2-1-3-14-10/h1-4H,5H2,(H,15,16)	2-[(5,7-dichloro-8-quinolyl)oxy]acetic acid	C1=CC2=C(C(=C(C=C2Cl)Cl)OCC(=O)O)N=C1	-8.13306	2
802	267105	InChI=1S/C19H21N9O5/c1-25-14-10(16(30)27(3)18(25)32)21-12(23-14)8-5-7(29)6-9(20-8)13-22-11-15(24-13)26(2)19(33)28(4)17(11)31/h8-9,20H,5-6H2,1-4H3,(H,21,23)(H,22,24)	8-[6-(1,3-dimethyl-2,6-dioxo-7H-purin-8-yl)-4-oxo-2-piperidyl]-1,3-dimethyl-7H-purine-2,6-dione	CN1C2=C(C(=O)N(C1=O)C)NC(=N2)C3CC(=O)CC(N3)C4=NC5=C(N4)C(=O)N(C(=O)N5C)C	-8.88887	2
803	263675	InChI=1S/C10H22O/c1-7(2)10(11,8(3)4)9(5)6/h7-9,11H,1-6H3	3-isopropyl-2,4-dimethyl-pentan-3-ol	CC(C)C(C(C)C)(C(C)C)O	8.64537	2
804	262741	InChI=1S/C10H11NO3S/c11-8(9(12)13)6-15-10(14)7-4-2-1-3-5-7/h1-5,8H,6,11H2,(H,12,13)	2-amino-3-benzoylsulfanyl-propanoic acid	C1=CC=C(C=C1)C(=O)SCC(C(=O)O)N	8.50753	2
805	254476	InChI=1S/C16H16N2O5/c19-12(17-16(15(22)23)7-3-4-8-16)9-18-13(20)10-5-1-2-6-11(10)14(18)21/h1-2,5-6H,3-4,7-9H2,(H,17,19)(H,22,23)	1-[[2-(1,3-dioxoisoindolin-2-yl)acetyl]amino]cyclopentanecarboxylic acid	C1CCC(C1)(C(=O)O)NC(=O)CN2C(=O)C3=CC=CC=C3C2=O	-8.53846	2
806	254232	InChI=1S/C17H20O3/c1-4-15(17(2,3)16(19)20)13-6-5-12-10-14(18)8-7-11(12)9-13/h5-10,15,18H,4H2,1-3H3,(H,19,20)	3-(6-hydroxy-2-naphthyl)-2,2-dimethyl-pentanoic acid	CCC(C1=CC2=C(C=C1)C=C(C=C2)O)C(C)(C)C(=O)O	8.74502	2
807	248753	InChI=1S/C12H20N4/c1-2-12(10-14-3-1)11-15-6-9-16-7-4-13-5-8-16/h1-3,10,13,15H,4-9,11H2	2-piperazin-1-yl-N-(3-pyridylmethyl)ethanamine	C1CN(CCN1)CCNCC2=CN=CC=C2	-8.79696	2
808	248618	InChI=1S/C20H13Cl2N/c21-16-6-5-14(20(22)11-16)12-23-17-7-8-19-15(10-17)9-13-3-1-2-4-18(13)19/h1-8,10-12H,9H2	1-(2,4-dichlorophenyl)-N-(9H-fluoren-2-yl)methanimine	C1C2=CC=CC=C2C3=C1C=C(C=C3)N=CC4=C(C=C(C=C4)Cl)Cl	-8.18533	2
809	246837	InChI=1S/C11H16O5/c1-2-5-15-11(14)9-7-4-3-6(16-7)8(9)10(12)13/h6-9H,2-5H2,1H3,(H,12,13)	3-propoxycarbonyl-7-oxabicyclo[2.2.1]heptane-2-carboxylic acid	CCCOC(=O)C1C2CCC(C1C(=O)O)O2	8.65713	2
810	245478	InChI=1S/C17H10FNO4/c18-9-1-3-11-12-4-2-10(19-15(20)5-6-16(21)22)8-14(12)17(23)13(11)7-9/h1-8H,(H,19,20)(H,21,22)	4-[(7-fluoro-9-oxo-fluoren-2-yl)amino]-4-oxo-but-2-enoic acid	C1=CC2=C(C=C1NC(=O)C=CC(=O)O)C(=O)C3=C2C=CC(=C3)F	-8.22561	2
811	242955	InChI=1S/C10H11ClN4/c11-7-1-2-9-8(5-7)10(13-4-3-12)15-6-14-9/h1-2,5-6H,3-4,12H2,(H,13,14,15)	N'-(6-chloroquinazolin-4-yl)ethane-1,2-diamine	C1=CC2=C(C=C1Cl)C(=NC=N2)NCCN	8.18114	2
812	241816	InChI=1S/C17H11NO4/c19-14(8-9-15(20)21)18-13-7-3-6-12-16(13)10-4-1-2-5-11(10)17(12)22/h1-9H,(H,18,19)(H,20,21)	4-oxo-4-[(9-oxofluoren-4-yl)amino]but-2-enoic acid	C1=CC=C2C(=C1)C3=C(C2=O)C=CC=C3NC(=O)C=CC(=O)O	-8.92823	2
813	239421	InChI=1S/C17H12Br2O/c1-10(18)17(20)12-7-6-11-9-16(19)14-5-3-2-4-13(14)15(11)8-12/h2-10H,1H3	2-bromo-1-(9-bromo-3-phenanthryl)propan-1-one	CC(C(=O)C1=CC2=C(C=C1)C=C(C3=CC=CC=C32)Br)Br	8.71883	2
814	236951	InChI=1S/C10H12INO2S/c11-8-3-1-7(2-4-8)5-15-6-9(12)10(13)14/h1-4,9H,5-6,12H2,(H,13,14)	2-amino-3-[(4-iodophenyl)methylsulfanyl]propanoic acid	C1=CC(=CC=C1CSCC(C(=O)O)N)I	8.02481	2
815	235898	InChI=1S/C6H9ClN4O/c7-4-3-5(9-1-2-12)11-6(8)10-4/h3,12H,1-2H2,(H3,8,9,10,11)	2-[(2-amino-6-chloro-pyrimidin-4-yl)amino]ethanol	C1=C(N=C(N=C1Cl)N)NCCO	-8.51983	2
816	235405	InChI=1S/C12H11N3O2S/c13-12(17)18-7-11(16)15-9-3-4-10-8(6-9)2-1-5-14-10/h1-6H,7H2,(H2,13,17)(H,15,16)	S-[2-oxo-2-(6-quinolylamino)ethyl] carbamothioate	C1=CC2=C(C=CC(=C2)NC(=O)CSC(=O)N)N=C1	8.16905	2
817	231530	InChI=1S/C21H20O/c22-21(20-14-8-3-9-15-20,16-18-10-4-1-5-11-18)17-19-12-6-2-7-13-19/h1-15,22H,16-17H2	1,2,3-triphenylpropan-2-ol	C1=CC=C(C=C1)CC(CC2=CC=CC=C2)(C3=CC=CC=C3)O	8.97288	2
818	230919	InChI=1S/C18H22O4/c1-17(2)11-8-9-18(3,10-11)16(17)22-15(21)13-7-5-4-6-12(13)14(19)20/h4-7,11,16H,8-10H2,1-3H3,(H,19,20)	2-(1,3,3-trimethylnorbornan-2-yl)oxycarbonylbenzoic acid	CC1(C2CCC(C2)(C1OC(=O)C3=CC=CC=C3C(=O)O)C)C	-8.54776	2
819	226882	InChI=1S/C8H7N3S/c1-12-8-6-4-2-3-5-7(6)9-11-10-8/h2-5H,1H3	4-methylsulfanyl-1,2,3-benzotriazine	CSC1=NN=NC2=CC=CC=C21	8.81276	2
820	224907	InChI=1S/C7H10AsNO5S/c9-15(13,14)5-6-1-3-7(4-2-6)8(10,11)12/h1-4H,5H2,(H2,9,13,14)(H2,10,11,12)	[4-(sulfamoylmethyl)phenyl]arsonic acid	C1=CC(=CC=C1CS(=O)(=O)N)[As](=O)(O)O	-8.9971	2
821	224295	InChI=1S/C14H13AsN2O5/c16-13(18)9-1-3-10(4-2-9)14(19)17-12-7-5-11(6-8-12)15(20,21)22/h1-8H,(H2,16,18)(H,17,19)(H2,20,21,22)	[4-[(4-carbamoylbenzoyl)amino]phenyl]arsonic acid	C1=CC(=CC=C1C(=O)N)C(=O)NC2=CC=C(C=C2)[As](=O)(O)O	8.10329	2
822	119555	InChI=1S/C10H16N4O3/c1-7-8(2)13(7)6-9(15)5-12-4-3-11-10(12)14(16)17/h3-4,7-9,15H,5-6H2,1-2H3	1-(2,3-dimethylaziridin-1-yl)-3-(2-nitroimidazol-1-yl)propan-2-ol	CC1C(N1CC(CN2C=CN=C2[N+](=O)[O-])O)C	8.14475	2
823	102466	InChI=1S/C5H10N2O4/c6-1-4(9)7-3(2-8)5(10)11/h3,8H,1-2,6H2,(H,7,9)(H,10,11)	2-[(2-aminoacetyl)amino]-3-hydroxy-propanoic acid	C(C(C(=O)O)NC(=O)CN)O	-8.55483	2
824	100426	InChI=1S/C22H16N2O4/c1-27-11-3-5-17-13(7-11)21(25)15-9-20-16(10-19(15)23-17)22(26)14-8-12(28-2)4-6-18(14)24-20/h3-10H,1-2H3,(H,23,25)(H,24,26)	2,9-dimethoxy-5,12-dihydroquinolino[2,3-b]acridine-7,14-dione	COC1=CC2=C(C=C1)NC3=CC4=C(C=C3C2=O)NC5=C(C4=O)C=C(C=C5)OC	-8.70942	2
825	100022	InChI=1S/C17H19N5O5/c1-26-9-4-2-8(3-5-9)15-20-14(18)11-16(21-15)22(7-19-11)17-13(25)12(24)10(6-23)27-17/h2-5,7,10,12-13,17,23-25H,6H2,1H3,(H2,18,20,21)	2-[6-amino-2-(4-methoxyphenyl)purin-9-yl]-5-(hydroxymethyl)tetrahydrofuran-3,4-diol	COC1=CC=C(C=C1)C2=NC3=C(C(=N2)N)N=CN3C4C(C(C(O4)CO)O)O	-8.39117	2
826	97324	InChI=1S/C10H12O2S/c11-10(12)7-4-8-13-9-5-2-1-3-6-9/h1-3,5-6H,4,7-8H2,(H,11,12)	4-phenylsulfanylbutanoic acid	C1=CC=C(C=C1)SCCCC(=O)O	8.70891	2
827	96904	InChI=1S/C18H16O2/c19-18(20)7-3-4-13-8-9-15-11-10-14-5-1-2-6-16(14)17(15)12-13/h1-2,5-6,8-12H,3-4,7H2,(H,19,20)	4-(3-phenanthryl)butanoic acid	C1=CC=C2C(=C1)C=CC3=C2C=C(C=C3)CCCC(=O)O	8.69726	2
828	94305	InChI=1S/C12H10O4/c13-12(14)4-2-1-3-9-5-6-10-11(7-9)16-8-15-10/h1-7H,8H2,(H,13,14)	5-(1,3-benzodioxol-5-yl)penta-2,4-dienoic acid	C1OC2=C(O1)C=C(C=C2)C=CC=CC(=O)O	-8.50366	2
829	91394	InChI=1S/C27H26N2O7S2/c1-28(2)20-9-5-17(6-10-20)25(18-7-11-21(12-8-18)29(3)4)26-23-14-13-22(37(31,32)33)15-19(23)16-24(27(26)30)38(34,35)36/h5-16H,1-4H3,(H2,31,32,33,34,35,36)	4-[[4-(dimethylamino)phenyl]-(4-dimethyliminiocyclohexa-2,5-dien-1-ylidene)methyl]-3-hydroxy-7-sulfo-naphthalene-2-sulfonate	CN(C)C1=CC=C(C=C1)C(=C2C=CC(=[N+](C)C)C=C2)C3=C4C=CC(=CC4=CC(=C3O)S(=O)(=O)[O-])S(=O)(=O)O	8.17469	2
830	89216	InChI=1S/C11H13NO4/c1-7(13)12-10(11(15)16)6-8-2-4-9(14)5-3-8/h2-5,10,14H,6H2,1H3,(H,12,13)(H,15,16)	2-acetamido-3-(4-hydroxyphenyl)propanoic acid	CC(=O)NC(CC1=CC=C(C=C1)O)C(=O)O	-8.50272	2
831	80257	InChI=1S/C6H6N2O4/c1-12-5(10)3-2-4(9)8-6(11)7-3/h2H,1H3,(H2,7,8,9,11)	methyl 2,4-dioxo-1H-pyrimidine-6-carboxylate	COC(=O)C1=CC(=O)NC(=O)N1	-8.56438	2
832	78042	InChI=1S/C10H16N10/c11-7-15-5(16-8(12)19-7)3-1-2-4-6-17-9(13)20-10(14)18-6/h1-4H2,(H4,11,12,15,16,19)(H4,13,14,17,18,20)	6-[4-(4,6-diamino-1,3,5-triazin-2-yl)butyl]-1,3,5-triazine-2,4-diamine	C(CCC1=NC(=NC(=N1)N)N)CC2=NC(=NC(=N2)N)N	8.11259	2
833	60907	InChI=1S/C37H47NO12/c1-16-11-10-12-17(2)36(46)38-23-15-24(40)26-27(32(23)44)31(43)21(6)34-28(26)35(45)37(8,50-34)48-14-13-25(47-9)18(3)33(49-22(7)39)20(5)30(42)19(4)29(16)41/h10-16,18-20,25,29-30,33,40-44H,1-9H3,(H,38,46)		CC1C=CC=C(C(=O)NC2=CC(=C3C(=C2O)C(=C(C4=C3C(=O)C(O4)(OC=CC(C(C(C(C(C(C1O)C)O)C)OC(=O)C)C)OC)C)C)O)O)C	8.09894	2
834	59453	InChI=1S/C16H8F6N4S2/c17-15(18,19)13-23-9-3-1-7(5-11(9)25-13)27-28-8-2-4-10-12(6-8)26-14(24-10)16(20,21)22/h1-6H,(H,23,25)(H,24,26)	2-(trifluoromethyl)-6-[[2-(trifluoromethyl)-3H-benzimidazol-5-yl]disulfanyl]-1H-benzimidazole	C1=CC2=C(C=C1SSC3=CC4=C(C=C3)N=C(N4)C(F)(F)F)NC(=N2)C(F)(F)F	-8.4295	2
835	26258	InChI=1S/C14H18N2O2/c1-9(2)16-8-13(18)10-5-6-12(17)14-11(10)4-3-7-15-14/h3-7,9,13,16-18H,8H2,1-2H3	5-[1-hydroxy-2-(isopropylamino)ethyl]quinolin-8-ol	CC(C)NCC(C1=C2C=CC=NC2=C(C=C1)O)O	8.42253	2
836	20313	InChI=1S/C20H23NO/c1-21(2,22)15-7-12-20-18-10-5-3-8-16(18)13-14-17-9-4-6-11-19(17)20/h3-6,8-12H,7,13-15H2,1-2H3	3-(5,6-dihydrodibenzo[1,2-a:1',2'-e][7]annulen-11-ylidene)-N,N-dimethyl-propan-1-amine oxide	C[N+](C)(CCC=C1C2=CC=CC=C2CCC3=CC=CC=C31)[O-]	8.28823	2
837	14187	InChI=1S/C21H16O2/c22-20-11-9-14-5-1-3-7-16(14)18(20)13-19-17-8-4-2-6-15(17)10-12-21(19)23/h1-12,22-23H,13H2	1-[(2-hydroxy-1-naphthyl)methyl]naphthalen-2-ol	C1=CC=C2C(=C1)C=CC(=C2CC3=C(C=CC4=CC=CC=C43)O)O	8.80394	2
838	13288	InChI=1S/C13H11N3O2/c17-12-3-1-2-10(8-12)9-15-16-13(18)11-4-6-14-7-5-11/h1-9,17H,(H,16,18)	N-[(3-hydroxyphenyl)methyleneamino]pyridine-4-carboxamide	C1=CC(=CC(=C1)O)C=NNC(=O)C2=CC=NC=C2	8.92125	2
839	9354	InChI=1S/C4H6O4S2/c5-3(6)1(9)2(10)4(7)8/h1-2,9-10H,(H,5,6)(H,7,8)	2,3-bis(sulfanyl)butanedioic acid	C(C(C(=O)O)S)(C(=O)O)S	8.53944	2
840	3364	InChI=1S/C19H17ClFN3O5S/c1-7-10(12(23-29-7)11-8(20)5-4-6-9(11)21)15(25)22-13-16(26)24-14(18(27)28)19(2,3)30-17(13)24/h4-6,13-14,17H,1-3H3,(H,22,25)(H,27,28)	6-[[3-(2-chloro-6-fluoro-phenyl)-5-methyl-isoxazole-4-carbonyl]amino]-3,3-dimethyl-7-oxo-4-thia-1-azabicyclo[3.2.0]heptane-2-carboxylic acid	CC1=C(C(=NO1)C2=C(C=CC=C2Cl)F)C(=O)NC3C4N(C3=O)C(C(S4)(C)C)C(=O)O	8.23112	2
841	2748	InChI=1S/C15H23N3O4S/c1-14(2)9(12(20)21)18-10(19)8(11(18)23-14)17-13(22)15(16)6-4-3-5-7-15/h8-9,11H,3-7,16H2,1-2H3,(H,17,22)(H,20,21)	6-[(1-aminocyclohexanecarbonyl)amino]-3,3-dimethyl-7-oxo-4-thia-1-azabicyclo[3.2.0]heptane-2-carboxylic acid	CC1(C(N2C(S1)C(C2=O)NC(=O)C3(CCCCC3)N)C(=O)O)C	-8.46609	2
842	840	InChI=1S/C6H12O5/c1-2-3(7)4(8)5(9)6(10)11-2/h2-10H,1H3	6-methyltetrahydropyran-2,3,4,5-tetrol	CC1C(C(C(C(O1)O)O)O)O	8.47029	2
843	6824736	InChI=1S/C9H10N4O3/c10-9(11)13-12-4-5-1-2-7(14)6(3-5)8(15)16/h1-4,12H,(H,15,16)(H4,10,11,13)	3-[[2-(diaminomethylene)hydrazino]methylene]-6-oxo-cyclohexa-1,4-diene-1-carboxylic acid	C1=CC(=O)C(=CC1=CNN=C(N)N)C(=O)O	7.84963	2
844	6798092	InChI=1S/C21H18N6O/c1-13-12-20(24-14(2)23-13)25-15-5-7-16(8-6-15)26-27-18-9-10-19(28)21-17(18)4-3-11-22-21/h3-12,26H,1-2H3,(H,23,24,25)	5-[[4-[(2,6-dimethylpyrimidin-4-yl)amino]phenyl]hydrazono]quinolin-8-one	CC1=CC(=NC(=N1)C)NC2=CC=C(C=C2)NN=C3C=CC(=O)C4=C3C=CC=N4	7.40965	2
845	6785728	InChI=1S/C16H21N3O3/c20-14-7-2-1-6-13(14)16-17-19(15(21)12-22-16)11-5-10-18-8-3-4-9-18/h1-2,6-7,17H,3-5,8-12H2	2-(6-oxocyclohexa-2,4-dien-1-ylidene)-4-(3-pyrrolidin-1-ylpropyl)-1,3,4-oxadiazinan-5-one	C1CCN(C1)CCCN2C(=O)COC(=C3C=CC=CC3=O)N2	-7.51002	2
846	6399627	InChI=1S/C5H6N4O3/c10-5(11)4(8-12)1-3-2-6-9-7-3/h2,12H,1H2,(H,10,11)(H,6,7,9)	2-hydroxyimino-3-(2H-triazol-4-yl)propanoic acid	C1=NNN=C1CC(=NO)C(=O)O	7.88721	2
847	5384973	InChI=1S/C24H18N4O2/c1-13-23(15-7-3-5-9-17(15)25-13)21-11-19(27-29-21)20-12-22(30-28-20)24-14(2)26-18-10-6-4-8-16(18)24/h3-12,27-28H,1-2H3	5-(2-methylindol-3-ylidene)-3-[5-(2-methylindol-3-ylidene)-2H-isoxazol-3-yl]-2H-isoxazole	CC1=NC2=CC=CC=C2C1=C3C=C(NO3)C4=CC(=C5C(=NC6=CC=CC=C65)C)ON4	-7.58752	2
848	5357795	InChI=1S/C19H13N3O7S2/c23-19-16(10-17(31(27,28)29)15-2-1-7-20-18(15)19)22-21-13-5-3-12-9-14(30(24,25)26)6-4-11(12)8-13/h1-10,21H,(H,24,25,26)(H,27,28,29)	8-oxo-7-[(6-sulfo-2-naphthyl)hydrazono]quinoline-5-sulfonic acid	C1=CC2=C(C(=O)C(=NNC3=CC4=C(C=C3)C=C(C=C4)S(=O)(=O)O)C=C2S(=O)(=O)O)N=C1	7.18429	2
849	5355812	InChI=1S/C18H18N4O4S/c1-11-8-9-14(15(10-11)27(25,26)22(2)3)20-21-16-17(23)12-6-4-5-7-13(12)19-18(16)24/h4-10,20H,1-3H3,(H,19,24)	2-[2-(2,4-dioxo-1H-quinolin-3-ylidene)hydrazino]-N,N,5-trimethyl-benzenesulfonamide	CC1=CC(=C(C=C1)NN=C2C(=O)C3=CC=CC=C3NC2=O)S(=O)(=O)N(C)C	7.50397	2
850	5355263	InChI=1S/C17H19NO2/c1-11(2)14-9-15(12(3)8-17(14)20)18-10-13-6-4-5-7-16(13)19/h4-11,18,20H,1-3H3	6-[(4-hydroxy-5-isopropyl-2-methyl-anilino)methylene]cyclohexa-2,4-dien-1-one	CC1=C(C=C(C(=C1)O)C(C)C)NC=C2C=CC=CC2=O	7.22115	2
851	5351644	InChI=1S/C12H11AsN2O4/c16-12-7-5-11(6-8-12)15-14-10-3-1-9(2-4-10)13(17,18)19/h1-8,14H,(H2,17,18,19)	[4-[2-(4-oxocyclohexa-2,5-dien-1-ylidene)hydrazino]phenyl]arsonic acid	C1=CC(=O)C=CC1=NNC2=CC=C(C=C2)[As](=O)(O)O	-7.35849	2
852	4983484	InChI=1S/C20H30O3/c1-18-7-4-13(21)10-12(18)11-16(22)17-14(18)5-8-19(2)15(17)6-9-20(19,3)23/h10,14-17,22-23H,4-9,11H2,1-3H3	7,17-dihydroxy-10,13,17-trimethyl-2,6,7,8,9,11,12,14,15,16-decahydro-1H-cyclopenta[a]phenanthren-3-one	CC12CCC(=O)C=C1CC(C3C2CCC4(C3CCC4(C)O)C)O	7.2676	2
853	3413602	InChI=1S/C11H11N3O4/c12-9(11(15)16)3-6-5-13-10-2-1-7(14(17)18)4-8(6)10/h1-2,4-5,9,13H,3,12H2,(H,15,16)	2-amino-3-(5-nitro-1H-indol-3-yl)propanoic acid	C1=CC2=C(C=C1[N+](=O)[O-])C(=CN2)CC(C(=O)O)N	7.32234	2
854	3275744	InChI=1S/C20H24O4/c1-20-9-8-15-14-5-3-13(24-11-19(22)23)10-12(14)2-4-16(15)17(20)6-7-18(20)21/h3,5,10,15-17H,2,4,6-9,11H2,1H3,(H,22,23)	2-[(13-methyl-17-oxo-7,8,9,11,12,14,15,16-octahydro-6H-cyclopenta[a]phenanthren-3-yl)oxy]acetic acid	CC12CCC3C(C1CCC2=O)CCC4=C3C=CC(=C4)OCC(=O)O	-7.52438	2
855	3246501	InChI=1S/C18H15NS2/c20-18(13-21-15-9-2-1-3-10-15)19-17-12-6-8-14-7-4-5-11-16(14)17/h1-12H,13H2,(H,19,20)	N-(1-naphthyl)-2-phenylsulfanyl-thioacetamide	C1=CC=C(C=C1)SCC(=S)NC2=CC=CC3=CC=CC=C32	-7.05364	2
856	3246417	InChI=1S/C12H9N5O3S/c18-11-9-10(14-6-13-9)15-12(16-11)21-5-7-2-1-3-8(4-7)17(19)20/h1-4,6H,5H2,(H2,13,14,15,16,18)	2-[(3-nitrophenyl)methylsulfanyl]-3,7-dihydropurin-6-one	C1=CC(=CC(=C1)[N+](=O)[O-])CSC2=NC(=O)C3=C(N2)N=CN3	7.87357	2
857	3246306	InChI=1S/C14H18N4S/c1-10-12(13(19)18-14(15)17-10)8-5-9-16-11-6-3-2-4-7-11/h2-4,6-7,16H,5,8-9H2,1H3,(H3,15,17,18,19)	2-amino-5-(3-anilinopropyl)-6-methyl-1H-pyrimidine-4-thione	CC1=C(C(=S)N=C(N1)N)CCCNC2=CC=CC=C2	7.68859	2
858	3246133	InChI=1S/C14H13N5S/c15-14-18-12-11(16-9-17-12)13(19-14)20-8-4-7-10-5-2-1-3-6-10/h1-7,9H,8H2,(H3,15,16,17,18,19)	6-cinnamylsulfanyl-7H-purin-2-amine	C1=CC=C(C=C1)C=CCSC2=NC(=NC3=C2NC=N3)N	-7.33805	2
859	3034547	InChI=1S/C13H13N5OS2/c1-17-10-9(11(20)18(2)13(17)19)15-12(16-10)21-7-8-4-3-5-14-6-8/h3-6H,7H2,1-2H3,(H,15,16)	1,3-dimethyl-8-(3-pyridylmethylsulfanyl)-6-thioxo-7H-purin-2-one	CN1C2=C(C(=S)N(C1=O)C)NC(=N2)SCC3=CN=CC=C3	-7.63518	2
860	3000641	InChI=1S/C13H15N5O3S/c1-7(15-16-13(14)22)12-8(2)17(19)10-5-4-9(21-3)6-11(10)18(12)20/h4-6,20H,1-3H3,(H2,14,22)	1-(1-hydroxy-7-methoxy-3-methyl-4-oxido-quinoxalin-4-ium-2-ylidene)ethyliminothiourea	CC1=[N+](C2=C(C=C(C=C2)OC)N(C1=C(C)N=NC(=S)N)O)[O-]	-7.37069	2
861	2724199	InChI=1S/C5H4N2O3S/c8-3-1-2(4(9)10)6-5(11)7-3/h1H,(H,9,10)(H2,6,7,8,11)	4-oxo-2-thioxo-1H-pyrimidine-6-carboxylic acid	C1=C(NC(=S)NC1=O)C(=O)O	7.60586	2
862	583021	InChI=1S/C19H24O2/c1-18(2)15-11-12-19(18,3)16(13-15)21-17(20)10-9-14-7-5-4-6-8-14/h4-10,15-16H,11-13H2,1-3H3	(1,7,7-trimethylnorbornan-2-yl) 3-phenylprop-2-enoate	CC1(C2CCC1(C(C2)OC(=O)C=CC3=CC=CC=C3)C)C	-7.80339	2
863	433047	InChI=1S/C12H15ClN3S/c1-16(2,14)7-11-8-17-12(15-11)9-3-5-10(13)6-4-9/h3-6,8H,7,14H2,1-2H3/q+1	amino-[[2-(4-chlorophenyl)thiazol-4-yl]methyl]-dimethyl-ammonium	C[N+](C)(CC1=CSC(=N1)C2=CC=C(C=C2)Cl)N	-7.28849	2
864	419726	InChI=1S/C13H16N2O2S/c16-13(17)11(12-14-5-6-18-12)15-7-9-3-1-2-4-10(9)8-15/h1-4,11-12,14H,5-8H2,(H,16,17)	2-isoindolin-2-yl-2-thiazolidin-2-yl-acetic acid	C1CSC(N1)C(C(=O)O)N2CC3=CC=CC=C3C2	-7.97847	2
865	419725	InChI=1S/C13H12N2O4S/c16-11-7-3-1-2-4-8(7)12(17)15(11)9(13(18)19)10-14-5-6-20-10/h1-4,9-10,14H,5-6H2,(H,18,19)	2-(1,3-dioxoisoindolin-2-yl)-2-thiazolidin-2-yl-acetic acid	C1CSC(N1)C(C(=O)O)N2C(=O)C3=CC=CC=C3C2=O	7.46212	2
866	417137	InChI=1S/C13H20N2O/c1-12-11-14(9-10-16)7-8-15(12)13-5-3-2-4-6-13/h2-6,12,16H,7-11H2,1H3	2-(3-methyl-4-phenyl-piperazin-1-yl)ethanol	CC1CN(CCN1C2=CC=CC=C2)CCO	-7.06295	2
867	417009	InChI=1S/C14H19NO2/c1-10(2)15-8-7-12(16)14-9-11-5-3-4-6-13(11)17-14/h3-6,9-10,12,15-16H,7-8H2,1-2H3	1-(benzofuran-2-yl)-3-(isopropylamino)propan-1-ol	CC(C)NCCC(C1=CC2=CC=CC=C2O1)O	7.88907	2
868	415105	InChI=1S/C8H14N2O3/c9-5-6(11)10-8(7(12)13)3-1-2-4-8/h1-5,9H2,(H,10,11)(H,12,13)	1-[(2-aminoacetyl)amino]cyclopentanecarboxylic acid	C1CCC(C1)(C(=O)O)NC(=O)CN	-7.76966	2
869	413816	InChI=1S/C11H15N3O4/c15-9-7(6-14-4-2-1-3-5-14)8(10(16)17)12-11(18)13-9/h1-6H2,(H,16,17)(H2,12,13,15,18)	2,4-dioxo-5-(1-piperidylmethyl)-1H-pyrimidine-6-carboxylic acid	C1CCN(CC1)CC2=C(NC(=O)NC2=O)C(=O)O	-7.68752	2
870	412128	InChI=1S/C14H19N5/c1-3-7-13(8-4-1)14-15-17-19(16-14)12-11-18-9-5-2-6-10-18/h1,3-4,7-8H,2,5-6,9-12H2	1-[2-(5-phenyltetrazol-2-yl)ethyl]piperidine	C1CCN(CC1)CCN2N=C(N=N2)C3=CC=CC=C3	-7.12411	2
871	410055	InChI=1S/C16H19NO2/c1-17(2)11-10-15(18)13-8-9-16(19-3)14-7-5-4-6-12(13)14/h4-9H,10-11H2,1-3H3	3-(dimethylamino)-1-(4-methoxy-1-naphthyl)propan-1-one	CN(C)CCC(=O)C1=CC=C(C2=CC=CC=C21)OC	7.01993	2
872	408521	InChI=1S/C8H9AsO6/c10-7(8(11)12)5-1-3-6(4-2-5)9(13,14)15/h1-4,7,10H,(H,11,12)(H2,13,14,15)	2-(4-arsonophenyl)-2-hydroxy-acetic acid	C1=CC(=CC=C1C(C(=O)O)O)[As](=O)(O)O	-7.66187	2
873	408439	InChI=1S/C17H23N3O/c1-21-15-11-13-5-4-9-20-17(13)16(12-15)19-10-7-14-6-2-3-8-18-14/h4-5,9,11-12,14,18-19H,2-3,6-8,10H2,1H3	6-methoxy-N-[2-(2-piperidyl)ethyl]quinolin-8-amine	COC1=CC(=C2C(=C1)C=CC=N2)NCCC3CCCCN3	7.01356	2
874	407800	InChI=1S/C16H14N2O7S2/c19-15-10-5-11-3-1-2-4-14(11)16(15)18(27(23,24)25)17-12-6-8-13(9-7-12)26(20,21)22/h1-10,17,19H,(H,20,21,22)(H,23,24,25)	4-[2-(2-hydroxy-1-naphthyl)-2-sulfo-hydrazino]benzenesulfonic acid	C1=CC=C2C(=C1)C=CC(=C2N(NC3=CC=C(C=C3)S(=O)(=O)O)S(=O)(=O)O)O	7.72855	2
875	340848	InChI=1S/C16H22N8/c1-23-5-3-11-9(7-23)13(21-15(17)19-11)14-10-8-24(2)6-4-12(10)20-16(18)22-14/h3-8H2,1-2H3,(H2,17,19,21)(H2,18,20,22)	4-(2-amino-6-methyl-7,8-dihydro-5H-pyrido[4,3-d]pyrimidin-4-yl)-6-methyl-7,8-dihydro-5H-pyrido[4,3-d]pyrimidin-2-amine	CN1CCC2=NC(=NC(=C2C1)C3=C4CN(CCC4=NC(=N3)N)C)N	-7.13672	2
876	338741	InChI=1S/C13H8N6O6/c20-9-7(16-17-12(24)14-9)5-3-1-2-4-6(5)19-13(25)15-10(21)8(18-19)11(22)23/h1-4H,(H,22,23)(H,15,21,25)(H2,14,17,20,24)	2-[2-(3,5-dioxo-2H-1,2,4-triazin-6-yl)phenyl]-3,5-dioxo-1,2,4-triazine-6-carboxylic acid	C1=CC=C(C(=C1)C2=NNC(=O)NC2=O)N3C(=O)NC(=O)C(=N3)C(=O)O	7.69453	2
877	338633	InChI=1S/C24H30N4O4S2/c29-21-17-13-1-2-14(18(17)22(30)27(21)11-25-3-7-33-8-4-25)16-15(13)19-20(16)24(32)28(23(19)31)12-26-5-9-34-10-6-26/h1-2,13-20H,3-12H2		C1CSCCN1CN2C(=O)C3C4C=CC(C3C2=O)C5C4C6C5C(=O)N(C6=O)CN7CCSCC7	7.61756	2
878	336575	InChI=1S/C20H14N2O6/c23-15(9-21-17(25)11-5-1-2-6-12(11)18(21)26)16(24)10-22-19(27)13-7-3-4-8-14(13)20(22)28/h1-8,15,23H,9-10H2	2-[4-(1,3-dioxoisoindolin-2-yl)-2-hydroxy-3-oxo-butyl]isoindoline-1,3-dione	C1=CC=C2C(=C1)C(=O)N(C2=O)CC(C(=O)CN3C(=O)C4=CC=CC=C4C3=O)O	-7.38536	2
879	335825	InChI=1S/C9H8N2O3S/c10-8(13)6-4-15-9(11-6)7-2-1-5(3-12)14-7/h1-2,4,12H,3H2,(H2,10,13)	2-[5-(hydroxymethyl)-2-furyl]thiazole-4-carboxamide	C1=C(OC(=C1)C2=NC(=CS2)C(=O)N)CO	-7.45364	2
880	330508	InChI=1S/C14H16N2O2S/c1-9-14(18)11(7-17)10(6-16-9)8-19-13-5-3-2-4-12(13)15/h2-6,17-18H,7-8,15H2,1H3	5-[(2-aminophenyl)sulfanylmethyl]-4-(hydroxymethyl)-2-methyl-pyridin-3-ol	CC1=NC=C(C(=C1O)CO)CSC2=CC=CC=C2N	-7.60495	2
881	326873	InChI=1S/C15H14N4O2S/c16-22(20,21)13-7-5-11(6-8-13)17-9-12-10-18-14-3-1-2-4-15(14)19-12/h1-8,10,17H,9H2,(H2,16,20,21)	4-(quinoxalin-2-ylmethylamino)benzenesulfonamide	C1=CC=C2C(=C1)N=CC(=N2)CNC3=CC=C(C=C3)S(=O)(=O)N	-7.3963	2
882	325823	InChI=1S/C16H18F6N6/c1-7(2)9-5-11(15(17,18)19)25-13(23-9)27-28-14-24-10(8(3)4)6-12(26-14)16(20,21)22/h5-8H,1-4H3,(H,23,25,27)(H,24,26,28)	1,2-bis[4-isopropyl-6-(trifluoromethyl)pyrimidin-2-yl]hydrazine	CC(C)C1=CC(=NC(=N1)NNC2=NC(=CC(=N2)C(F)(F)F)C(C)C)C(F)(F)F	7.39427	2
883	315873	InChI=1S/C14H17NO6/c16-9(17)4-3-8(14(20)21)15-12(18)10-6-1-2-7(5-6)11(10)13(15)19/h6-8,10-11H,1-5H2,(H,16,17)(H,20,21)		C1CC2CC1C3C2C(=O)N(C3=O)C(CCC(=O)O)C(=O)O	7.54479	2
884	313361	InChI=1S/C12H18BrNS2/c1-4-14-12(2,3)11(16-15)9-5-7-10(13)8-6-9/h5-8,11,14-15H,4H2,1-3H3	1-(4-bromophenyl)-1-(disulfanyl)-N-ethyl-2-methyl-propan-2-amine	CCNC(C)(C)C(C1=CC=C(C=C1)Br)SS	-7.70098	2
885	307086	InChI=1S/C14H15NO4/c16-10-5-3-4-9(8-10)15-13(17)11-6-1-2-7-12(11)14(18)19/h1-5,8,11-12,16H,6-7H2,(H,15,17)(H,18,19)	6-[(3-hydroxyphenyl)carbamoyl]cyclohex-3-ene-1-carboxylic acid	C1C=CCC(C1C(=O)NC2=CC(=CC=C2)O)C(=O)O	7.3619	2
886	306052	InChI=1S/C28H27Br2N2O3P/c1-27(2,3)21-12-18(16-31)14-23(29)25(21)34-36(33,20-10-8-7-9-11-20)35-26-22(28(4,5)6)13-19(17-32)15-24(26)30/h7-15H,1-6H3	3-bromo-4-[(2-bromo-6-tert-butyl-4-cyano-phenoxy)-phenyl-phosphoryl]oxy-5-tert-butyl-benzonitrile	CC(C)(C)C1=C(C(=CC(=C1)C#N)Br)OP(=O)(C2=CC=CC=C2)OC3=C(C=C(C=C3Br)C#N)C(C)(C)C	-7.67633	2
887	302689	InChI=1S/C16H12N2S4/c1-3-7-13-11(5-1)17-15(21-13)19-9-10-20-16-18-12-6-2-4-8-14(12)22-16/h1-8H,9-10H2	2-[2-(1,3-benzothiazol-2-ylsulfanyl)ethylsulfanyl]-1,3-benzothiazole	C1=CC=C2C(=C1)N=C(S2)SCCSC3=NC4=CC=CC=C4S3	7.47561	2
888	299876	InChI=1S/C4H7N5O2/c5-2(4(10)11)1-3-6-8-9-7-3/h2H,1,5H2,(H,10,11)(H,6,7,8,9)	2-amino-3-(2H-tetrazol-5-yl)propanoic acid	C(C1=NNN=N1)C(C(=O)O)N	-7.37954	2
889	293597	InChI=1S/C10H6F12N2O4/c11-7(12,13)5(8(14,15)16)3(4(27)23-1-2(25)26)24-6(28-5,9(17,18)19)10(20,21)22/h3,24H,1H2,(H,23,27)(H,25,26)	2-[[2,2,5,5-tetrakis(trifluoromethyl)oxazolidine-4-carbonyl]amino]acetic acid	C(C(=O)O)NC(=O)C1C(OC(N1)(C(F)(F)F)C(F)(F)F)(C(F)(F)F)C(F)(F)F	-7.51398	2
890	290348	InChI=1S/C21H17N3/c1-2-8-15(9-3-1)19-14-24-20-13-7-6-11-17(20)16-10-4-5-12-18(16)21(24)23-22-19/h1-13,21,23H,14H2	3-phenyl-4,13b-dihydro-1H-[1,2,4]triazino[4,3-f]phenanthridine	C1C(=NNC2N1C3=CC=CC=C3C4=CC=CC=C24)C5=CC=CC=C5	7.87454	2
891	288825	InChI=1S/C14H17NO4/c16-13(11-4-2-1-3-5-11)10-12(14(17)18)15-6-8-19-9-7-15/h1-5,12H,6-10H2,(H,17,18)	2-morpholino-4-oxo-4-phenyl-butanoic acid	C1COCCN1C(CC(=O)C2=CC=CC=C2)C(=O)O	7.78998	2
892	286564	InChI=1S/C17H17ClN6O3/c18-13-5-4-12(24(25)26)7-11(13)8-19-16-15-17(21-9-20-16)23(10-22-15)14-3-1-2-6-27-14/h4-5,7,9-10,14H,1-3,6,8H2,(H,19,20,21)	N-[(2-chloro-5-nitro-phenyl)methyl]-9-tetrahydropyran-2-yl-purin-6-amine	C1CCOC(C1)N2C=NC3=C2N=CN=C3NCC4=C(C=CC(=C4)[N+](=O)[O-])Cl	7.10761	2
893	283212	InChI=1S/C18H15Cl2N3/c19-15-8-1-3-10-17(15)22-23(13-14-7-5-6-12-21-14)18-11-4-2-9-16(18)20/h1-12,22H,13H2	1,2-bis(2-chlorophenyl)-1-(2-pyridylmethyl)hydrazine	C1=CC=C(C(=C1)NN(CC2=CC=CC=N2)C3=CC=CC=C3Cl)Cl	7.96763	2
894	282735	InChI=1S/C13H17N5O4S/c1-2-3-23-13-17-7-10(14)15-5-16-11(7)18(13)12-9(21)8(20)6(4-19)22-12/h2,5-6,8-9,12,19-21H,1,3-4H2,(H2,14,15,16)	2-(8-allylsulfanyl-6-amino-purin-9-yl)-5-(hydroxymethyl)tetrahydrofuran-3,4-diol	C=CCSC1=NC2=C(N1C3C(C(C(O3)CO)O)O)N=CN=C2N	-7.6909	2
895	279623	InChI=1S/C17H16N2O/c20-16-9-8-14(15-7-4-10-19-17(15)16)12-18-11-13-5-2-1-3-6-13/h1-10,18,20H,11-12H2	5-[(benzylamino)methyl]quinolin-8-ol	C1=CC=C(C=C1)CNCC2=C3C=CC=NC3=C(C=C2)O	7.54978	2
896	278721	InChI=1S/C32H19NO2/c34-31-27-15-7-4-12-23(27)24-13-5-8-16-28(24)32(35)33(31)30-19-29-21-10-2-1-9-20(21)17-18-25(29)22-11-3-6-14-26(22)30/h1-19H	6-chrysen-6-ylbenzo[d][2]benzazepine-5,7-dione	C1=CC=C2C(=C1)C=CC3=C2C=C(C4=CC=CC=C34)N5C(=O)C6=CC=CC=C6C7=CC=CC=C7C5=O	-7.38284	2
897	276716	InChI=1S/C17H16N2O2/c20-16-7-2-1-6-15(16)17(21)19-18-11-12-8-9-13-4-3-5-14(13)10-12/h1-2,6-11,20H,3-5H2,(H,19,21)	2-hydroxy-N-(indan-5-ylmethyleneamino)benzamide	C1CC2=C(C1)C=C(C=C2)C=NNC(=O)C3=CC=CC=C3O	7.37588	2
898	275189	InChI=1S/C21H24N2O3/c24-18(25)10-16-19-13-9-17-21(6-7-23(17)11-12(13)5-8-26-16)14-3-1-2-4-15(14)22-20(19)21/h1-5,13,16-17,19-20,22H,6-11H2,(H,24,25)		C1CN2CC3=CCOC(C4C3CC2C15C4NC6=CC=CC=C56)CC(=O)O	-7.06714	2
899	275166	InChI=1S/C20H24O3/c1-13(2)15-5-9-17(10-6-15)20(23,19(21)22)18-11-7-16(8-12-18)14(3)4/h5-14,23H,1-4H3,(H,21,22)	2-hydroxy-2,2-bis(4-isopropylphenyl)acetic acid	CC(C)C1=CC=C(C=C1)C(C2=CC=C(C=C2)C(C)C)(C(=O)O)O	7.38287	2
900	274449	InChI=1S/C9H8O6/c10-3-1-2-4(8(12)13)6(9(14)15)5(3)7(2)11/h2,4-6H,1H2,(H,12,13)(H,14,15)	5,7-dioxonorbornane-2,3-dicarboxylic acid	C1C2C(C(C(C1=O)C2=O)C(=O)O)C(=O)O	7.37685	2
901	270389	InChI=1S/C17H20N2O/c1-3-7-15(8-4-1)13-19-12-11-18-17(19)20-14-16-9-5-2-6-10-16/h1-10,17-18H,11-14H2	1-benzyl-2-benzyloxy-imidazolidine	C1CN(C(N1)OCC2=CC=CC=C2)CC3=CC=CC=C3	7.68786	2
902	268787	InChI=1S/C29H40O2/c1-26(2)13-15-28(5,6)24-18(22(30)11-9-20(24)26)17-19-23(31)12-10-21-25(19)29(7,8)16-14-27(21,3)4/h9-12,30-31H,13-17H2,1-8H3	5-[(6-hydroxy-1,1,4,4-tetramethyl-tetralin-5-yl)methyl]-1,1,4,4-tetramethyl-tetralin-6-ol	CC1(CCC(C2=C1C=CC(=C2CC3=C(C=CC4=C3C(CCC4(C)C)(C)C)O)O)(C)C)C	-7.5157	2
903	261126	InChI=1S/C13H11N3O6/c17-9-5-7(1-2-8(9)12(20)21)14-11(19)6-16-4-3-10(18)15-13(16)22/h1-5,17H,6H2,(H,14,19)(H,20,21)(H,15,18,22)	4-[[2-(2,4-dioxopyrimidin-1-yl)acetyl]amino]-2-hydroxy-benzoic acid	C1=CC(=C(C=C1NC(=O)CN2C=CC(=O)NC2=O)O)C(=O)O	-7.43973	2
904	259264	InChI=1S/C21H23N/c1-3-7-19-17(5-1)18-6-2-4-8-20(18)21(19)22-13-15-9-10-16(14-22)12-11-15/h1-8,15-16,21H,9-14H2	3-(9H-fluoren-9-yl)-3-azabicyclo[3.2.2]nonane	C1CC2CCC1CN(C2)C3C4=CC=CC=C4C5=CC=CC=C35	-7.32004	2
905	256755	InChI=1S/C23H20N2O/c1-16-9-12-19(13-10-16)25-21(17-6-3-2-4-7-17)20-14-11-18-8-5-15-24-22(18)23(20)26/h2-15,21,25-26H,1H3	7-[(4-methylanilino)-phenyl-methyl]quinolin-8-ol	CC1=CC=C(C=C1)NC(C2=CC=CC=C2)C3=C(C4=C(C=CC=N4)C=C3)O	-7.22864	2
906	250864	InChI=1S/C14H16N2O/c17-16(12-13-6-2-1-3-7-13)11-9-14-8-4-5-10-15-14/h1-8,10,17H,9,11-12H2	N-benzyl-N-[2-(2-pyridyl)ethyl]hydroxylamine	C1=CC=C(C=C1)CN(CCC2=CC=CC=N2)O	-7.8916	2
907	248486	InChI=1S/C9H14N2O/c12-7-1-4-11-8-9-2-5-10-6-3-9/h2-3,5-6,11-12H,1,4,7-8H2	3-(4-pyridylmethylamino)propan-1-ol	C1=CN=CC=C1CNCCCO	-7.86106	2
908	248125	InChI=1S/C16H16N6O4/c1-20-11-12(21(2)16(26)22(3)13(11)23)18-15(20)19-17-8-9-6-4-5-7-10(9)14(24)25/h4-8H,1-3H3,(H,18,19)(H,24,25)	2-[[(1,3,7-trimethyl-2,6-dioxo-purin-8-yl)hydrazono]methyl]benzoic acid	CN1C2=C(N=C1NN=CC3=CC=CC=C3C(=O)O)N(C(=O)N(C2=O)C)C	-7.00157	2
909	246464	InChI=1S/C16H18N6S/c17-16-20-14-13(19-10-22(14)12-6-1-2-7-12)15(21-16)23-9-11-5-3-4-8-18-11/h3-5,8,10,12H,1-2,6-7,9H2,(H2,17,20,21)	9-cyclopentyl-6-(2-pyridylmethylsulfanyl)purin-2-amine	C1CCC(C1)N2C=NC3=C2N=C(N=C3SCC4=CC=CC=N4)N	7.02777	2
910	245251	InChI=1S/C14H10Cl2O2S2/c15-9-1-5-11(6-2-9)19-14(13(17)18)20-12-7-3-10(16)4-8-12/h1-8,14H,(H,17,18)	2,2-bis[(4-chlorophenyl)sulfanyl]acetic acid	C1=CC(=CC=C1SC(C(=O)O)SC2=CC=C(C=C2)Cl)Cl	-7.17026	2
911	244529	InChI=1S/C14H14N4OS/c19-7-6-18-10-17-12-13(18)15-9-16-14(12)20-8-11-4-2-1-3-5-11/h1-5,9-10,19H,6-8H2	2-(6-benzylsulfanylpurin-9-yl)ethanol	C1=CC=C(C=C1)CSC2=NC=NC3=C2N=CN3CCO	-7.50332	2
912	243964	InChI=1S/C16H15ClN4S/c1-9-7-12-14(19-10(9)2)20-16(18)21-15(12)22-8-11-5-3-4-6-13(11)17/h3-7H,8H2,1-2H3,(H2,18,19,20,21)	4-[(2-chlorophenyl)methylsulfanyl]-6,7-dimethyl-pyrido[2,3-d]pyrimidin-2-amine	CC1=C(N=C2C(=C1)C(=NC(=N2)N)SCC3=CC=CC=C3Cl)C	-7.31079	2
913	243715	InChI=1S/C13H22O4/c1-13(15-9-10-16-13)8-7-12(14)17-11-5-3-2-4-6-11/h11H,2-10H2,1H3	cyclohexyl 3-(2-methyl-1,3-dioxolan-2-yl)propanoate	CC1(OCCO1)CCC(=O)OC2CCCCC2	-7.916	2
914	241840	InChI=1S/C12H10ClN3O2S/c13-8-4-2-1-3-7(8)6-19-10-5-9(11(17)18)15-12(14)16-10/h1-5H,6H2,(H,17,18)(H2,14,15,16)	2-amino-6-[(2-chlorophenyl)methylsulfanyl]pyrimidine-4-carboxylic acid	C1=CC=C(C(=C1)CSC2=NC(=NC(=C2)C(=O)O)N)Cl	-7.45111	2
915	241474	InChI=1S/C20H21Br4NO2/c21-14-6-12(19(26)17(23)8-14)10-25(16-4-2-1-3-5-16)11-13-7-15(22)9-18(24)20(13)27/h6-9,16,26-27H,1-5,10-11H2	2,4-dibromo-6-[[cyclohexyl-[(3,5-dibromo-2-hydroxy-phenyl)methyl]amino]methyl]phenol	C1CCC(CC1)N(CC2=CC(=CC(=C2O)Br)Br)CC3=CC(=CC(=C3O)Br)Br	-7.44161	2
916	241416	InChI=1S/C11H10N2O3S/c14-11(15)10-9(17-13-12-10)7-16-6-8-4-2-1-3-5-8/h1-5H,6-7H2,(H,14,15)	5-(benzyloxymethyl)thiadiazole-4-carboxylic acid	C1=CC=C(C=C1)COCC2=C(N=NS2)C(=O)O	7.88476	2
917	241066	InChI=1S/C24H26O3/c1-14-8-16(3)22(25)20(10-14)12-18-6-5-7-19(24(18)27)13-21-11-15(2)9-17(4)23(21)26/h5-11,25-27H,12-13H2,1-4H3	2-[[2-hydroxy-3-[(2-hydroxy-3,5-dimethyl-phenyl)methyl]phenyl]methyl]-4,6-dimethyl-phenol	CC1=CC(=C(C(=C1)CC2=C(C(=CC=C2)CC3=CC(=CC(=C3O)C)C)O)O)C	7.83345	2
918	240945	InChI=1S/C18H17NO2/c1-21-15-9-7-14(8-10-15)19-12-17-16-5-3-2-4-13(16)6-11-18(17)20/h2-11,19-20H,12H2,1H3	1-[(4-methoxyanilino)methyl]naphthalen-2-ol	COC1=CC=C(C=C1)NCC2=C(C=CC3=CC=CC=C32)O	-7.41524	2
919	240424	InChI=1S/C13H13N5/c1-9-3-2-4-10(5-9)6-14-12-11-7-17-18-13(11)16-8-15-12/h2-5,7-8H,6H2,1H3,(H2,14,15,16,17,18)	N-(m-tolylmethyl)-1H-pyrazolo[3,4-d]pyrimidin-4-amine	CC1=CC(=CC=C1)CNC2=NC=NC3=C2C=NN3	-7.57414	2
920	238327	InChI=1S/C12H14N2O/c1-2-7-14-11(4-1)6-8-13-10-12-5-3-9-15-12/h1-5,7,9,13H,6,8,10H2	N-(2-furylmethyl)-2-(2-pyridyl)ethanamine	C1=CC=NC(=C1)CCNCC2=CC=CO2	-7.49407	2
921	236602	InChI=1S/C12H20N2O2/c1-13(2)7-9-5-10(8-14(3)4)12(16)11(15)6-9/h5-6,15-16H,7-8H2,1-4H3	3,5-bis[(dimethylamino)methyl]benzene-1,2-diol	CN(C)CC1=CC(=C(C(=C1)O)O)CN(C)C	7.37671	2
922	236591	InChI=1S/C8H8O4S/c9-7(10)6(8(11)12)4-5-2-1-3-13-5/h1-3,6H,4H2,(H,9,10)(H,11,12)	2-(2-thienylmethyl)propanedioic acid	C1=CSC(=C1)CC(C(=O)O)C(=O)O	-7.94311	2
923	234859	InChI=1S/C15H10N2S4/c1-3-7-12-10(5-1)16-14(20-12)18-9-19-15-17-11-6-2-4-8-13(11)21-15/h1-8H,9H2	2-(1,3-benzothiazol-2-ylsulfanylmethylsulfanyl)-1,3-benzothiazole	C1=CC=C2C(=C1)N=C(S2)SCSC3=NC4=CC=CC=C4S3	-7.21952	2
924	231503	InChI=1S/C10H12N2O2/c11-9(12-7-10(13)14)6-8-4-2-1-3-5-8/h1-5H,6-7H2,(H2,11,12)(H,13,14)	2-[(1-amino-2-phenyl-ethylidene)amino]acetic acid	C1=CC=C(C=C1)CC(=NCC(=O)O)N	7.54804	2
925	228814	InChI=1S/C9H10N2O4/c10-8(9(12)13)5-6-2-1-3-7(4-6)11(14)15/h1-4,8H,5,10H2,(H,12,13)	2-amino-3-(3-nitrophenyl)propanoic acid	C1=CC(=CC(=C1)[N+](=O)[O-])CC(C(=O)O)N	7.24598	2
926	228480	InChI=1S/C13H15NO2/c1-7-4-5-8(2)13-12(7)10(6-11(15)16)9(3)14-13/h4-5,14H,6H2,1-3H3,(H,15,16)	2-(2,4,7-trimethyl-1H-indol-3-yl)acetic acid	CC1=C2C(=C(NC2=C(C=C1)C)C)CC(=O)O	-7.39602	2
927	227424	InChI=1S/C13H20N2/c1-2-6-11-15(10-5-1)12-8-13-7-3-4-9-14-13/h3-4,7,9H,1-2,5-6,8,10-12H2	1-[2-(2-pyridyl)ethyl]azepane	C1CCCN(CC1)CCC2=CC=CC=N2	-7.70296	2
928	225323	InChI=1S/C9H20N4S2/c1-10(2)5-12-7-13(6-11(3)4)9(14)15-8-12/h5-8H2,1-4H3	3,5-bis[(dimethylamino)methyl]-1,3,5-thiadiazinane-2-thione	CN(C)CN1CN(C(=S)SC1)CN(C)C	-7.69876	2
929	225243	InChI=1S/C18H24N10O4/c1-23-9-11(25(3)17(31)27(5)13(9)29)21-15(23)19-7-8-20-16-22-12-10(24(16)2)14(30)28(6)18(32)26(12)4/h7-8H2,1-6H3,(H,19,21)(H,20,22)	1,3,7-trimethyl-8-[2-[(1,3,7-trimethyl-2,6-dioxo-purin-8-yl)amino]ethylamino]purine-2,6-dione	CN1C2=C(N=C1NCCNC3=NC4=C(N3C)C(=O)N(C(=O)N4C)C)N(C(=O)N(C2=O)C)C	-7.81154	2
930	224680	InChI=1S/C13H11Cl2N3OS/c1-8-6-11(15)17-13(16-8)18-12(19)7-20-10-4-2-9(14)3-5-10/h2-6H,7H2,1H3,(H,16,17,18,19)	N-(4-chloro-6-methyl-pyrimidin-2-yl)-2-(4-chlorophenyl)sulfanyl-acetamide	CC1=CC(=NC(=N1)NC(=O)CSC2=CC=C(C=C2)Cl)Cl	-7.39858	2
931	221519	InChI=1S/C21H21N/c1-18-12-14-21(15-13-18)22(16-19-8-4-2-5-9-19)17-20-10-6-3-7-11-20/h2-15H,16-17H2,1H3	N,N-dibenzyl-4-methyl-aniline	CC1=CC=C(C=C1)N(CC2=CC=CC=C2)CC3=CC=CC=C3	-7.22487	2
932	220490	InChI=1S/C23H25N3O2/c1-24(2)20-11-5-17(6-12-20)23(18-7-13-21(14-8-18)25(3)4)19-9-15-22(16-10-19)26(27)28/h5-16,23H,1-4H3	4-[[4-(dimethylamino)phenyl]-(4-nitrophenyl)methyl]-N,N-dimethyl-aniline	CN(C)C1=CC=C(C=C1)C(C2=CC=C(C=C2)N(C)C)C3=CC=C(C=C3)[N+](=O)[O-]	7.96497	2
933	220395	InChI=1S/C14H14O2/c15-14(16)7-3-4-11-8-9-12-5-1-2-6-13(12)10-11/h1-2,5-6,8-10H,3-4,7H2,(H,15,16)	4-(2-naphthyl)butanoic acid	C1=CC=C2C=C(C=CC2=C1)CCCC(=O)O	-7.93896	2
934	219564	InChI=1S/C23H18N2O3/c26-22-19(13-10-16-7-4-14-24-21(16)22)20(15-5-2-1-3-6-15)25-18-11-8-17(9-12-18)23(27)28/h1-14,20,25-26H,(H,27,28)	4-[[(8-hydroxy-7-quinolyl)-phenyl-methyl]amino]benzoic acid	C1=CC=C(C=C1)C(C2=C(C3=C(C=CC=N3)C=C2)O)NC4=CC=C(C=C4)C(=O)O	-7.79948	2
935	219559	InChI=1S/C7H13NO4/c1-5(2)8(3-6(9)10)4-7(11)12/h5H,3-4H2,1-2H3,(H,9,10)(H,11,12)	2-[carboxymethyl(isopropyl)amino]acetic acid	CC(C)N(CC(=O)O)CC(=O)O	7.91273	2
936	209395	InChI=1S/C11H12N2OS/c1-6-12-10(14)9-7-4-2-3-5-8(7)15-11(9)13-6/h2-5H2,1H3,(H,12,13,14)	2-methyl-5,6,7,8-tetrahydro-3H-benzothiopheno[2,3-d]pyrimidin-4-one	CC1=NC2=C(C3=C(S2)CCCC3)C(=O)N1	-7.98141	2
937	110988	InChI=1S/C18H23NO/c1-15(14-19(2)3)18(20,16-10-6-4-7-11-16)17-12-8-5-9-13-17/h4-13,15,20H,14H2,1-3H3	3-(dimethylamino)-2-methyl-1,1-diphenyl-propan-1-ol	CC(CN(C)C)C(C1=CC=CC=C1)(C2=CC=CC=C2)O	7.73182	2
938	98068	InChI=1S/C8H7FO3/c9-6-3-1-5(2-4-6)7(10)8(11)12/h1-4,7,10H,(H,11,12)	2-(4-fluorophenyl)-2-hydroxy-acetic acid	C1=CC(=CC=C1C(C(=O)O)O)F	-7.18867	2
939	97248	InChI=1S/C4H11NO3S2/c1-5(2)3-4-9-10(6,7)8/h3-4H2,1-2H3,(H,6,7,8)	1-(dimethylamino)-2-sulfosulfanyl-ethane	CN(C)CCSS(=O)(=O)O	-7.65903	2
940	83476	InChI=1S/C12H18N2/c1-2-9-14(10-3-1)11-6-12-4-7-13-8-5-12/h4-5,7-8H,1-3,6,9-11H2	4-[2-(1-piperidyl)ethyl]pyridine	C1CCN(CC1)CCC2=CC=NC=C2	-7.48637	2
941	55748	InChI=1S/C17H12O4/c18-14-10-15(11-5-2-1-3-6-11)21-17-12(9-16(19)20)7-4-8-13(14)17/h1-8,10H,9H2,(H,19,20)	2-(4-oxo-2-phenyl-chromen-8-yl)acetic acid	C1=CC=C(C=C1)C2=CC(=O)C3=C(O2)C(=CC=C3)CC(=O)O	-7.45743	2
942	10825	InChI=1S/C14H13NO4S/c16-14(17)12-6-8-13(9-7-12)15-20(18,19)10-11-4-2-1-3-5-11/h1-9,15H,10H2,(H,16,17)	4-(benzylsulfonylamino)benzoic acid	C1=CC=C(C=C1)CS(=O)(=O)NC2=CC=C(C=C2)C(=O)O	7.6497	2
943	5338	InChI=1S/C14H12N4O2S/c15-10-5-7-11(8-6-10)21(19,20)18-14-9-16-12-3-1-2-4-13(12)17-14/h1-9H,15H2,(H,17,18)	4-amino-N-quinoxalin-2-yl-benzenesulfonamide	C1=CC=C2C(=C1)N=CC(=N2)NS(=O)(=O)C3=CC=C(C=C3)N	7.99692	2
944	4458	InChI=1S/C10H18O/c1-9(2)5-4-6-10(3)7-8-11/h5,7,11H,4,6,8H2,1-3H3	3,7-dimethylocta-2,6-dien-1-ol	CC(=CCCC(=CCO)C)C	7.06198	2
945	2757	InChI=1S/C19H22N2O/c1-2-13-12-21-10-8-14(13)11-18(21)19(22)16-7-9-20-17-6-4-3-5-15(16)17/h2-7,9,13-14,18-19,22H,1,8,10-12H2	4-quinolyl-(5-vinylquinuclidin-2-yl)methanol	C=CC1CN2CCC1CC2C(C3=CC=NC4=CC=CC=C34)O	-7.76412	2
946	1258	InChI=1S/C17H21NO5/c1-18(21)13-7-11(8-14(18)16-15(13)23-16)22-17(20)12(9-19)10-5-3-2-4-6-10/h2-6,11-16,19H,7-9H2,1H3		C[N+]1(C2CC(CC1C3C2O3)OC(=O)C(CO)C4=CC=CC=C4)[O-]	7.82617	2
947	546	InChI=1S/C2H5O5P/c3-2(4)1-8(5,6)7/h1H2,(H,3,4)(H2,5,6,7)	2-phosphonoacetic acid	C(C(=O)O)P(=O)(O)O	7.45644	2
948	16683706	InChI=1S/C10H16N2O8.Hg/c13-7(14)3-11(4-8(15)16)1-2-12(5-9(17)18)6-10(19)20;/h1-6H2,(H,13,14)(H,15,16)(H,17,18)(H,19,20);/q;+2/p-2	2-[9-(carboxymethyl)-4,11-dioxo-1,3-dioxa-6,9-diaza-2-mercuracycloundec-6-yl]acetic acid	C1CN(CC(=O)O[Hg]OC(=O)CN1CC(=O)O)CC(=O)O	-6.46882	2
949	5383687	InChI=1S/C6H2Cl2N4O2/c7-1-2(8)10-4-3(9-1)11-5(12-4)6(13)14/h(H,13,14)(H,9,10,11,12)	5,6-dichloro-1H-imidazo[4,5-b]pyrazine-2-carboxylic acid	C12=C(N=C(C(=N1)Cl)Cl)N=C(N2)C(=O)O	6.64034	2
950	5382817	InChI=1S/C15H10N6O4/c16-15-19-11-10(12(22)20-15)17-8-5-21(13(23)9(8)18-11)7-3-1-6(2-4-7)14(24)25/h1-4H,5H2,(H,24,25)(H3,16,18,19,20,22)	4-(2-amino-4,8-dioxo-1,6-dihydropyrrolo[3,4-g]pteridin-7-yl)benzoic acid	C1C2=NC3=C(NC(=NC3=O)N)N=C2C(=O)N1C4=CC=C(C=C4)C(=O)O	-6.18241	2
951	5381871	InChI=1S/C21H12N2O8S/c24-18-10-4-1-2-5-11(10)20(26)16-12(18)8-9-15(32(29,30)31)17(16)23-22-14-7-3-6-13(19(14)25)21(27)28/h1-9,23H,(H,27,28)(H,29,30,31)	5-[(9,10-dioxo-2-sulfo-1-anthryl)hydrazono]-6-oxo-cyclohexa-1,3-diene-1-carboxylic acid	C1=CC=C2C(=C1)C(=O)C3=C(C2=O)C(=C(C=C3)S(=O)(=O)O)NN=C4C=CC=C(C4=O)C(=O)O	6.26546	2
952	5381235	InChI=1S/C10H8Br2N6O3S2/c11-4-1-3(23(14,20)21)2-5(12)6(4)17-18-7-8(13)15-10(22)16-9(7)19/h1-2,17H,(H2,14,20,21)(H3,13,15,16,19,22)	4-[2-(4-amino-6-oxo-2-thioxo-pyrimidin-5-ylidene)hydrazino]-3,5-dibromo-benzenesulfonamide	C1=C(C=C(C(=C1Br)NN=C2C(=NC(=S)NC2=O)N)Br)S(=O)(=O)N	6.9243	2
953	5355169	InChI=1S/C13H11N3O5S/c14-22(20,21)10-4-1-8(2-5-10)15-16-9-3-6-12(17)11(7-9)13(18)19/h1-7,15H,(H,18,19)(H2,14,20,21)	6-oxo-3-[(4-sulfamoylphenyl)hydrazono]cyclohexa-1,4-diene-1-carboxylic acid	C1=CC(=CC=C1NN=C2C=CC(=O)C(=C2)C(=O)O)S(=O)(=O)N	-6.41074	2
954	5351820	InChI=1S/C9H10N4O/c1-4-3-6-7(11-5(4)2)12-9(10)13-8(6)14/h3H,1-2H3,(H3,10,11,12,13,14)	2-amino-6,7-dimethyl-1H-pyrido[2,3-d]pyrimidin-4-one	CC1=C(N=C2C(=C1)C(=O)N=C(N2)N)C	-6.54181	2
955	4607782	InChI=1S/C13H14BrNO6/c14-10-4-3-5(9(13(20)21)8(4)12(18)19)11(10)15-6(16)1-2-7(15)17/h4-5,8-11H,1-3H2,(H,18,19)(H,20,21)	5-bromo-6-(2,5-dioxopyrrolidin-1-yl)norbornane-2,3-dicarboxylic acid	C1CC(=O)N(C1=O)C2C3CC(C2Br)C(C3C(=O)O)C(=O)O	6.75471	2
956	4453038	InChI=1S/C28H33NO2S/c1-27-13-12-19(30)14-18(27)8-9-20-21-10-11-22(28(21,2)15-24(31)25(20)27)23-16-32-26(29-23)17-6-4-3-5-7-17/h3-7,14,16,20-22,24-25,31H,8-13,15H2,1-2H3	11-hydroxy-10,13-dimethyl-17-(2-phenylthiazol-4-yl)-1,2,6,7,8,9,11,12,14,15,16,17-dodecahydrocyclopenta[a]phenanthren-3-one	CC12CCC(=O)C=C1CCC3C2C(CC4(C3CCC4C5=CSC(=N5)C6=CC=CC=C6)C)O	-6.87229	2
957	4395491	InChI=1S/C14H27NO/c1-12(2,15)9-16-11-8-10-6-7-14(11,5)13(10,3)4/h10-11H,6-9,15H2,1-5H3	2-methyl-1-(1,7,7-trimethylnorbornan-2-yl)oxy-propan-2-amine	CC1(C2CCC1(C(C2)OCC(C)(C)N)C)C	6.96596	2
958	4078964	InChI=1S/C29H33FO6/c1-25-12-11-19(32)13-18(25)9-10-20-21-14-24-29(23(34)16-31,26(21,2)15-22(33)28(20,25)30)36-27(3,35-24)17-7-5-4-6-8-17/h4-8,11-13,20-22,24,31,33H,9-10,14-16H2,1-3H3		CC12CC(C3(C(C1CC4C2(OC(O4)(C)C5=CC=CC=C5)C(=O)CO)CCC6=CC(=O)C=CC63C)F)O	6.41462	2
959	3501652	InChI=1S/C28H36N2O/c1-26-16-19-17-29-25(18-7-5-4-6-8-18)30-24(19)15-20(26)9-10-21-22(26)11-13-27(2)23(21)12-14-28(27,3)31/h4-8,17,20-23,31H,9-16H2,1-3H3		CC12CCC3C(C1CCC2(C)O)CCC4C3(CC5=CN=C(N=C5C4)C6=CC=CC=C6)C	6.41368	2
960	3246363	InChI=1S/C16H18N4OS2/c1-19-13-12(14(22)20(2)16(19)21)17-15(18-13)23-10-6-9-11-7-4-3-5-8-11/h3-5,7-8H,6,9-10H2,1-2H3,(H,17,18)	1,3-dimethyl-8-(3-phenylpropylsulfanyl)-6-thioxo-7H-purin-2-one	CN1C2=C(C(=S)N(C1=O)C)NC(=N2)SCCCC3=CC=CC=C3	-6.18022	2
961	3246285	InChI=1S/C10H12N4O2S/c15-7(16)3-1-2-4-14-6-13-8-9(14)11-5-12-10(8)17/h5-6H,1-4H2,(H,15,16)(H,11,12,17)	5-(6-thioxo-3H-purin-9-yl)pentanoic acid	C1=NC(=S)C2=C(N1)N(C=N2)CCCCC(=O)O	6.52949	2
962	3246134	InChI=1S/C6H5N5O3/c7-11-9-2-4(12)3-1-8-6(14)10-5(3)13/h1H,2H2,(H2,8,10,13,14)	5-(2-azidoacetyl)-1H-pyrimidine-2,4-dione	C1=C(C(=O)NC(=O)N1)C(=O)CN=[N+]=[N-]	-6.39443	2
963	3246125	InChI=1S/C11H8N4O2S/c16-10-13-8-7(9(18)14-10)12-11(17)15(8)6-4-2-1-3-5-6/h1-5H,(H,12,17)(H2,13,14,16,18)	9-phenyl-6-thioxo-3,7-dihydropurine-2,8-dione	C1=CC=C(C=C1)N2C3=C(C(=S)NC(=O)N3)NC2=O	6.18591	2
964	3032930	InChI=1S/C7H15N3S2/c11-7(12)9-3-6-10-4-1-8-2-5-10/h8H,1-6H2,(H2,9,11,12)	2-piperazin-1-ylethylcarbamodithioic acid	C1CN(CCN1)CCNC(=S)S	6.353	2
965	586893	InChI=1S/C27H42O4/c1-15(14-28)5-8-22-16(2)25-23(31-22)12-21-19-7-6-17-11-18(29)9-10-26(17,3)20(19)13-24(30)27(21,25)4/h15,17-21,23,25,28-29H,5-14H2,1-4H3		CC1=C(OC2C1C3(C(C2)C4CCC5CC(CCC5(C4CC3=O)C)O)C)CCC(C)CO	-6.34699	2
966	517841	InChI=1S/C10H15N5S/c1-3-4-5-11-8-7-9(13-6-12-7)15-10(14-8)16-2/h6H,3-5H2,1-2H3,(H2,11,12,13,14,15)	N-butyl-2-methylsulfanyl-7H-purin-6-amine	CCCCNC1=NC(=NC2=C1NC=N2)SC	6.4807	2
967	433923	InChI=1S/C10H5N3O6S/c14-13(15)5-1-2-6-7(3-5)9(20(16,17)18)4-8-10(6)12-19-11-8/h1-4H,(H,16,17,18)	7-nitrobenzo[g][2,1,3]benzoxadiazole-5-sulfonic acid	C1=CC2=C(C=C1[N+](=O)[O-])C(=CC3=NON=C23)S(=O)(=O)O	-6.87548	2
968	429598	InChI=1S/C40H48N6O10/c1-21-35(49)42-22(2)38(52)44(4)29(18-24-8-13-27(55-7)14-9-24)37(51)43-23(3)39(53)46(6)33-34(48)26-11-15-28(16-12-26)56-32-20-25(10-17-31(32)47)19-30(36(50)41-21)45(5)40(33)54/h8-17,20-23,29-30,33-34,47-48H,18-19H2,1-7H3,(H,41,50)(H,42,49)(H,43,51)		CC1C(=O)NC(C(=O)N(C(C(=O)NC(C(=O)N(C2C(C3=CC=C(C=C3)OC4=C(C=CC(=C4)CC(C(=O)N1)N(C2=O)C)O)O)C)C)CC5=CC=C(C=C5)OC)C)C	6.31378	2
969	425313	InChI=1S/C6H17N3O2S/c1-8(2)6-5-7-12(10,11)9(3)4/h7H,5-6H2,1-4H3	1-(dimethylamino)-2-(dimethylsulfamoylamino)ethane	CN(C)CCNS(=O)(=O)N(C)C	6.31507	2
970	421248	InChI=1S/C11H20N5/c12-4-2-1-3-5-16-9-13-6-14(10-16)8-15(7-13)11-16/h1-3,5-11H2/q+1		C1N2CN3CN1C[N+](C2)(C3)CCCCC#N	6.1933	2
971	419850	InChI=1S/C20H17N2/c1-2-7-16(8-3-1)14-22-12-6-10-18(15-22)20-13-17-9-4-5-11-19(17)21-20/h1-13,15,21H,14H2/q+1	2-(1-benzylpyridin-1-ium-3-yl)-1H-indole	C1=CC=C(C=C1)C[N+]2=CC=CC(=C2)C3=CC4=CC=CC=C4N3	6.93302	2
972	417755	InChI=1S/C32H39N7/c1-35(2)27-14-8-24(9-15-27)30(22-33)38-20-7-21-39(32(38)26-12-18-29(19-13-26)37(5)6)31(23-34)25-10-16-28(17-11-25)36(3)4/h8-19,30-32H,7,20-21H2,1-6H3	2-[3-[cyano-[4-(dimethylamino)phenyl]methyl]-2-[4-(dimethylamino)phenyl]hexahydropyrimidin-1-yl]-2-[4-(dimethylamino)phenyl]acetonitrile	CN(C)C1=CC=C(C=C1)C2N(CCCN2C(C#N)C3=CC=C(C=C3)N(C)C)C(C#N)C4=CC=C(C=C4)N(C)C	6.00131	2
973	416751	InChI=1S/C26H24N4O/c27-18-23(20-10-3-1-4-11-20)29-16-9-17-30(24(19-28)21-12-5-2-6-13-21)26(29)22-14-7-8-15-25(22)31/h1-8,10-15,23-24,26,31H,9,16-17H2	2-[3-[cyano(phenyl)methyl]-2-(2-hydroxyphenyl)hexahydropyrimidin-1-yl]-2-phenyl-acetonitrile	C1CN(C(N(C1)C(C#N)C2=CC=CC=C2)C3=CC=CC=C3O)C(C#N)C4=CC=CC=C4	6.69483	2
974	415740	InChI=1S/C13H19N5/c14-13(15)18-17-9-10-1-3-11(4-2-10)12-5-7-16-8-6-12/h1-4,9,12,16H,5-8H2,(H4,14,15,18)	2-[[4-(4-piperidyl)phenyl]methyleneamino]guanidine	C1CNCCC1C2=CC=C(C=C2)C=NN=C(N)N	6.61523	2
975	414479	InChI=1S/C16H11N3O2/c20-16(21)11-5-7-12(8-6-11)18-9-15-17-13-3-1-2-4-14(13)19(15)10-18/h1-8,10H,9H2/p+1	4-(3H-imidazo[1,5-a]benzimidazol-9-ium-2-yl)benzoic acid	C1C2=NC3=CC=CC=C3[N+]2=CN1C4=CC=C(C=C4)C(=O)O	6.37334	2
976	413487	InChI=1S/C21H26N2O3/c24-19-11-16(13-23-14-26-21-9-5-4-8-18(21)23)20(25)10-15(19)12-22-17-6-2-1-3-7-17/h4-5,8-11,17,22,24-25H,1-3,6-7,12-14H2	2-(2H-1,3-benzoxazol-3-ylmethyl)-5-[(cyclohexylamino)methyl]benzene-1,4-diol	C1CCC(CC1)NCC2=C(C=C(C(=C2)O)CN3COC4=CC=CC=C43)O	6.9832	2
977	410029	InChI=1S/C8H8ClN3O4S2/c1-4-7(9)5(17(10,13)14)2-6-8(4)11-3-12-18(6,15)16/h2-3H,1H3,(H2,10,13,14)(H,11,12,15,16)	8-chloro-2-hydroxy-7-methyl-2-oxo-2$l^{6}-thia-3,5-diazabicyclo[4.4.0]deca-1(10),2,4,6,8-pentaene-9-sulfonamide	CC1=C2C(=CC(=C1Cl)S(=O)(=O)N)S(=NC=N2)(=O)O	6.24631	2
978	409194	InChI=1S/C13H20N3S/c1-16(2,3)9-6-10-17-13-14-11-7-4-5-8-12(11)15-13/h4-5,7-8H,6,9-10H2,1-3H3,(H,14,15)/q+1	3-(1H-benzimidazol-2-ylsulfanyl)propyl-trimethyl-ammonium	C[N+](C)(C)CCCSC1=NC2=CC=CC=C2N1	6.28071	2
979	409070	InChI=1S/C18H23O5P/c1-18-9-8-14-13-5-3-12(23-24(20,21)22)10-11(13)2-4-15(14)16(18)6-7-17(18)19/h3,5,10,14-16H,2,4,6-9H2,1H3,(H2,20,21,22)	(13-methyl-17-oxo-7,8,9,11,12,14,15,16-octahydro-6H-cyclopenta[a]phenanthren-3-yl) dihydrogen phosphate	CC12CCC3C(C1CCC2=O)CCC4=C3C=CC(=C4)OP(=O)(O)O	-6.52363	2
980	408275	InChI=1S/C32H20N2/c1-5-13-27-23(9-1)24-10-2-6-14-28(24)31(27)33-21-17-19-22(20-18-21)34-32-29-15-7-3-11-25(29)26-12-4-8-16-30(26)32/h1-20H	N-[4-(fluoren-9-ylideneamino)phenyl]fluoren-9-imine	C1=CC=C2C(=C1)C3=CC=CC=C3C2=NC4=CC=C(C=C4)N=C5C6=CC=CC=C6C7=CC=CC=C75	6.50869	2
981	386481	InChI=1S/C16H21NO3S/c1-15(2)12-8-9-16(15,14(18)10-12)11-21(19,20)17-13-6-4-3-5-7-13/h3-7,12,17H,8-11H2,1-2H3	1-(7,7-dimethyl-2-oxo-norbornan-1-yl)-N-phenyl-methanesulfonamide	CC1(C2CCC1(C(=O)C2)CS(=O)(=O)NC3=CC=CC=C3)C	-6.82856	2
982	356244	InChI=1S/C13H16N2O2/c1-13(2,12(16)17)8-7-11-14-9-5-3-4-6-10(9)15-11/h3-6H,7-8H2,1-2H3,(H,14,15)(H,16,17)	4-(1H-benzimidazol-2-yl)-2,2-dimethyl-butanoic acid	CC(C)(CCC1=NC2=CC=CC=C2N1)C(=O)O	6.2	2
983	348520	InChI=1S/C14H16O4P2/c15-19(16,13-7-3-1-4-8-13)11-12-20(17,18)14-9-5-2-6-10-14/h1-10H,11-12H2,(H,15,16)(H,17,18)	2-[hydroxy(phenyl)phosphoryl]ethyl-phenyl-phosphinic acid	C1=CC=C(C=C1)P(=O)(CCP(=O)(C2=CC=CC=C2)O)O	6.59874	2
984	343111	InChI=1S/C17H15NO3/c19-15(13-9-5-2-6-10-13)18-17(16(20)21)11-14(17)12-7-3-1-4-8-12/h1-10,14H,11H2,(H,18,19)(H,20,21)	1-benzamido-2-phenyl-cyclopropanecarboxylic acid	C1C(C1(C(=O)O)NC(=O)C2=CC=CC=C2)C3=CC=CC=C3	6.62399	2
985	341290	InChI=1S/C19H17ClN2O2/c1-10-8-15-16(9-11(10)2)22-19(24)17(21-15)12(3)18(23)13-4-6-14(20)7-5-13/h4-9,12H,1-3H3,(H,22,24)	3-[2-(4-chlorophenyl)-1-methyl-2-oxo-ethyl]-6,7-dimethyl-1H-quinoxalin-2-one	CC1=CC2=C(C=C1C)N=C(C(=O)N2)C(C)C(=O)C3=CC=C(C=C3)Cl	6.49726	2
986	340951	InChI=1S/C27H23N3O3/c1-15-10-22-23(11-16(15)2)30-27-24(29-22)25(31)26(33-27)20-13-28-21-9-8-17(12-19(20)21)14-32-18-6-4-3-5-7-18/h3-13,26,28-30H,14H2,1-2H3	6,7-dimethyl-2-[5-(phenoxymethyl)-1H-indol-3-yl]-4,9-dihydrofuro[3,2-b]quinoxalin-3-one	CC1=CC2=C(C=C1C)NC3=C(N2)C(=O)C(O3)C4=CNC5=C4C=C(C=C5)COC6=CC=CC=C6	-6.34986	2
987	340685	InChI=1S/C16H12N6/c1-3-7-17-11(5-1)13-9-15(21-19-13)16-10-14(20-22-16)12-6-2-4-8-18-12/h1-10H,(H,19,21)(H,20,22)	2-[3-[5-(2-pyridyl)-1H-pyrazol-3-yl]-1H-pyrazol-5-yl]pyridine	C1=CC=NC(=C1)C2=CC(=NN2)C3=NNC(=C3)C4=CC=CC=N4	6.67792	2
988	333452	InChI=1S/C7H9N3O3/c11-4-10-6(7(12)13)1-5-2-8-3-9-5/h2-4,6H,1H2,(H,8,9)(H,10,11)(H,12,13)	2-formamido-3-(1H-imidazol-5-yl)propanoic acid	C1=C(NC=N1)CC(C(=O)O)NC=O	-6.41178	2
989	330528	InChI=1S/C20H14BrN3O2/c21-14-6-9-18(25)16(11-14)20(26)22-15-7-4-13(5-8-15)17-12-24-10-2-1-3-19(24)23-17/h1-12,25H,(H,22,26)	5-bromo-2-hydroxy-N-(4-imidazo[1,2-a]pyridin-2-ylphenyl)benzamide	C1=CC2=NC(=CN2C=C1)C3=CC=C(C=C3)NC(=O)C4=C(C=CC(=C4)Br)O	6.35992	2
990	328505	InChI=1S/C17H13NO4/c19-16-13-7-6-12(22-10-11-4-2-1-3-5-11)8-15(13)18-9-14(16)17(20)21/h1-9H,10H2,(H,18,19)(H,20,21)	7-benzyloxy-4-oxo-1H-quinoline-3-carboxylic acid	C1=CC=C(C=C1)COC2=CC3=C(C=C2)C(=O)C(=CN3)C(=O)O	6.25551	2
991	325890	InChI=1S/C4H8N2O4/c1-10-2(3(7)8)6-4(5)9/h2H,1H3,(H,7,8)(H3,5,6,9)	2-methoxy-2-ureido-acetic acid	COC(C(=O)O)NC(=O)N	6.05253	2
992	324144	InChI=1S/C17H16N2OS/c18-11-12-21-17-19-15(13-7-3-1-4-8-13)16(20-17)14-9-5-2-6-10-14/h1-10H,11-12,18H2	2-(4,5-diphenyloxazol-2-yl)sulfanylethanamine	C1=CC=C(C=C1)C2=C(OC(=N2)SCCN)C3=CC=CC=C3	6.00602	2
993	305114	InChI=1S/C21H17Cl2NO/c1-14(24-21(25)18-11-12-19(22)20(23)13-18)15-7-9-17(10-8-15)16-5-3-2-4-6-16/h2-14H,1H3,(H,24,25)	3,4-dichloro-N-[1-(4-phenylphenyl)ethyl]benzamide	CC(C1=CC=C(C=C1)C2=CC=CC=C2)NC(=O)C3=CC(=C(C=C3)Cl)Cl	-6.08235	2
994	302576	InChI=1S/C12H17N7O5/c13-8-4-5(9(14)23)11(18-15)19(10(4)17-2-16-8)12-7(22)6(21)3(1-20)24-12/h2-3,6-7,12,18,20-22H,1,15H2,(H2,14,23)(H2,13,16,17)	4-amino-7-[3,4-dihydroxy-5-(hydroxymethyl)tetrahydrofuran-2-yl]-6-hydrazino-pyrrolo[2,3-d]pyrimidine-5-carboxamide	C1=NC2=C(C(=C(N2C3C(C(C(O3)CO)O)O)NN)C(=O)N)C(=N1)N	6.28092	2
995	294856	InChI=1S/C8H9N5/c1-2-7(4-9-3-1)5-10-8-11-6-12-13-8/h1-4,6H,5H2,(H2,10,11,12,13)	N-(3-pyridylmethyl)-1H-1,2,4-triazol-5-amine	C1=CC(=CN=C1)CNC2=NC=NN2	-6.55826	2
996	292106	InChI=1S/C16H12ClN3O3/c17-10-4-5-13-11(7-10)16(12-3-1-2-6-18-12)19-8-14(21)20(13)9-15(22)23/h1-7H,8-9H2,(H,22,23)	2-[7-chloro-2-oxo-5-(2-pyridyl)-3H-1,4-benzodiazepin-1-yl]acetic acid	C1C(=O)N(C2=C(C=C(C=C2)Cl)C(=N1)C3=CC=CC=N3)CC(=O)O	6.21247	2
997	290592	InChI=1S/C16H14O2/c17-16(18)15(14-9-5-2-6-10-14)12-11-13-7-3-1-4-8-13/h1-12,15H,(H,17,18)	2,4-diphenylbut-3-enoic acid	C1=CC=C(C=C1)C=CC(C2=CC=CC=C2)C(=O)O	6.38682	2
998	290537	InChI=1S/C18H10Cl4N2/c19-13-6-1-11(2-7-13)3-10-15-23-17(21)16(18(22)24-15)12-4-8-14(20)9-5-12/h1-10H	4,6-dichloro-5-(4-chlorophenyl)-2-[2-(4-chlorophenyl)vinyl]pyrimidine	C1=CC(=CC=C1C=CC2=NC(=C(C(=N2)Cl)C3=CC=C(C=C3)Cl)Cl)Cl	-6.85447	2
999	284727	InChI=1S/C12H12O6/c13-11(14)5-8(12(15)16)3-7-1-2-9-10(4-7)18-6-17-9/h1-2,4,8H,3,5-6H2,(H,13,14)(H,15,16)	2-(1,3-benzodioxol-5-ylmethyl)butanedioic acid	C1OC2=C(O1)C=C(C=C2)CC(CC(=O)O)C(=O)O	6.12017	2
1000	280442	InChI=1S/C7H4Cl2N2O6S/c8-4-2(7(12)13)1-3(18(10,16)17)5(9)6(4)11(14)15/h1H,(H,12,13)(H2,10,16,17)	2,4-dichloro-3-nitro-5-sulfamoyl-benzoic acid	C1=C(C(=C(C(=C1S(=O)(=O)N)Cl)[N+](=O)[O-])Cl)C(=O)O	-6.38358	2
1001	279183	InChI=1S/C7H6NO7P/c9-7(10)4-1-2-5(8(11)12)6(3-4)16(13,14)15/h1-3H,(H,9,10)(H2,13,14,15)	4-nitro-3-phosphono-benzoic acid	C1=CC(=C(C=C1C(=O)O)P(=O)(O)O)[N+](=O)[O-]	-6.84579	2
1002	276767	InChI=1S/C8H12N6O2S/c9-7(10)14-8(11)13-5-1-3-6(4-2-5)17(12,15)16/h1-4H,(H2,12,15,16)(H6,9,10,11,13,14)	1-(diaminomethylene)-2-(4-sulfamoylphenyl)guanidine	C1=CC(=CC=C1N=C(N)N=C(N)N)S(=O)(=O)N	6.15785	2
1003	274179	InChI=1S/C11H11NO5/c1-11(9(14)15,10(16)17)12-8(13)7-5-3-2-4-6-7/h2-6H,1H3,(H,12,13)(H,14,15)(H,16,17)	2-benzamido-2-methyl-propanedioic acid	CC(C(=O)O)(C(=O)O)NC(=O)C1=CC=CC=C1	-6.84229	2
1004	274127	InChI=1S/C16H12O7/c17-10-4-1-8-7(3-6-12(19)20)9-2-5-11(18)14(22)16(9)23-15(8)13(10)21/h1-2,4-5,17,21-22H,3,6H2,(H,19,20)	3-(3,4,5-trihydroxy-6-oxo-xanthen-9-yl)propanoic acid	C1=CC(=C(C2=C1C(=C3C=CC(=O)C(=C3O2)O)CCC(=O)O)O)O	6.94169	2
1005	272524	InChI=1S/C13H13ClN4/c1-9-17-8-11(13(15)18-9)7-16-6-10-2-4-12(14)5-3-10/h2-6,8H,7H2,1H3,(H2,15,17,18)	5-[[(4-chlorophenyl)methyleneamino]methyl]-2-methyl-pyrimidin-4-amine	CC1=NC=C(C(=N1)N)CN=CC2=CC=C(C=C2)Cl	6.54638	2
1006	272046	InChI=1S/C5H10N6O2/c6-3-2(9-1-12)4(7)11(13)5(8)10-3/h9,12-13H,1,7H2,(H3,6,8,10)	[(4,6-diamino-1-hydroxy-2-imino-pyrimidin-5-yl)amino]methanol	C(NC1=C(N(C(=N)N=C1N)O)N)O	-6.47771	2
1007	270324	InChI=1S/C13H12O2S/c14-13(15)9-16-8-11-6-3-5-10-4-1-2-7-12(10)11/h1-7H,8-9H2,(H,14,15)	2-(1-naphthylmethylsulfanyl)acetic acid	C1=CC=C2C(=C1)C=CC=C2CSCC(=O)O	-6.74092	2
1008	268748	InChI=1S/C27H34N4O2S/c1-26-10-8-17(32)12-16(26)4-5-18-19-6-7-21(27(19,2)11-9-20(18)26)22(33)13-31-15-30-23-24(31)28-14-29-25(23)34-3/h12,14-15,18-21H,4-11,13H2,1-3H3	10,13-dimethyl-17-[2-(6-methylsulfanylpurin-9-yl)acetyl]-1,2,6,7,8,9,11,12,14,15,16,17-dodecahydrocyclopenta[a]phenanthren-3-one	CC12CCC3C(C1CCC2C(=O)CN4C=NC5=C4N=CN=C5SC)CCC6=CC(=O)CCC36C	6.33579	2
1009	268638	InChI=1S/C16H19NOS/c18-15(8-11-17-9-4-1-5-10-17)14-12-19-16-7-3-2-6-13(14)16/h2-3,6-7,12H,1,4-5,8-11H2	1-(benzothiophen-3-yl)-3-(1-piperidyl)propan-1-one	C1CCN(CC1)CCC(=O)C2=CSC3=CC=CC=C32	6.39855	2
1010	264035	InChI=1S/C9H11NOS/c1-8(11)6-12-7-9-4-2-3-5-10-9/h2-5H,6-7H2,1H3	1-(2-pyridylmethylsulfanyl)propan-2-one	CC(=O)CSCC1=CC=CC=N1	6.84469	2
1011	262556	InChI=1S/C9H14N2O4S/c1-2-5-3-7(12)11(8(5)13)16-4-6(10)9(14)15/h5-6H,2-4,10H2,1H3,(H,14,15)	2-amino-3-(3-ethyl-2,5-dioxo-pyrrolidin-1-yl)sulfanyl-propanoic acid	CCC1CC(=O)N(C1=O)SCC(C(=O)O)N	-6.00317	2
1012	262425	InChI=1S/C15H16N4O2S/c1-18-13-12(14(20)19(2)15(18)21)16-11(17-13)9-22-8-10-6-4-3-5-7-10/h3-7H,8-9H2,1-2H3,(H,16,17)	8-(benzylsulfanylmethyl)-1,3-dimethyl-7H-purine-2,6-dione	CN1C2=C(C(=O)N(C1=O)C)NC(=N2)CSCC3=CC=CC=C3	-6.66716	2
1013	260823	InChI=1S/C11H10AsN7O4/c13-9-8(5-14-11-16-17-18-19(9)11)10(20)15-7-3-1-6(2-4-7)12(21,22)23/h1-5H,13H2,(H,15,20)(H2,21,22,23)	[4-[(7-aminotetrazolo[1,5-a]pyrimidine-6-carbonyl)amino]phenyl]arsonic acid	C1=CC(=CC=C1NC(=O)C2=C(N3C(=NN=N3)N=C2)N)[As](=O)(O)O	6.37526	2
1014	260013	InChI=1S/C14H18ClN5O6S/c1-14(2)23-4-6-8(25-14)9(26-27(3,21)22)12(24-6)20-5-17-7-10(16)18-13(15)19-11(7)20/h5-6,8-9,12H,4H2,1-3H3,(H2,16,18,19)	[6-(6-amino-2-chloro-purin-9-yl)-2,2-dimethyl-4a,6,7,7a-tetrahydro-4H-furo[3,2-d][1,3]dioxin-7-yl] methanesulfonate	CC1(OCC2C(O1)C(C(O2)N3C=NC4=C3N=C(N=C4N)Cl)OS(=O)(=O)C)C	-6.88952	2
1015	260003	InChI=1S/C9H14O4/c10-7(11)6-9(8(12)13)4-2-1-3-5-9/h1-6H2,(H,10,11)(H,12,13)	1-(carboxymethyl)cyclohexanecarboxylic acid	C1CCC(CC1)(CC(=O)O)C(=O)O	6.90851	2
1016	257241	InChI=1S/C13H14O5/c1-7(2)8-3-5-9(6-4-8)10(12(15)16)11(14)13(17)18/h3-7,15-16H,1-2H3,(H,17,18)	4,4-dihydroxy-3-(4-isopropylphenyl)-2-oxo-but-3-enoic acid	CC(C)C1=CC=C(C=C1)C(=C(O)O)C(=O)C(=O)O	6.0144	2
1017	254598	InChI=1S/C28H26N2O2/c1-3-7-21(8-4-1)15-29-17-23-11-13-26-25(27(23)31-19-29)14-12-24-18-30(20-32-28(24)26)16-22-9-5-2-6-10-22/h1-14H,15-20H2	2,8-dibenzyl-1,3,7,9-tetrahydro-[1,3]benzoxazino[8,7-h][1,3]benzoxazine	C1C2=C(C3=C(C=C2)C4=C(CN(CO4)CC5=CC=CC=C5)C=C3)OCN1CC6=CC=CC=C6	-6.82587	2
1018	251630	InChI=1S/C27H30O5/c1-26-13-12-18-17-9-7-16(28)14-15(17)6-8-19(18)22(26)10-11-23(26)32-27(31)24(29)20-4-2-3-5-21(20)25(27)30/h2-5,14,17-19,22-23,31H,6-13H2,1H3	2-hydroxy-2-[(13-methyl-3-oxo-2,6,7,8,9,10,11,12,14,15,16,17-dodecahydro-1H-cyclopenta[a]phenanthren-17-yl)oxy]indane-1,3-dione	CC12CCC3C(C1CCC2OC4(C(=O)C5=CC=CC=C5C4=O)O)CCC6=CC(=O)CCC36	-6.87211	2
1019	249748	InChI=1S/C24H34O6/c1-12(2)14-11-24-9-6-15-22(3,7-5-8-23(15,4)21(29)30)16(24)10-13(14)17(19(25)26)18(24)20(27)28/h11-13,15-18H,5-10H2,1-4H3,(H,25,26)(H,27,28)(H,29,30)		CC(C)C1=CC23CCC4C(C2CC1C(C3C(=O)O)C(=O)O)(CCCC4(C)C(=O)O)C	6.18118	2
1020	247530	InChI=1S/C18H28N2O/c1-15-6-4-10-19(12-15)13-17(21)14-20-11-5-8-16-7-2-3-9-18(16)20/h2-3,7,9,15,17,21H,4-6,8,10-14H2,1H3	1-(3,4-dihydro-2H-quinolin-1-yl)-3-(3-methyl-1-piperidyl)propan-2-ol	CC1CCCN(C1)CC(CN2CCCC3=CC=CC=C32)O	6.88453	2
1021	241878	InChI=1S/C21H14N2OS4/c24-16-10-4-1-7-13(16)19(27-20-22-14-8-2-5-11-17(14)25-20)28-21-23-15-9-3-6-12-18(15)26-21/h1-12,19,24H	2-[bis(1,3-benzothiazol-2-ylsulfanyl)methyl]phenol	C1=CC=C(C(=C1)C(SC2=NC3=CC=CC=C3S2)SC4=NC5=CC=CC=C5S4)O	-6.15514	2
1022	241841	InChI=1S/C5H5N3O3/c6-3-1-2(4(9)10)7-5(11)8-3/h1H,(H,9,10)(H3,6,7,8,11)	4-amino-2-oxo-1H-pyrimidine-6-carboxylic acid	C1=C(NC(=O)N=C1N)C(=O)O	-6.22721	2
1023	240640	InChI=1S/C12H11N3O4/c16-10(15-12-13-4-1-5-14-12)8-6-2-3-7(19-6)9(8)11(17)18/h1-9H,(H,17,18)(H,13,14,15,16)	2-(pyrimidin-2-ylcarbamoyl)-7-oxabicyclo[2.2.1]hept-5-ene-3-carboxylic acid	C1=CN=C(N=C1)NC(=O)C2C3C=CC(C2C(=O)O)O3	-6.7582	2
1024	238376	InChI=1S/C19H17NO/c21-19(17-9-3-1-4-10-17,18-11-5-2-6-12-18)14-16-8-7-13-20-15-16/h1-13,15,21H,14H2	1,1-diphenyl-2-(3-pyridyl)ethanol	C1=CC=C(C=C1)C(CC2=CN=CC=C2)(C3=CC=CC=C3)O	-6.87187	2
1025	236802	InChI=1S/C10H7BrO4/c11-7-3-1-6(2-4-7)8(12)5-9(13)10(14)15/h1-5,12H,(H,14,15)	4-(4-bromophenyl)-4-hydroxy-2-oxo-but-3-enoic acid	C1=CC(=CC=C1C(=CC(=O)C(=O)O)O)Br	-6.71115	2
1026	236350	InChI=1S/C10H9NO6/c12-9(13)5-7(10(14)15)6-3-1-2-4-8(6)11(16)17/h1-4,7H,5H2,(H,12,13)(H,14,15)	2-(2-nitrophenyl)butanedioic acid	C1=CC=C(C(=C1)C(CC(=O)O)C(=O)O)[N+](=O)[O-]	6.42218	2
1027	235431	InChI=1S/C40H44N8O8S2/c49-37-25-45-17-19-46(20-18-45)26-39(51)43-31-5-13-35(14-6-31)58(55,56)36-15-7-32(8-16-36)44-40(52)28-48-23-21-47(22-24-48)27-38(50)42-30-3-11-34(12-4-30)57(53,54)33-9-1-29(41-37)2-10-33/h1-16H,17-28H2,(H,41,49)(H,42,50)(H,43,51)(H,44,52)		C1CN2CCN1CC(=O)NC3=CC=C(C=C3)S(=O)(=O)C4=CC=C(C=C4)NC(=O)CN5CCN(CC5)CC(=O)NC6=CC=C(C=C6)S(=O)(=O)C7=CC=C(C=C7)NC(=O)C2	6.33737	2
1028	234909	InChI=1S/C9H12ClNS/c10-9-4-2-1-3-8(9)7-12-6-5-11/h1-4H,5-7,11H2	2-[(2-chlorophenyl)methylsulfanyl]ethanamine	C1=CC=C(C(=C1)CSCCN)Cl	6.41734	2
1029	234890	InChI=1S/C12H10As2N2O6/c17-13(18,19)7-1-3-9-11(5-7)16-10-4-2-8(14(20,21)22)6-12(10)15-9/h1-6H,(H2,17,18,19)(H2,20,21,22)	(7-arsonophenazin-2-yl)arsonic acid	C1=CC2=C(C=C1[As](=O)(O)O)N=C3C=CC(=CC3=N2)[As](=O)(O)O	6.60064	2
1030	231992	InChI=1S/C12H16O2/c1-9-6-7-11(8-10(9)2)4-3-5-12(13)14/h6-8H,3-5H2,1-2H3,(H,13,14)	4-(3,4-dimethylphenyl)butanoic acid	CC1=C(C=C(C=C1)CCCC(=O)O)C	6.43759	2
1031	231626	InChI=1S/C21H15Br/c22-21(19-13-5-9-15-7-1-3-11-17(15)19)20-14-6-10-16-8-2-4-12-18(16)20/h1-14,21H	1-[bromo(1-naphthyl)methyl]naphthalene	C1=CC=C2C(=C1)C=CC=C2C(C3=CC=CC4=CC=CC=C43)Br	-6.8365	2
1032	229466	InChI=1S/C9H10Cl2O2S/c10-7-3-6(5-14-2-1-12)9(13)8(11)4-7/h3-4,12-13H,1-2,5H2	2,4-dichloro-6-(2-hydroxyethylsulfanylmethyl)phenol	C1=C(C=C(C(=C1Cl)O)CSCCO)Cl	6.93298	2
1033	226654	InChI=1S/C14H14O5/c15-11-5-7-14(13(18)19,8-6-12(16)17)10-4-2-1-3-9(10)11/h1-4H,5-8H2,(H,16,17)(H,18,19)	1-(2-carboxyethyl)-4-oxo-tetralin-1-carboxylic acid	C1CC(C2=CC=CC=C2C1=O)(CCC(=O)O)C(=O)O	6.22167	2
1034	224958	InChI=1S/C20H18N4S/c1-23-17(15-5-3-11-21-13-15)7-9-19(23)25-20-10-8-18(24(20)2)16-6-4-12-22-14-16/h3-14H,1-2H3	3-[1-methyl-5-[1-methyl-5-(3-pyridyl)pyrrol-2-yl]sulfanyl-pyrrol-2-yl]pyridine	CN1C(=CC=C1SC2=CC=C(N2C)C3=CN=CC=C3)C4=CN=CC=C4	6.99437	2
1035	224379	InChI=1S/C15H14O2S/c16-15(17)11-14(12-7-3-1-4-8-12)18-13-9-5-2-6-10-13/h1-10,14H,11H2,(H,16,17)	3-phenyl-3-phenylsulfanyl-propanoic acid	C1=CC=C(C=C1)C(CC(=O)O)SC2=CC=CC=C2	-6.50566	2
1036	223214	InChI=1S/C16H28N2O/c1-16(2,3)14-8-12(10-17(4)5)15(19)13(9-14)11-18(6)7/h8-9,19H,10-11H2,1-7H3	4-tert-butyl-2,6-bis[(dimethylamino)methyl]phenol	CC(C)(C)C1=CC(=C(C(=C1)CN(C)C)O)CN(C)C	6.58002	2
1037	220852	InChI=1S/C19H12N2O3S2/c22-17(14-6-5-12-3-1-2-4-13(12)9-14)11-25-19-20-16-8-7-15(21(23)24)10-18(16)26-19/h1-10H,11H2	1-(2-naphthyl)-2-[(6-nitro-1,3-benzothiazol-2-yl)sulfanyl]ethanone	C1=CC=C2C=C(C=CC2=C1)C(=O)CSC3=NC4=C(S3)C=C(C=C4)[N+](=O)[O-]	6.57855	2
1038	193131	InChI=1S/C11H18N2O3S/c1-6(10(14)15)3-2-4-8-9-7(5-17-8)12-11(16)13-9/h6-9H,2-5H2,1H3,(H,14,15)(H2,12,13,16)	2-methyl-5-(2-oxo-1,3,3a,4,6,6a-hexahydrothieno[3,4-d]imidazol-4-yl)pentanoic acid	CC(CCCC1C2C(CS1)NC(=O)N2)C(=O)O	6.77554	2
1039	138281	InChI=1S/C18H18O/c19-17-11-13-18(14-12-17,15-7-3-1-4-8-15)16-9-5-2-6-10-16/h1-10H,11-14H2	4,4-diphenylcyclohexanone	C1CC(CCC1=O)(C2=CC=CC=C2)C3=CC=CC=C3	-6.02473	2
1040	107550	InChI=1S/C6H8O4/c7-5(8)3-1-2-4-6(9)10/h1-2H,3-4H2,(H,7,8)(H,9,10)	hex-3-enedioic acid	C(C=CCC(=O)O)C(=O)O	6.14795	2
1041	97098	InChI=1S/C13H13N5OS2/c1-17-10-9(11(19)18(2)13(17)20)15-12(16-10)21-7-8-5-3-4-6-14-8/h3-6H,7H2,1-2H3,(H,15,16)	1,3-dimethyl-8-(2-pyridylmethylsulfanyl)-2-thioxo-7H-purin-6-one	CN1C2=C(C(=O)N(C1=S)C)NC(=N2)SCC3=CC=CC=N3	-6.62388	2
1042	96480	InChI=1S/C11H16N2O/c14-11-5-4-6-12-10(11)9-13-7-2-1-3-8-13/h4-6,14H,1-3,7-9H2	2-(1-piperidylmethyl)pyridin-3-ol	C1CCN(CC1)CC2=C(C=CC=N2)O	-6.51353	2
1043	94908	InChI=1S/C22H14O4/c23-21(24)17-11-3-7-13-5-1-9-15(19(13)17)16-10-2-6-14-8-4-12-18(20(14)16)22(25)26/h1-12H,(H,23,24)(H,25,26)	8-(8-carboxy-1-naphthyl)naphthalene-1-carboxylic acid	C1=CC2=C(C(=C1)C3=CC=CC4=C3C(=CC=C4)C(=O)O)C(=CC=C2)C(=O)O	-6.19169	2
1044	92180	InChI=1S/C10H13N5/c1-7(2)3-4-11-9-8-10(13-5-12-8)15-6-14-9/h3,5-6H,4H2,1-2H3,(H2,11,12,13,14,15)	N-(3-methylbut-2-enyl)-7H-purin-6-amine	CC(=CCNC1=NC=NC2=C1NC=N2)C	-6.49722	2
1045	85040	InChI=1S/C12H8N2O4S2/c15-11(16)7-1-3-9(13-5-7)19-20-10-4-2-8(6-14-10)12(17)18/h1-6H,(H,15,16)(H,17,18)	6-[(5-carboxy-2-pyridyl)disulfanyl]pyridine-3-carboxylic acid	C1=CC(=NC=C1C(=O)O)SSC2=NC=C(C=C2)C(=O)O	-6.71105	2
1046	84998	InChI=1S/C13H23N3O/c1-2-4-13(5-3-1)15-12-14-6-7-16-8-10-17-11-9-16/h13H,1-11H2	N'-cyclohexyl-N-(2-morpholinoethyl)methanediimine	C1CCC(CC1)N=C=NCCN2CCOCC2	6.96761	2
1047	74119	InChI=1S/C7H10O6/c1-7(6(12)13,2-4(8)9)3-5(10)11/h2-3H2,1H3,(H,8,9)(H,10,11)(H,12,13)	2-methylpropane-1,2,3-tricarboxylic acid	CC(CC(=O)O)(CC(=O)O)C(=O)O	-6.70525	2
1048	73917	InChI=1S/C6H10O4/c1-10-6(9)4-2-3-5(7)8/h2-4H2,1H3,(H,7,8)	5-methoxy-5-oxo-pentanoic acid	COC(=O)CCCC(=O)O	6.62372	2
1049	72746	InChI=1S/C30H15N3O4/c34-27-16-7-2-1-6-15(16)25-24-20(27)12-13-21(26(24)32-14-31-25)30(37)33-22-11-5-10-19-23(22)29(36)18-9-4-3-8-17(18)28(19)35/h1-14H,(H,33,37)	N-(9,10-dioxo-1-anthryl)-7-oxo-benzo[e]perimidine-4-carboxamide	C1=CC=C2C(=C1)C3=NC=NC4=C(C=CC(=C43)C2=O)C(=O)NC5=CC=CC6=C5C(=O)C7=CC=CC=C7C6=O	6.48015	2
1050	25727	InChI=1S/C18H25NO3/c1-19-12-11-16(13-19)22-17(20)18(21,15-9-5-6-10-15)14-7-3-2-4-8-14/h2-4,7-8,15-16,21H,5-6,9-13H2,1H3	(1-methylpyrrolidin-3-yl) 2-cyclopentyl-2-hydroxy-2-phenyl-acetate	CN1CCC(C1)OC(=O)C(C2CCCC2)(C3=CC=CC=C3)O	-6.94191	2
1051	24060	InChI=1S/C18H20N2/c1-20(2)14-13-18(15-19,16-9-5-3-6-10-16)17-11-7-4-8-12-17/h3-12H,13-14H2,1-2H3	4-(dimethylamino)-2,2-diphenyl-butanenitrile	CN(C)CCC(C#N)(C1=CC=CC=C1)C2=CC=CC=C2	6.52615	2
1052	15732	InChI=1S/C24H16N2O2/c1-3-7-17(8-4-1)21-15-25-23(27-21)19-11-13-20(14-12-19)24-26-16-22(28-24)18-9-5-2-6-10-18/h1-16H	5-phenyl-2-[4-(5-phenyloxazol-2-yl)phenyl]oxazole	C1=CC=C(C=C1)C2=CN=C(O2)C3=CC=C(C=C3)C4=NC=C(O4)C5=CC=CC=C5	-6.75873	2
1053	5694	InChI=1S/C14H14ClN3O2S/c1-8-4-3-5-10(9(8)2)16-12-6-11(15)17-14(18-12)21-7-13(19)20/h3-6H,7H2,1-2H3,(H,19,20)(H,16,17,18)	2-[4-chloro-6-(2,3-dimethylanilino)pyrimidin-2-yl]sulfanylacetic acid	CC1=C(C(=CC=C1)NC2=CC(=NC(=N2)SCC(=O)O)Cl)C	-6.16089	2
1054	4871	InChI=1S/C25H24O6/c1-13(2)5-7-15-21(28)20-22(29)17(14-6-8-18(26)19(27)11-14)12-30-24(20)16-9-10-25(3,4)31-23(15)16/h5-6,8-12,26-28H,7H2,1-4H3	3-(3,4-dihydroxyphenyl)-5-hydroxy-8,8-dimethyl-6-(3-methylbut-2-enyl)pyrano[2,3-h]chromen-4-one	CC(=CCC1=C(C2=C(C3=C1OC(C=C3)(C)C)OC=C(C2=O)C4=CC(=C(C=C4)O)O)O)C	6.29145	2
1055	3858	InChI=1S/C11H12O4/c12-10(13)7-9(11(14)15)6-8-4-2-1-3-5-8/h1-5,9H,6-7H2,(H,12,13)(H,14,15)	2-benzylbutanedioic acid	C1=CC=C(C=C1)CC(CC(=O)O)C(=O)O	6.37043	2
1056	3263	InChI=1S/C26H36O3/c1-26-15-14-21-20-10-8-19(27)16-18(20)7-9-22(21)23(26)11-12-24(26)29-25(28)13-6-17-4-2-3-5-17/h8,10,16-17,21-24,27H,2-7,9,11-15H2,1H3	(3-hydroxy-13-methyl-6,7,8,9,11,12,14,15,16,17-decahydrocyclopenta[a]phenanthren-17-yl) 3-cyclopentylpropanoate	CC12CCC3C(C1CCC2OC(=O)CCC4CCCC4)CCC5=C3C=CC(=C5)O	6.79627	2
1057	3251	InChI=1S/C33H35N5O5/c1-32(35-29(39)21-15-23-22-10-6-11-24-28(22)20(17-34-24)16-25(23)36(2)18-21)31(41)38-26(14-19-8-4-3-5-9-19)30(40)37-13-7-12-27(37)33(38,42)43-32/h3-6,8-11,15,17,21,25-27,34,42H,7,12-14,16,18H2,1-2H3,(H,35,39)		CC1(C(=O)N2C(C(=O)N3CCCC3C2(O1)O)CC4=CC=CC=C4)NC(=O)C5CN(C6CC7=CNC8=CC=CC(=C78)C6=C5)C	6.96632	2
1058	1016	InChI=1S/C4H10NO6P/c1-2(3(5)4(6)7)11-12(8,9)10/h2-3H,5H2,1H3,(H,6,7)(H2,8,9,10)	2-amino-3-phosphonooxy-butanoic acid	CC(C(C(=O)O)N)OP(=O)(O)O	-6.11547	2
1059	857	InChI=1S/C6H13NO2/c1-4(2)3-5(7)6(8)9/h4-5H,3,7H2,1-2H3,(H,8,9)	2-amino-4-methyl-pentanoic acid	CC(C)CC(C(=O)O)N	6.02415	2
1060	6798511	InChI=1S/C11H13I2NO3/c1-11(5-15,6-16)14-4-7-2-8(12)3-9(13)10(7)17/h2-4,14-16H,5-6H2,1H3	6-[[[2-hydroxy-1-(hydroxymethyl)-1-methyl-ethyl]amino]methylene]-2,4-diiodo-cyclohexa-2,4-dien-1-one	CC(CO)(CO)NC=C1C=C(C=C(C1=O)I)I	5.00103	2
1061	4649050	InChI=1S/C9H16N2O3/c1-6(7(12)13)11-8(14)9(10)4-2-3-5-9/h6H,2-5,10H2,1H3,(H,11,14)(H,12,13)	2-[(1-aminocyclopentanecarbonyl)amino]propanoic acid	CC(C(=O)O)NC(=O)C1(CCCC1)N	-5.0576	2
1062	4199232	InChI=1S/C22H32O4/c1-12-9-15-16-6-8-22(26,13(2)23)21(16,4)11-18(25)19(15)20(3)7-5-14(24)10-17(12)20/h10,12,15-16,18-19,25-26H,5-9,11H2,1-4H3	17-acetyl-11,17-dihydroxy-6,10,13-trimethyl-2,6,7,8,9,11,12,14,15,16-decahydro-1H-cyclopenta[a]phenanthren-3-one	CC1CC2C3CCC(C3(CC(C2C4(C1=CC(=O)CC4)C)O)C)(C(=O)C)O	-5.0059	2
1063	3579846	InChI=1S/C8H10N4O2S/c13-1-5(14)2-15-8-6-7(10-3-9-6)11-4-12-8/h3-5,13-14H,1-2H2,(H,9,10,11,12)	3-(7H-purin-6-ylsulfanyl)propane-1,2-diol	C1=NC2=C(N1)C(=NC=N2)SCC(CO)O	5.17513	2
1064	3246514	InChI=1S/C7H6BrN7/c8-6(5-1-3-9-4-2-5)10-11-7-12-14-15-13-7/h1-4H,(H2,11,12,13,14,15)	N-(2H-tetrazol-5-yl)pyridine-4-carbohydrazonoyl bromide	C1=CN=CC=C1C(=NNC2=NNN=N2)Br	5.26626	2
1065	3246498	InChI=1S/C28H21S2/c1-19-22-14-8-16-25(29-20-10-4-2-5-11-20)27(22)24-18-30(21-12-6-3-7-13-21)26-17-9-15-23(19)28(24)26/h2-17H,18H2,1H3/q+1		CC1=C2C=CC=C3C2=C(C[S+]3C4=CC=CC=C4)C5=C1C=CC=C5SC6=CC=CC=C6	5.37072	2
1066	3246302	InChI=1S/C3H8N2S2/c4-1-2-5-3(6)7/h1-2,4H2,(H2,5,6,7)	2-aminoethylcarbamodithioic acid	C(CNC(=S)S)N	5.59868	2
1067	500165	InChI=1S/C24H40O3/c1-15(4-9-22(26)27)19-7-8-20-18-6-5-16-14-17(25)10-12-23(16,2)21(18)11-13-24(19,20)3/h15-21,25H,4-14H2,1-3H3,(H,26,27)	4-(3-hydroxy-10,13-dimethyl-2,3,4,5,6,7,8,9,11,12,14,15,16,17-tetradecahydro-1H-cyclopenta[a]phenanthren-17-yl)pentanoic acid	CC(CCC(=O)O)C1CCC2C1(CCC3C2CCC4C3(CCC(C4)O)C)C	5.6185	2
1068	434756	InChI=1S/C8H20N4/c1-11-5-7-12(8-6-11)4-2-3-10-9/h10H,2-9H2,1H3	3-(4-methylpiperazin-1-yl)propylhydrazine	CN1CCN(CC1)CCCNN	-5.52717	2
1069	419781	InChI=1S/C22H28N2O5/c1-28-12-3-4-13-14-5-6-24-10-11-7-18(25)21(29-2)19(22(26)27)15(11)9-17(24)20(14)23-16(13)8-12/h3-4,8,11,15,17-19,21,23,25H,5-7,9-10H2,1-2H3,(H,26,27)	17-hydroxy-6,18-dimethoxy-1,3,11,12,14,15,16,17,18,19,20,21-dodecahydroyohimban-19-carboxylic acid	COC1C(CC2CN3CCC4=C(C3CC2C1C(=O)O)NC5=C4C=CC(=C5)OC)O	5.28318	2
1070	419743	InChI=1S/C17H16ClN5O/c18-11-6-4-10(5-7-11)15-14(22-17(21)23-16(15)20)9-24-13-3-1-2-12(19)8-13/h1-8H,9,19H2,(H4,20,21,22,23)	6-[(3-aminophenoxy)methyl]-5-(4-chlorophenyl)pyrimidine-2,4-diamine	C1=CC(=CC(=C1)OCC2=C(C(=NC(=N2)N)N)C3=CC=C(C=C3)Cl)N	5.51095	2
1071	418281	InChI=1S/C29H23N/c1-20-17-18-28(27-16-7-6-13-24(20)27)29(30)26-15-5-3-10-23(26)19-22-12-8-11-21-9-2-4-14-25(21)22/h2-18,30H,19H2,1H3	(4-methyl-1-naphthyl)-[2-(1-naphthylmethyl)phenyl]methanimine	CC1=CC=C(C2=CC=CC=C12)C(=N)C3=CC=CC=C3CC4=CC=CC5=CC=CC=C54	-5.31032	2
1072	417382	InChI=1S/C13H20N5O3/c1-18(2,3)13-11-12(14-6-15-13)17(7-16-11)10-4-8(20)9(5-19)21-10/h6-10,19-20H,4-5H2,1-3H3/q+1	[9-[4-hydroxy-5-(hydroxymethyl)tetrahydrofuran-2-yl]purin-6-yl]-trimethyl-ammonium	C[N+](C)(C)C1=NC=NC2=C1N=CN2C3CC(C(O3)CO)O	-5.95283	2
1073	413872	InChI=1S/C11H17NO3/c1-13-9-6-8(4-5-12)11(15-3)10(7-9)14-2/h6-7H,4-5,12H2,1-3H3	2-(2,3,5-trimethoxyphenyl)ethanamine	COC1=CC(=C(C(=C1)CCN)OC)OC	5.19841	2
1074	413620	InChI=1S/C27H33N3O8/c1-26(37)13-7-6-8-16(31)17(13)21(32)18-14(26)11-15-20(29(2)3)22(33)19(24(35)27(15,38)23(18)34)25(36)28-12-30-9-4-5-10-30/h6-8,14-15,20,28,31-32,36-38H,4-5,9-12H2,1-3H3	4-(dimethylamino)-6,10,11,12a-tetrahydroxy-2-[hydroxy-(pyrrolidin-1-ylmethylamino)methylene]-6-methyl-4,4a,5,5a-tetrahydrotetracene-1,3,12-trione	CC1(C2CC3C(C(=O)C(=C(NCN4CCCC4)O)C(=O)C3(C(=O)C2=C(C5=C1C=CC=C5O)O)O)N(C)C)O	5.47218	2
1075	413484	InChI=1S/C14H23NO/c1-14(2,3)12-7-8-13(16)11(9-12)10-15(4,5)6/h7-9H,10H2,1-6H3/p+1	(5-tert-butyl-2-hydroxy-phenyl)methyl-trimethyl-ammonium	CC(C)(C)C1=CC(=C(C=C1)O)C[N+](C)(C)C	-5.15612	2
1076	413362	InChI=1S/C11H17NO2/c1-4-9(8-12(2)3)11(13)10-6-5-7-14-10/h5-7,9H,4,8H2,1-3H3	2-[(dimethylamino)methyl]-1-(2-furyl)butan-1-one	CCC(CN(C)C)C(=O)C1=CC=CO1	5.17431	2
1077	413333	InChI=1S/C17H16N2O4/c20-16(13-11-6-7-12(23-11)14(13)17(21)22)19-10-5-1-3-9-4-2-8-18-15(9)10/h1-5,8,11-14H,6-7H2,(H,19,20)(H,21,22)	2-(8-quinolylcarbamoyl)-7-oxabicyclo[2.2.1]heptane-3-carboxylic acid	C1CC2C(C(C1O2)C(=O)NC3=CC=CC4=C3N=CC=C4)C(=O)O	-5.213	2
1078	412301	InChI=1S/C12H15Cl2N3/c1-16(2)4-3-5-17-8-15-11-6-9(13)10(14)7-12(11)17/h6-8H,3-5H2,1-2H3	3-(5,6-dichlorobenzimidazol-1-yl)-N,N-dimethyl-propan-1-amine	CN(C)CCCN1C=NC2=CC(=C(C=C21)Cl)Cl	5.34347	2
1079	411803	InChI=1S/C10H13NO2/c1-2-8-3-4-9(11-7-8)5-6-10(12)13/h3-4,7H,2,5-6H2,1H3,(H,12,13)	3-(5-ethyl-2-pyridyl)propanoic acid	CCC1=CN=C(C=C1)CCC(=O)O	-5.74671	2
1080	411640	InChI=1S/C20H23N4O/c25-20(10-24-14-21-11-22(15-24)13-23(12-21)16-24)19-8-6-18(7-9-19)17-4-2-1-3-5-17/h1-9H,10-16H2/q+1		C1N2CN3CN1C[N+](C2)(C3)CC(=O)C4=CC=C(C=C4)C5=CC=CC=C5	-5.75762	2
1081	410322	InChI=1S/C42H30/c1-3-15-31(16-4-1)41(39-23-11-21-35-33-19-9-7-13-29(33)25-27-37(35)39)42(32-17-5-2-6-18-32)40-24-12-22-36-34-20-10-8-14-30(34)26-28-38(36)40/h1-28,41-42H	1-[2-(1-phenanthryl)-1,2-diphenyl-ethyl]phenanthrene	C1=CC=C(C=C1)C(C2=CC=CC3=C2C=CC4=CC=CC=C43)C(C5=CC=CC=C5)C6=CC=CC7=C6C=CC8=CC=CC=C87	5.53072	2
1082	408605	InChI=1S/C6H12Cl3N3OS/c1-12(2)3-14-5(10)11-4(13)6(7,8)9/h4,13H,3H2,1-2H3,(H2,10,11)	2-[(dimethylamino)methyl]-3-(2,2,2-trichloro-1-hydroxy-ethyl)isothiourea	CN(C)CSC(=NC(C(Cl)(Cl)Cl)O)N	-5.0327	2
1083	408047	InChI=1S/C9H11N5O/c10-8(11)7(9(12)15)14-13-6-4-2-1-3-5-6/h1-5,7H,(H3,10,11)(H2,12,15)	3-amino-3-imino-2-phenylazo-propanamide	C1=CC=C(C=C1)N=NC(C(=N)N)C(=O)N	5.55312	2
1084	358900	InChI=1S/C12H24N2O/c1-13(2)8-10-6-5-7-11(12(10)15)9-14(3)4/h10-11H,5-9H2,1-4H3	2,6-bis[(dimethylamino)methyl]cyclohexanone	CN(C)CC1CCCC(C1=O)CN(C)C	-5.9977	2
1085	354532	InChI=1S/C14H22N2O6/c1-9-10(18)20-6-13(3,15-9)7-21-11(19)14(4)16-12(2,5-17)8-22-14/h16-17H,5-8H2,1-4H3	(3,5-dimethyl-6-oxo-2H-1,4-oxazin-3-yl)methyl 4-(hydroxymethyl)-2,4-dimethyl-oxazolidine-2-carboxylate	CC1=NC(COC1=O)(C)COC(=O)C2(NC(CO2)(C)CO)C	-5.89133	2
1086	344749	InChI=1S/C12H21NO5/c1-11(2)14-5-6(16-11)8-7(13)9-10(15-8)18-12(3,4)17-9/h6-10H,5,13H2,1-4H3	5-(2,2-dimethyl-1,3-dioxolan-4-yl)-2,2-dimethyl-3a,5,6,6a-tetrahydrofuro[2,3-d][1,3]dioxol-6-amine	CC1(OCC(O1)C2C(C3C(O2)OC(O3)(C)C)N)C	-5.67468	2
1087	340766	InChI=1S/C14H20N6/c1-19-5-3-11-9(7-19)13(17-15-11)14-10-8-20(2)6-4-12(10)16-18-14/h3-8H2,1-2H3,(H,15,17)(H,16,18)	5-methyl-3-(5-methyl-1,4,6,7-tetrahydropyrazolo[4,3-c]pyridin-3-yl)-1,4,6,7-tetrahydropyrazolo[4,3-c]pyridine	CN1CCC2=C(C1)C(=NN2)C3=NNC4=C3CN(CC4)C	5.84273	2
1088	340684	InChI=1S/C16H12N6/c1-3-11(9-17-5-1)13-7-15(21-19-13)16-8-14(20-22-16)12-4-2-6-18-10-12/h1-10H,(H,19,21)(H,20,22)	3-[5-[3-(3-pyridyl)-1H-pyrazol-5-yl]-1H-pyrazol-3-yl]pyridine	C1=CC(=CN=C1)C2=NNC(=C2)C3=CC(=NN3)C4=CN=CC=C4	5.70415	2
1089	338717	InChI=1S/C11H19N5O3/c1-13-10(12-8-11(13)16(18)19)9-15-4-2-14(3-5-15)6-7-17/h8,17H,2-7,9H2,1H3	2-[4-[(1-methyl-5-nitro-imidazol-2-yl)methyl]piperazin-1-yl]ethanol	CN1C(=CN=C1CN2CCN(CC2)CCO)[N+](=O)[O-]	5.18803	2
1090	336708	InChI=1S/C16H17N5O4/c17-13-10-15(19-7-18-13)21(14(20-10)8-4-2-1-3-5-8)16-12(24)11(23)9(6-22)25-16/h1-5,7,9,11-12,16,22-24H,6H2,(H2,17,18,19)	2-(6-amino-8-phenyl-purin-9-yl)-5-(hydroxymethyl)tetrahydrofuran-3,4-diol	C1=CC=C(C=C1)C2=NC3=C(N2C4C(C(C(O4)CO)O)O)N=CN=C3N	-5.55803	2
1091	335063	InChI=1S/C14H15N7/c15-7-13(8-16)11-19-1-2-20-3-5-21(6-4-20)12-14(9-17)10-18/h11-12,19H,1-6H2	2-[[2-[4-(2,2-dicyanovinyl)piperazin-1-yl]ethylamino]methylene]propanedinitrile	C1CN(CCN1CCNC=C(C#N)C#N)C=C(C#N)C#N	-5.60121	2
1092	334321	InChI=1S/C6H8N4O3S/c7-3-4(8)9-6(10-5(3)13)14-1-2(11)12/h1,7H2,(H,11,12)(H3,8,9,10,13)	2-[(5,6-diamino-4-oxo-1H-pyrimidin-2-yl)sulfanyl]acetic acid	C(C(=O)O)SC1=NC(=O)C(=C(N1)N)N	5.23352	2
1093	331768	InChI=1S/C16H13N3O2S/c17-16(18)22-9-10-4-3-5-11(8-10)14-19-13-7-2-1-6-12(13)15(20)21-14/h1-8H,9H2,(H3,17,18)	2-[[3-(4-oxo-3,1-benzoxazin-2-yl)phenyl]methyl]isothiourea	C1=CC=C2C(=C1)C(=O)OC(=N2)C3=CC(=CC=C3)CSC(=N)N	-5.76636	2
1094	331761	InChI=1S/C15H13N3O3/c19-14(20)8-7-13-16-15(17-21-13)11-5-1-2-6-12(11)18-9-3-4-10-18/h1-6,9-10H,7-8H2,(H,19,20)	3-[3-(2-pyrrol-1-ylphenyl)-1,2,4-oxadiazol-5-yl]propanoic acid	C1=CC=C(C(=C1)C2=NOC(=N2)CCC(=O)O)N3C=CC=C3	5.64626	2
1095	314995	InChI=1S/C9H8N2O5/c1-4-7(9(15)16)10-5(11-8(4)14)2-3-6(12)13/h2-3H,1H3,(H,12,13)(H,15,16)(H,10,11,14)	2-(2-carboxyvinyl)-5-methyl-4-oxo-1H-pyrimidine-6-carboxylic acid	CC1=C(NC(=NC1=O)C=CC(=O)O)C(=O)O	5.04822	2
1096	314323	InChI=1S/C18H18N4O/c1-21-14-9-5-3-7-12(14)19-17(21)11-16(23)18-20-13-8-4-6-10-15(13)22(18)2/h3-10,16,23H,11H2,1-2H3	1,2-bis(1-methylbenzimidazol-2-yl)ethanol	CN1C2=CC=CC=C2N=C1CC(C3=NC4=CC=CC=C4N3C)O	-5.68297	2
1097	307151	InChI=1S/C15H15NO3/c1-19-10-3-4-11-9(8-10)2-6-13-12(11)5-7-14(16-13)15(17)18/h2-4,6,8,14,16H,5,7H2,1H3,(H,17,18)	8-methoxy-1,2,3,4-tetrahydrobenzo[f]quinoline-3-carboxylic acid	COC1=CC2=C(C=C1)C3=C(C=C2)NC(CC3)C(=O)O	5.93044	2
1098	302654	InChI=1S/C8H10BrN3O/c9-6-2-1-3-7(4-6)11-5-8(13)12-10/h1-4,11H,5,10H2,(H,12,13)	2-(3-bromoanilino)acetohydrazide	C1=CC(=CC(=C1)Br)NCC(=O)NN	-5.85258	2
1099	302044	InChI=1S/C14H17N5O/c1-2-19-11-7-4-3-6-10(11)12-13(19)16-14(18-17-12)15-8-5-9-20/h3-4,6-7,20H,2,5,8-9H2,1H3,(H,15,16,18)	3-[(5-ethyl-[1,2,4]triazino[5,6-b]indol-3-yl)amino]propan-1-ol	CCN1C2=CC=CC=C2C3=C1N=C(N=N3)NCCCO	-5.84343	2
1100	294566	InChI=1S/C12H10O3/c13-11-6-5-8-3-1-2-4-9(8)10(11)7-12(14)15/h1-6,13H,7H2,(H,14,15)	2-(2-hydroxy-1-naphthyl)acetic acid	C1=CC=C2C(=C1)C=CC(=C2CC(=O)O)O	5.65916	2
1101	292540	InChI=1S/C10H12O2S/c11-10(12)8-13-7-6-9-4-2-1-3-5-9/h1-5H,6-8H2,(H,11,12)	2-(2-phenylethylsulfanyl)acetic acid	C1=CC=C(C=C1)CCSCC(=O)O	5.62061	2
1102	286555	InChI=1S/C13H13NO2S/c15-13(16)10-17-12-6-7-14(9-12)8-11-4-2-1-3-5-11/h1-7,9H,8,10H2,(H,15,16)	2-(1-benzylpyrrol-3-yl)sulfanylacetic acid	C1=CC=C(C=C1)CN2C=CC(=C2)SCC(=O)O	-5.00766	2
1103	282424	InChI=1S/C25H20O2/c26-25(27)22-15-14-18-13-12-17-7-2-4-10-20(17)23(18)24(22)21-11-5-8-16-6-1-3-9-19(16)21/h1-13,22,24H,14-15H2,(H,26,27)	4-(1-naphthyl)-1,2,3,4-tetrahydrophenanthrene-3-carboxylic acid	C1CC2=C(C(C1C(=O)O)C3=CC=CC4=CC=CC=C43)C5=CC=CC=C5C=C2	5.31626	2
1104	280262	InChI=1S/C25H19NO2/c1-28-24-11-10-21-18(14-26-15-23(21)25(24)27)13-22-19-8-4-2-6-16(19)12-17-7-3-5-9-20(17)22/h2-12,14-15,26H,13H2,1H3	4-(9-anthrylmethyl)-7-methoxy-2H-isoquinolin-8-one	COC1=CC=C2C(=CNC=C2C1=O)CC3=C4C=CC=CC4=CC5=CC=CC=C53	-5.1117	2
1105	279605	InChI=1S/C19H12N4O6/c24-18-10(8-14(22(26)27)12-3-1-5-20-16(12)18)7-11-9-15(23(28)29)13-4-2-6-21-17(13)19(11)25/h1-6,8-9,24-25H,7H2	7-[(8-hydroxy-5-nitro-7-quinolyl)methyl]-5-nitro-quinolin-8-ol	C1=CC2=C(C=C(C(=C2N=C1)O)CC3=CC(=C4C=CC=NC4=C3O)[N+](=O)[O-])[N+](=O)[O-]	-5.3663	2
1106	276306	InChI=1S/C32H18Cl4O4/c33-27-25-26(28(34)30(36)29(27)35)32(40-31(25)39,19-11-13-23(37)21(15-19)17-7-3-1-4-8-17)20-12-14-24(38)22(16-20)18-9-5-2-6-10-18/h1-16,37-38H	4,5,6,7-tetrachloro-3,3-bis(4-hydroxy-3-phenyl-phenyl)isobenzofuran-1-one	C1=CC=C(C=C1)C2=C(C=CC(=C2)C3(C4=C(C(=C(C(=C4Cl)Cl)Cl)Cl)C(=O)O3)C5=CC(=C(C=C5)O)C6=CC=CC=C6)O	5.53827	2
1107	275183	InChI=1S/C21H24N2O4/c24-18(25)10-16-19-13-9-17-21(14-3-1-2-4-15(14)22-20(19)21)6-7-23(17,26)11-12(13)5-8-27-16/h1-5,13,16-17,19-20,22H,6-11H2,(H,24,25)		C1C[N+]2(CC3=CCOC(C4C3CC2C15C4NC6=CC=CC=C56)CC(=O)O)[O-]	-5.91114	2
1108	274241	InChI=1S/C14H13NO3S/c1-11-6-8-13(9-7-11)19(17,18)15-14-5-3-2-4-12(14)10-16/h2-10,15H,1H3	N-(2-formylphenyl)-4-methyl-benzenesulfonamide	CC1=CC=C(C=C1)S(=O)(=O)NC2=CC=CC=C2C=O	5.12119	2
1109	272658	InChI=1S/C10H12AsN7O4/c12-8-7(9(13)16-10(14)15-8)18-17-4-1-2-5(6(19)3-4)11(20,21)22/h1-3,19H,(H2,20,21,22)(H6,12,13,14,15,16)	[2-hydroxy-4-(2,4,6-triaminopyrimidin-5-yl)azo-phenyl]arsonic acid	C1=CC(=C(C=C1N=NC2=C(N=C(N=C2N)N)N)O)[As](=O)(O)O	-5.01371	2
1110	272244	InChI=1S/C12H15N3/c1-14(11-15-8-7-13-10-15)9-12-5-3-2-4-6-12/h2-8,10H,9,11H2,1H3	N-(imidazol-1-ylmethyl)-N-methyl-1-phenyl-methanamine	CN(CC1=CC=CC=C1)CN2C=CN=C2	-5.9657	2
1111	270379	InChI=1S/C14H14N2O4/c17-13(16-7-8-2-1-5-15-6-8)11-9-3-4-10(20-9)12(11)14(18)19/h1-6,9-12H,7H2,(H,16,17)(H,18,19)	2-(3-pyridylmethylcarbamoyl)-7-oxabicyclo[2.2.1]hept-5-ene-3-carboxylic acid	C1=CC(=CN=C1)CNC(=O)C2C3C=CC(C2C(=O)O)O3	5.65959	2
1112	270376	InChI=1S/C9H8N2O3/c12-8(4-5-9(13)14)11-7-3-1-2-6-10-7/h1-6H,(H,13,14)(H,10,11,12)	4-oxo-4-(2-pyridylamino)but-2-enoic acid	C1=CC=NC(=C1)NC(=O)C=CC(=O)O	5.49858	2
1113	270306	InChI=1S/C16H20N2O3/c19-8-4-3-7-13-15-11(9-14(17-13)16(20)21)10-5-1-2-6-12(10)18-15/h1-2,5-6,13-14,17-19H,3-4,7-9H2,(H,20,21)	1-(4-hydroxybutyl)-2,3,4,9-tetrahydro-1H-pyrido[3,4-b]indole-3-carboxylic acid	C1C(NC(C2=C1C3=CC=CC=C3N2)CCCCO)C(=O)O	-5.00361	2
1114	269951	InChI=1S/C11H14N4O5S/c1-21-8-6-7(12-3-13-8)15(4-14-6)9-11(18)20-10(17)5(2-16)19-9/h3-5,9-11,16-18H,2H2,1H3	3-(hydroxymethyl)-5-(6-methylsulfanylpurin-9-yl)-1,4-dioxane-2,6-diol	CSC1=NC=NC2=C1N=CN2C3C(OC(C(O3)CO)O)O	5.26658	2
1115	269817	InChI=1S/C42H48N2/c1-25-11-13-33(19-27(25)3)41(9)17-15-39(35-21-29(5)31(7)23-37(35)41)43-44-40-16-18-42(10,34-14-12-26(2)28(4)20-34)38-24-32(8)30(6)22-36(38)40/h11-14,19-24H,15-18H2,1-10H3	4-(3,4-dimethylphenyl)-N-[[4-(3,4-dimethylphenyl)-4,6,7-trimethyl-tetralin-1-ylidene]amino]-4,6,7-trimethyl-tetralin-1-imine	CC1=C(C=C(C=C1)C2(CCC(=NN=C3CCC(C4=CC(=C(C=C34)C)C)(C)C5=CC(=C(C=C5)C)C)C6=CC(=C(C=C62)C)C)C)C	5.60492	2
1116	268426	InChI=1S/C10H14N6O4/c11-1-3-5(17)6(18)9(20-3)16-2-13-4-7(16)14-10(12)15-8(4)19/h2-3,5-6,9,17-18H,1,11H2,(H3,12,14,15,19)	2-amino-9-[5-(aminomethyl)-3,4-dihydroxy-tetrahydrofuran-2-yl]-3H-purin-6-one	C1=NC2=C(N1C3C(C(C(O3)CN)O)O)NC(=NC2=O)N	5.65919	2
1117	266944	InChI=1S/C16H12O3S/c17-13(6-8-16(18)19)10-5-7-15-12(9-10)11-3-1-2-4-14(11)20-15/h1-5,7,9H,6,8H2,(H,18,19)	4-dibenzothiophen-2-yl-4-oxo-butanoic acid	C1=CC=C2C(=C1)C3=C(S2)C=CC(=C3)C(=O)CCC(=O)O	-5.18445	2
1118	266881	InChI=1S/C22H21NO3S/c1-15-8-12-19(13-9-15)27(25,26)23-21-7-5-4-6-20(21)22(24)18-11-10-16(2)17(3)14-18/h4-14,23H,1-3H3	N-[2-(3,4-dimethylbenzoyl)phenyl]-4-methyl-benzenesulfonamide	CC1=CC=C(C=C1)S(=O)(=O)NC2=CC=CC=C2C(=O)C3=CC(=C(C=C3)C)C	-5.17969	2
1119	262397	InChI=1S/C9H12N4O2S/c1-12-7-6(8(14)13(2)9(12)15)10-5(11-7)3-4-16/h16H,3-4H2,1-2H3,(H,10,11)	1,3-dimethyl-8-(2-sulfanylethyl)-7H-purine-2,6-dione	CN1C2=C(C(=O)N(C1=O)C)NC(=N2)CCS	5.5961	2
1120	262184	InChI=1S/C52H72N12O8S2/c65-49-37-53-21-1-25-61-29-31-62(32-30-61)26-2-22-54-38-50(66)58-42-9-17-47(18-10-42)74(71,72)48-19-11-44(12-20-48)60-52(68)40-56-24-4-28-64-35-33-63(34-36-64)27-3-23-55-39-51(67)59-43-7-15-46(16-8-43)73(69,70)45-13-5-41(57-49)6-14-45/h5-20,53-56H,1-4,21-40H2,(H,57,65)(H,58,66)(H,59,67)(H,60,68)		C1CNCC(=O)NC2=CC=C(C=C2)S(=O)(=O)C3=CC=C(C=C3)NC(=O)CNCCCN4CCN(CCCNCC(=O)NC5=CC=C(C=C5)S(=O)(=O)C6=CC=C(C=C6)NC(=O)CNCCCN7CCN(C1)CC7)CC4	5.80253	2
1121	259144	InChI=1S/C16H15NO2/c18-15-7-3-6-14(15)16(19)17-13-9-8-11-4-1-2-5-12(11)10-13/h1-2,4-5,8-10,14H,3,6-7H2,(H,17,19)	N-(2-naphthyl)-2-oxo-cyclopentanecarboxamide	C1CC(C(=O)C1)C(=O)NC2=CC3=CC=CC=C3C=C2	5.55501	2
1122	258955	InChI=1S/C7H9N3O2/c8-6(7(11)12)4-5-2-1-3-9-10-5/h1-3,6H,4,8H2,(H,11,12)	2-amino-3-pyridazin-3-yl-propanoic acid	C1=CC(=NN=C1)CC(C(=O)O)N	5.87149	2
1123	254860	InChI=1S/C32H28Cl2N2/c33-26-14-10-23(11-15-26)21-35-18-5-19-36(22-24-12-16-27(34)17-13-24)32(35)31-20-25-6-1-2-7-28(25)29-8-3-4-9-30(29)31/h1-4,6-17,20,32H,5,18-19,21-22H2	1,3-bis[(4-chlorophenyl)methyl]-2-(9-phenanthryl)hexahydropyrimidine	C1CN(C(N(C1)CC2=CC=C(C=C2)Cl)C3=CC4=CC=CC=C4C5=CC=CC=C53)CC6=CC=C(C=C6)Cl	-5.91778	2
1124	254138	InChI=1S/C16H30N2O10/c19-5-7-9(21)11(23)13(25)15(27-7)17-1-2-18(4-3-17)16-14(26)12(24)10(22)8(6-20)28-16/h7-16,19-26H,1-6H2	2-(hydroxymethyl)-6-[4-[3,4,5-trihydroxy-6-(hydroxymethyl)tetrahydropyran-2-yl]piperazin-1-yl]tetrahydropyran-3,4,5-triol	C1CN(CCN1C2C(C(C(C(O2)CO)O)O)O)C3C(C(C(C(O3)CO)O)O)O	-5.49154	2
1125	248881	InChI=1S/C14H13NO5S2/c1-10-6-2-4-8-12(10)22(18,19)20-14-11-7-3-5-9-13(11)21(16,17)15-14/h2-9,14-15H,1H3	(1,1-dioxo-2,3-dihydro-1,2-benzothiazol-3-yl) 2-methylbenzenesulfonate	CC1=CC=CC=C1S(=O)(=O)OC2C3=CC=CC=C3S(=O)(=O)N2	-5.82025	2
1126	248743	InChI=1S/C12H12N2/c1-2-9-14-12(5-1)7-6-11-4-3-8-13-10-11/h1-5,8-10H,6-7H2	2-[2-(3-pyridyl)ethyl]pyridine	C1=CC=NC(=C1)CCC2=CN=CC=C2	5.70933	2
1127	248485	InChI=1S/C9H14N2O/c12-7-3-5-10-8-9-4-1-2-6-11-9/h1-2,4,6,10,12H,3,5,7-8H2	3-(2-pyridylmethylamino)propan-1-ol	C1=CC=NC(=C1)CNCCCO	-5.88705	2
1128	242852	InChI=1S/C11H15NO2/c1-8(2)11(12,10(13)14)9-6-4-3-5-7-9/h3-8H,12H2,1-2H3,(H,13,14)	2-amino-3-methyl-2-phenyl-butanoic acid	CC(C)C(C1=CC=CC=C1)(C(=O)O)N	-5.80839	2
1129	242440	InChI=1S/C15H17NO3S/c1-15(17,13-8-4-2-5-9-13)12-16-20(18,19)14-10-6-3-7-11-14/h2-11,16-17H,12H2,1H3	N-(2-hydroxy-2-phenyl-propyl)benzenesulfonamide	CC(CNS(=O)(=O)C1=CC=CC=C1)(C2=CC=CC=C2)O	-5.67041	2
1130	242360	InChI=1S/C12H14ClNO2/c13-9-3-5-10(6-4-9)14-12(11(15)16)7-1-2-8-12/h3-6,14H,1-2,7-8H2,(H,15,16)	1-(4-chloroanilino)cyclopentanecarboxylic acid	C1CCC(C1)(C(=O)O)NC2=CC=C(C=C2)Cl	5.51193	2
1131	241482	InChI=1S/C23H31Br2NO2/c1-22(2,3)16-8-14(20(27)18(24)10-16)12-26(7)13-15-9-17(23(4,5)6)11-19(25)21(15)28/h8-11,27-28H,12-13H2,1-7H3	2-bromo-6-[[(3-bromo-5-tert-butyl-2-hydroxy-phenyl)methyl-methyl-amino]methyl]-4-tert-butyl-phenol	CC(C)(C)C1=CC(=C(C(=C1)Br)O)CN(C)CC2=C(C(=CC(=C2)C(C)(C)C)Br)O	5.11407	2
1132	239705	InChI=1S/C9H11N5/c10-8(9-11-13-14-12-9)6-7-4-2-1-3-5-7/h1-5,8H,6,10H2,(H,11,12,13,14)	2-phenyl-1-(2H-tetrazol-5-yl)ethanamine	C1=CC=C(C=C1)CC(C2=NNN=N2)N	-5.74188	2
1133	238363	InChI=1S/C15H15NO2/c17-15(18)14(12-6-2-1-3-7-12)10-9-13-8-4-5-11-16-13/h1-8,11,14H,9-10H2,(H,17,18)	2-phenyl-4-(2-pyridyl)butanoic acid	C1=CC=C(C=C1)C(CCC2=CC=CC=N2)C(=O)O	5.69403	2
1134	237710	InChI=1S/C16H22O3/c1-12-8-10-16(19,11-9-12)15(2,14(17)18)13-6-4-3-5-7-13/h3-7,12,19H,8-11H2,1-2H3,(H,17,18)	2-(1-hydroxy-4-methyl-cyclohexyl)-2-phenyl-propanoic acid	CC1CCC(CC1)(C(C)(C2=CC=CC=C2)C(=O)O)O	5.36379	2
1135	233979	InChI=1S/C9H10ClNO2/c10-8-3-1-7(2-4-8)9(13)11-5-6-12/h1-4,12H,5-6H2,(H,11,13)	4-chloro-N-(2-hydroxyethyl)benzamide	C1=CC(=CC=C1C(=O)NCCO)Cl	5.80492	2
1136	233165	InChI=1S/C18H21ClO4/c1-10(2)5-12-13(18(12,3)4)8-21-17(20)11-6-15-16(7-14(11)19)23-9-22-15/h5-7,12-13H,8-9H2,1-4H3	[2,2-dimethyl-3-(2-methylprop-1-enyl)cyclopropyl]methyl 6-chloro-1,3-benzodioxole-5-carboxylate	CC(=CC1C(C1(C)C)COC(=O)C2=CC3=C(C=C2Cl)OCO3)C	-5.70341	2
1137	232064	InChI=1S/C12H14O4/c1-8-6-10(15-2)9(4-5-12(13)14)11(7-8)16-3/h4-7H,1-3H3,(H,13,14)	3-(2,6-dimethoxy-4-methyl-phenyl)prop-2-enoic acid	CC1=CC(=C(C(=C1)OC)C=CC(=O)O)OC	-5.4967	2
1138	231116	InChI=1S/C21H17N3O4S2/c1-12-2-8-16-18(10-12)29-21(24-16)14-5-9-17(19(11-14)30(26,27)28)23-20(25)13-3-6-15(22)7-4-13/h2-11H,22H2,1H3,(H,23,25)(H,26,27,28)	2-[(4-aminobenzoyl)amino]-5-(6-methyl-1,3-benzothiazol-2-yl)benzenesulfonic acid	CC1=CC2=C(C=C1)N=C(S2)C3=CC(=C(C=C3)NC(=O)C4=CC=C(C=C4)N)S(=O)(=O)O	5.32648	2
1139	230818	InChI=1S/C12H15ClO3/c1-12(2,3)8-4-5-10(9(13)6-8)16-7-11(14)15/h4-6H,7H2,1-3H3,(H,14,15)	2-(4-tert-butyl-2-chloro-phenoxy)acetic acid	CC(C)(C)C1=CC(=C(C=C1)OCC(=O)O)Cl	-5.29675	2
1140	229453	InChI=1S/C25H38Br2O3/c1-14(5-10-20(28)29-4)17-8-9-18-19-7-6-15-13-16-11-12-23(15,2)25(19,30-16)22(27)21(26)24(17,18)3/h14-19,21-22H,5-13H2,1-4H3		CC(CCC(=O)OC)C1CCC2C1(C(C(C34C2CCC5C3(CCC(C5)O4)C)Br)Br)C	5.42219	2
1141	228569	InChI=1S/C17H14Br4O4/c1-17(3-2-14(22)23,8-4-10(18)15(24)11(19)5-8)9-6-12(20)16(25)13(21)7-9/h4-7,24-25H,2-3H2,1H3,(H,22,23)	4,4-bis(3,5-dibromo-4-hydroxy-phenyl)pentanoic acid	CC(CCC(=O)O)(C1=CC(=C(C(=C1)Br)O)Br)C2=CC(=C(C(=C2)Br)O)Br	5.38901	2
1142	225805	InChI=1S/C13H10NO.2H2O.O.Sb/c15-13(11-7-3-1-4-8-11)14-12-9-5-2-6-10-12;;;;/h1,3-10H,(H,14,15);2*1H2;;/q;;;;+2/p-2	(4-benzamidophenyl)stibonic acid	C1=CC=C(C=C1)C(=O)NC2=CC=C(C=C2)[Sb](=O)(O)O	5.02946	2
1143	225083	InChI=1S/C5H10N2O4S/c6-3(5(9)10)1-12(11)2-4(7)8/h3H,1-2,6H2,(H2,7,8)(H,9,10)	2-amino-3-(2-amino-2-oxo-ethyl)sulfinyl-propanoic acid	C(C(C(=O)O)N)S(=O)CC(=O)N	5.22564	2
1144	224977	InChI=1S/C16H13N3O6S2/c17-11-5-7-12(8-6-11)18-19-15-14(26(20,21)22)9-10-3-1-2-4-13(10)16(15)27(23,24)25/h1-9H,17H2,(H,20,21,22)(H,23,24,25)	2-(4-aminophenyl)azonaphthalene-1,3-disulfonic acid	C1=CC=C2C(=C1)C=C(C(=C2S(=O)(=O)O)N=NC3=CC=C(C=C3)N)S(=O)(=O)O	5.01377	2
1145	224772	InChI=1S/C6H14N2/c1-6(2)5-8-4-3-7/h8H,1,3-5,7H2,2H3	N'-(2-methylallyl)ethane-1,2-diamine	CC(=C)CNCCN	-5.54986	2
1146	223826	InChI=1S/C14H10Cl4S/c15-11-3-1-9(13(17)5-11)7-19-8-10-2-4-12(16)6-14(10)18/h1-6H,7-8H2	2,4-dichloro-1-[(2,4-dichlorophenyl)methylsulfanylmethyl]benzene	C1=CC(=C(C=C1Cl)Cl)CSCC2=C(C=C(C=C2)Cl)Cl	5.80748	2
1147	208384	InChI=1S/C8H10N2O/c9-6-8(11)10-7-4-2-1-3-5-7/h1-5H,6,9H2,(H,10,11)	2-amino-N-phenyl-acetamide	C1=CC=C(C=C1)NC(=O)CN	5.81269	2
1148	164141	InChI=1S/C36H58O10/c1-24(2)36-25(3)16-17-27(37)18-28(38)19-29(39)20-30(40)21-31(41)22-32(42)23-34(44)26(4)33(43)14-12-10-8-6-5-7-9-11-13-15-35(45)46-36/h5-13,15-17,24-34,36-44H,14,18-23H2,1-4H3	14,16,18,20,22,24,26,28-octahydroxy-32-isopropyl-15,31-dimethyl-1-oxacyclodotriaconta-3,5,7,9,11,29-hexaen-2-one	CC1C=CC(CC(CC(CC(CC(CC(CC(C(C(CC=CC=CC=CC=CC=CC(=O)OC1C(C)C)O)C)O)O)O)O)O)O)O	5.61415	2
1149	138417	InChI=1S/C13H13NO4/c1-7(2)10(13(17)18)14-11(15)8-5-3-4-6-9(8)12(14)16/h3-7,10H,1-2H3,(H,17,18)	2-(1,3-dioxoisoindolin-2-yl)-3-methyl-butanoic acid	CC(C)C(C(=O)O)N1C(=O)C2=CC=CC=C2C1=O	5.914	2
1150	113994	InChI=1S/C4H11N3S/c5-2-1-3-8-4(6)7/h1-3,5H2,(H3,6,7)	2-(3-aminopropyl)isothiourea	C(CN)CSC(=N)N	5.48088	2
1151	90273	InChI=1S/C9H15N3/c1-12(2)8-7-11-9-5-3-4-6-10-9/h3-6H,7-8H2,1-2H3,(H,10,11)	N',N'-dimethyl-N-(2-pyridyl)ethane-1,2-diamine	CN(C)CCNC1=CC=CC=N1	5.77185	2
1152	88779	InChI=1S/C13H13NS/c1-2-4-13(5-3-1)15-11-8-12-6-9-14-10-7-12/h1-7,9-10H,8,11H2	4-(2-phenylsulfanylethyl)pyridine	C1=CC=C(C=C1)SCCC2=CC=NC=C2	5.60899	2
1153	88715	InChI=1S/C12H22N6/c1-11(2,9-13-5-6-14-9)17-18-12(3,4)10-15-7-8-16-10/h5-8H2,1-4H3,(H,13,14)(H,15,16)	bis[1-(4,5-dihydro-1H-imidazol-2-yl)-1-methyl-ethyl]diazene	CC(C)(C1=NCCN1)N=NC(C)(C)C2=NCCN2	5.62755	2
1154	81990	InChI=1S/C14H11ClO2/c15-14(13(16)17,11-7-3-1-4-8-11)12-9-5-2-6-10-12/h1-10H,(H,16,17)	2-chloro-2,2-diphenyl-acetic acid	C1=CC=C(C=C1)C(C2=CC=CC=C2)(C(=O)O)Cl	5.81647	2
1155	81144	InChI=1S/C9H8N2O2/c1-7-6-10(12)8-4-2-3-5-9(8)11(7)13/h2-6H,1H3	3-methyl-4-oxido-quinoxalin-1-ium 1-oxide	CC1=C[N+](=O)C2=CC=CC=C2N1[O-]	-5.00034	2
1156	80444	InChI=1S/C15H14N2O4/c16-12-3-1-8(6-10(12)14(18)19)5-9-2-4-13(17)11(7-9)15(20)21/h1-4,6-7H,5,16-17H2,(H,18,19)(H,20,21)	2-amino-5-[(4-amino-3-carboxy-phenyl)methyl]benzoic acid	C1=CC(=C(C=C1CC2=CC(=C(C=C2)N)C(=O)O)C(=O)O)N	5.60804	2
1157	74257	InChI=1S/C12H13N3/c1-3-11(7-13-5-1)9-15-10-12-4-2-6-14-8-12/h1-8,15H,9-10H2	1-(3-pyridyl)-N-(3-pyridylmethyl)methanamine	C1=CC(=CN=C1)CNCC2=CN=CC=C2	5.7677	2
1158	66799	InChI=1S/C15H20N4/c1-8-3-10(14(18)6-12(8)16)5-11-4-9(2)13(17)7-15(11)19/h3-4,6-7H,5,16-19H2,1-2H3	4-[(2,4-diamino-5-methyl-phenyl)methyl]-6-methyl-benzene-1,3-diamine	CC1=CC(=C(C=C1N)N)CC2=C(C=C(C(=C2)C)N)N	-5.76895	2
1159	31422	InChI=1S/C14H8O8/c15-11(16)5-1-2-6(12(17)18)10-8(14(21)22)4-3-7(9(5)10)13(19)20/h1-4H,(H,15,16)(H,17,18)(H,19,20)(H,21,22)	naphthalene-1,4,5,8-tetracarboxylic acid	C1=CC(=C2C(=CC=C(C2=C1C(=O)O)C(=O)O)C(=O)O)C(=O)O	-5.21398	2
1160	26357	InChI=1S/C19H26O8S/c1-11-6-8-12(9-7-11)28(20,21)27-15-14(13-10-22-18(2,3)24-13)23-17-16(15)25-19(4,5)26-17/h6-9,13-17H,10H2,1-5H3	[5-(2,2-dimethyl-1,3-dioxolan-4-yl)-2,2-dimethyl-3a,5,6,6a-tetrahydrofuro[2,3-d][1,3]dioxol-6-yl] 4-methylbenzenesulfonate	CC1=CC=C(C=C1)S(=O)(=O)OC2C(OC3C2OC(O3)(C)C)C4COC(O4)(C)C	5.42505	2
1161	9470	InChI=1S/C13H14N2O/c16-12(11-6-2-1-3-7-11)10-15-13-8-4-5-9-14-13/h1-9,12,16H,10H2,(H,14,15)	1-phenyl-2-(2-pyridylamino)ethanol	C1=CC=C(C=C1)C(CNC2=CC=CC=N2)O	5.58245	2
1162	5250	InChI=1S/C27H43NO2/c1-16-7-12-27(28-15-16)17(2)24-23(30-27)14-22-20-6-5-18-13-19(29)8-10-25(18,3)21(20)9-11-26(22,24)4/h5,16-17,19-24,28-29H,6-15H2,1-4H3		CC1CCC2(C(C3C(O2)CC4C3(CCC5C4CC=C6C5(CCC(C6)O)C)C)C)NC1	5.43696	2
1163	4727	InChI=1S/C5H11NO2S/c1-5(2,9)3(6)4(7)8/h3,9H,6H2,1-2H3,(H,7,8)	2-amino-3-methyl-3-sulfanyl-butanoic acid	CC(C)(C(C(=O)O)N)S	5.98063	2
1164	2207	InChI=1S/C4H10NO5P/c5-3(4(6)7)1-2-11(8,9)10/h3H,1-2,5H2,(H,6,7)(H2,8,9,10)	2-amino-4-phosphono-butanoic acid	C(CP(=O)(O)O)C(C(=O)O)N	5.50558	2
1165	1023	InChI=1S/H4O7P2/c1-8(2,3)7-9(4,5)6/h(H2,1,2,3)(H2,4,5,6)	phosphono dihydrogen phosphate	OP(=O)(O)OP(=O)(O)O	-5.70709	2
1166	875	InChI=1S/C4H6O6/c5-1(3(7)8)2(6)4(9)10/h1-2,5-6H,(H,7,8)(H,9,10)	2,3-dihydroxybutanedioic acid	C(C(C(=O)O)O)(C(=O)O)O	5.65562	2
1167	614	InChI=1S/C5H9NO2/c7-5(8)4-2-1-3-6-4/h4,6H,1-3H2,(H,7,8)	pyrrolidine-2-carboxylic acid	C1CC(NC1)C(=O)O	5.20191	2
1168	339	InChI=1S/C2H8NO3P/c3-1-2-7(4,5)6/h1-3H2,(H2,4,5,6)	2-aminoethylphosphonic acid	C(CP(=O)(O)O)N	-5.4101	2
1169	6821316	InChI=1S/C16H19N3O2/c1-19(2,3)11-16(21)18-17-10-14-13-7-5-4-6-12(13)8-9-15(14)20/h4-10H,11H2,1-3H3,(H-,17,18,20,21)/p+1	trimethyl-[2-oxo-2-[2-[(2-oxo-1-naphthylidene)methyl]hydrazino]ethyl]ammonium	C[N+](C)(C)CC(=O)NNC=C1C(=O)C=CC2=CC=CC=C21	-4.05699	2
1170	5387968	InChI=1S/C12H15NO3/c1-8(2)11(12(15)16)13-7-9-5-3-4-6-10(9)14/h3-8,11,13H,1-2H3,(H,15,16)	3-methyl-2-[(6-oxocyclohexa-2,4-dien-1-ylidene)methylamino]butanoic acid	CC(C)C(C(=O)O)NC=C1C=CC=CC1=O	-4.20389	2
1171	5382112	InChI=1S/C15H11N3O5S/c19-14-13(11-3-1-2-4-12(11)16-14)17-18-24(22,23)10-7-5-9(6-8-10)15(20)21/h1-8,18H,(H,20,21)(H,16,17,19)	4-[[(2-oxoindol-3-yl)amino]sulfamoyl]benzoic acid	C1=CC2=C(C(=O)N=C2C=C1)NNS(=O)(=O)C3=CC=C(C=C3)C(=O)O	-4.01174	2
1172	5351859	InChI=1S/C5H5N5O5S2/c6-16(11,12)5-9-3-2(7-1-8-3)4(10-5)17(13,14)15/h1H,(H2,6,11,12)(H,13,14,15)(H,7,8,9,10)	2-sulfamoyl-7H-purine-6-sulfonic acid	C1=NC2=C(N1)C(=NC(=N2)S(=O)(=O)N)S(=O)(=O)O	4.99748	2
1173	4592700	InChI=1S/C14H25NO3/c1-12(2,15(16)17)9-18-11-8-10-6-7-14(11,5)13(10,3)4/h10-11H,6-9H2,1-5H3	1,7,7-trimethyl-2-(2-methyl-2-nitro-propoxy)norbornane	CC1(C2CCC1(C(C2)OCC(C)(C)[N+](=O)[O-])C)C	-4.38073	2
1174	4066133	InChI=1S/C25H18N4O5/c30-23-22-25(28-21-11-15(29(31)32)7-9-20(21)27-22)34-24(23)18-12-26-19-8-6-14(10-17(18)19)13-33-16-4-2-1-3-5-16/h1-12,24,26-28H,13H2	7-nitro-2-[5-(phenoxymethyl)-1H-indol-3-yl]-4,9-dihydrofuro[3,2-b]quinoxalin-3-one	C1=CC=C(C=C1)OCC2=CC3=C(C=C2)NC=C3C4C(=O)C5=C(O4)NC6=C(N5)C=CC(=C6)[N+](=O)[O-]	4.40176	2
1175	3034554	InChI=1S/C13H19N5OS2/c1-16-10-9(11(20)17(2)13(16)19)14-12(15-10)21-8-7-18-5-3-4-6-18/h3-8H2,1-2H3,(H,14,15)	1,3-dimethyl-8-(2-pyrrolidin-1-ylethylsulfanyl)-6-thioxo-7H-purin-2-one	CN1C2=C(C(=S)N(C1=O)C)NC(=N2)SCCN3CCCC3	-4.73187	2
1176	2787141	InChI=1S/C3H3N3O2S/c7-1-2(9)5-6-3(8)4-1/h(H,5,9)(H2,4,6,7,8)	6-thioxo-1,2,4-triazinane-3,5-dione	C1(=O)C(=S)NNC(=O)N1	4.97193	2
1177	685688	InChI=1S/C13H10N4OS/c18-10(9-4-2-1-3-5-9)6-19-13-11-12(15-7-14-11)16-8-17-13/h1-5,7-8H,6H2,(H,14,15,16,17)	1-phenyl-2-(7H-purin-6-ylsulfanyl)ethanone	C1=CC=C(C=C1)C(=O)CSC2=NC=NC3=C2NC=N3	-4.93745	2
1178	434172	InChI=1S/C88H112O8/c1-81(2,3)65-33-49-25-51-35-66(82(4,5)6)37-53(74(51)90)27-55-39-68(84(10,11)12)41-57(76(55)92)29-59-43-70(86(16,17)18)45-61(78(59)94)31-63-47-72(88(22,23)24)48-64(80(63)96)32-62-46-71(87(19,20)21)44-60(79(62)95)30-58-42-69(85(13,14)15)40-56(77(58)93)28-54-38-67(83(7,8)9)36-52(75(54)91)26-50(34-65)73(49)89/h33-48,89-96H,25-32H2,1-24H3		CC(C)(C)C1=CC2=C(C(=C1)CC3=CC(=CC(=C3O)CC4=CC(=CC(=C4O)CC5=CC(=CC(=C5O)CC6=CC(=CC(=C6O)CC7=C(C(=CC(=C7)C(C)(C)C)CC8=C(C(=CC(=C8)C(C)(C)C)CC9=C(C(=CC(=C9)C(C)(C)C)C2)O)O)O)C(C)(C)C)C(C)(C)C)C(C)(C)C)C(C)(C)C)O	4.52371	2
1179	430614	InChI=1S/C10H10ClN3O6S2/c11-5-3-6-8(4-7(5)21(12,17)18)22(19,20)14-9(13-6)1-2-10(15)16/h3-4H,1-2H2,(H,15,16)(H2,12,17,18)(H,13,14,19,20)	3-(9-chloro-5-hydroxy-5-oxo-8-sulfamoyl-5$l^{6}-thia-2,4-diazabicyclo[4.4.0]deca-1(10),2,4,6,8-pentaen-3-yl)propanoic acid	C1=C2C(=CC(=C1Cl)S(=O)(=O)N)S(=NC(=N2)CCC(=O)O)(=O)O	-4.13992	2
1180	429599	InChI=1S/C40H48N6O9/c1-22-35(48)42-23(2)38(51)44(4)30(18-25-8-13-28(54-7)14-9-25)37(50)43-24(3)39(52)46(6)32-19-26-10-15-29(16-11-26)55-34-21-27(12-17-33(34)47)20-31(36(49)41-22)45(5)40(32)53/h8-17,21-24,30-32,47H,18-20H2,1-7H3,(H,41,49)(H,42,48)(H,43,50)		CC1C(=O)NC(C(=O)N(C(C(=O)NC(C(=O)N(C2CC3=CC=C(C=C3)OC4=C(C=CC(=C4)CC(C(=O)N1)N(C2=O)C)O)C)C)CC5=CC=C(C=C5)OC)C)C	4.91869	2
1181	426339	InChI=1S/C9H16ClN3/c10-5-9(11)12-8-6-13-3-1-7(8)2-4-13/h7-8H,1-6H2,(H2,11,12)	2-chloro-N'-quinuclidin-3-yl-acetamidine	C1CN2CCC1C(C2)N=C(CCl)N	-4.96069	2
1182	424355	InChI=1S/C14H17NO4/c16-13(17)11-5-3-7-15(9-11)8-10-4-1-2-6-12(10)14(18)19/h1-2,4,6,11H,3,5,7-9H2,(H,16,17)(H,18,19)	1-[(2-carboxyphenyl)methyl]piperidine-3-carboxylic acid	C1CC(CN(C1)CC2=CC=CC=C2C(=O)O)C(=O)O	-4.80146	2
1183	423544	InChI=1S/C12H16N6O6/c13-9(16-22)4-1-18(11-6(4)10(17-23)14-3-15-11)12-8(21)7(20)5(2-19)24-12/h1,3,5,7-8,12,19-23H,2H2,(H2,13,16)(H,14,15,17)	7-[3,4-dihydroxy-5-(hydroxymethyl)tetrahydrofuran-2-yl]-N'-hydroxy-4-(hydroxyamino)pyrrolo[2,3-d]pyrimidine-5-carboxamidine	C1=C(C2=C(N1C3C(C(C(O3)CO)O)O)N=CN=C2NO)C(=NO)N	-4.50132	2
1184	420203	InChI=1S/C8H17N3S/c9-8(10)12-7-6-11-4-2-1-3-5-11/h1-7H2,(H3,9,10)	2-[2-(1-piperidyl)ethyl]isothiourea	C1CCN(CC1)CCSC(=N)N	4.47627	2
1185	419051	InChI=1S/C18H22N6O/c1-18(2)23-16(20)22-17(21)24(18)14-7-4-8-15(10-14)25-11-12-5-3-6-13(19)9-12/h3-10H,11,19H2,1-2H3,(H4,20,21,22,23)	1-[3-[(3-aminophenyl)methoxy]phenyl]-6,6-dimethyl-1,3,5-triazine-2,4-diamine	CC1(N=C(N=C(N1C2=CC(=CC=C2)OCC3=CC(=CC=C3)N)N)N)C	4.96125	2
1186	417405	InChI=1S/C19H21NO2/c21-17(12-14-5-3-4-10-20-14)13-8-9-16-15-6-1-2-7-18(15)22-19(16)11-13/h1-2,6-9,11,14,17,20-21H,3-5,10,12H2	1-dibenzofuran-3-yl-2-(2-piperidyl)ethanol	C1CCNC(C1)CC(C2=CC3=C(C=C2)C4=CC=CC=C4O3)O	4.41817	2
1187	415237	InChI=1S/C16H33N2/c1-15(2)14-8-9-16(15,3)13-17(12-14)10-7-11-18(4,5)6/h14H,7-13H2,1-6H3/q+1	trimethyl-[3-(5,8,8-trimethyl-3-azabicyclo[3.2.1]octan-3-yl)propyl]ammonium	CC1(C2CCC1(CN(C2)CCC[N+](C)(C)C)C)C	4.55441	2
1188	413467	InChI=1S/C17H13Cl2N3S/c18-13-6-7-14(19)15(10-13)21-16-8-9-20-17(22-16)23-11-12-4-2-1-3-5-12/h1-10H,11H2,(H,20,21,22)	2-benzylsulfanyl-N-(2,5-dichlorophenyl)pyrimidin-4-amine	C1=CC=C(C=C1)CSC2=NC=CC(=N2)NC3=C(C=CC(=C3)Cl)Cl	-4.71802	2
1189	411503	InChI=1S/C16H19NO2/c1-17-14(11-12-7-4-3-5-8-12)13-9-6-10-15(19-2)16(13)18/h3-10,14,17-18H,11H2,1-2H3	2-methoxy-6-[1-(methylamino)-2-phenyl-ethyl]phenol	CNC(CC1=CC=CC=C1)C2=C(C(=CC=C2)OC)O	4.61704	2
1190	410174	InChI=1S/C14H15N3O/c15-16-14(18)13-7-4-9-17(11-13)10-8-12-5-2-1-3-6-12/h1-7,9,11H,8,10,15H2/p+1	1-(2-phenylethyl)pyridin-1-ium-3-carbohydrazide	C1=CC=C(C=C1)CC[N+]2=CC=CC(=C2)C(=O)NN	-4.79978	2
1191	409837	InChI=1S/C6H13NOS2/c1-3-7(4-2)5-8-6(9)10/h3-5H2,1-2H3,(H,9,10)	diethylaminomethoxymethanedithioic acid	CCN(CC)COC(=S)S	-4.51637	2
1192	409514	InChI=1S/C11H17N7O/c12-9-8-10(14-7-13-9)16-11(15-8)18-3-1-17(2-4-18)5-6-19/h7,19H,1-6H2,(H3,12,13,14,15,16)	2-[4-(6-amino-7H-purin-8-yl)piperazin-1-yl]ethanol	C1CN(CCN1CCO)C2=NC3=C(N2)C(=NC=N3)N	-4.4881	2
1193	408925	InChI=1S/C8H10N2O4S/c1-2-14-8-5-3-7(4-6-8)9-10-15(11,12)13/h3-6H,2H2,1H3,(H,11,12,13)	(4-ethoxyphenyl)iminosulfamic acid	CCOC1=CC=C(C=C1)N=NS(=O)(=O)O	4.94617	2
1194	408613	InChI=1S/C17H19NO5/c1-22-14-8-11(10-18-5-3-2-4-6-18)7-12-9-13(16(19)20)17(21)23-15(12)14/h7-9H,2-6,10H2,1H3,(H,19,20)	8-methoxy-2-oxo-6-(1-piperidylmethyl)chromene-3-carboxylic acid	COC1=C2C(=CC(=C1)CN3CCCCC3)C=C(C(=O)O2)C(=O)O	4.83512	2
1195	382225	InChI=1S/C5H14NO2PS/c1-9(7,8)5(6)3-4-10-2/h5H,3-4,6H2,1-2H3,(H,7,8)	(1-amino-3-methylsulfanyl-propyl)-methyl-phosphinic acid	CP(=O)(C(CCSC)N)O	-4.74259	2
1196	366109	InChI=1S/C17H15ClN2O2S/c1-10-11(18)5-4-7-12(10)19-16(21)9-15-17(22)20-13-6-2-3-8-14(13)23-15/h2-8,15H,9H2,1H3,(H,19,21)(H,20,22)	N-(3-chloro-2-methyl-phenyl)-2-(3-oxo-4H-1,4-benzothiazin-2-yl)acetamide	CC1=C(C=CC=C1Cl)NC(=O)CC2C(=O)NC3=CC=CC=C3S2	-4.73065	2
1197	341872	InChI=1S/C16H11NO2/c1-9-6-16(18)17-13-8-15-12(7-11(9)13)10-4-2-3-5-14(10)19-15/h2-8H,1H3,(H,17,18)	4-methyl-1H-benzofuro[3,2-g]quinolin-2-one	CC1=CC(=O)NC2=C1C=C3C4=CC=CC=C4OC3=C2	4.54349	2
1198	341212	InChI=1S/C15H13ClN2O3/c16-13-8-6-11(7-9-13)10-18(17-21)14(15(19)20)12-4-2-1-3-5-12/h1-9,14H,10H2,(H,19,20)	2-[(4-chlorophenyl)methyl-nitroso-amino]-2-phenyl-acetic acid	C1=CC=C(C=C1)C(C(=O)O)N(CC2=CC=C(C=C2)Cl)N=O	4.02271	2
1199	340803	InChI=1S/C26H22N8/c1-13-23(15-7-3-5-9-17(15)29-13)21-11-19(31-25(27)33-21)20-12-22(34-26(28)32-20)24-14(2)30-18-10-6-4-8-16(18)24/h3-12,29-30H,1-2H3,(H2,27,31,33)(H2,28,32,34)	4-[2-amino-6-(2-methyl-1H-indol-3-yl)pyrimidin-4-yl]-6-(2-methyl-1H-indol-3-yl)pyrimidin-2-amine	CC1=C(C2=CC=CC=C2N1)C3=CC(=NC(=N3)N)C4=NC(=NC(=C4)C5=C(NC6=CC=CC=C65)C)N	-4.45892	2
1200	340799	InChI=1S/C20H14N8O4/c21-19-23-15(11-3-1-5-13(7-11)27(29)30)9-17(25-19)18-10-16(24-20(22)26-18)12-4-2-6-14(8-12)28(31)32/h1-10H,(H2,21,23,25)(H2,22,24,26)	4-[2-amino-6-(3-nitrophenyl)pyrimidin-4-yl]-6-(3-nitrophenyl)pyrimidin-2-amine	C1=CC(=CC(=C1)[N+](=O)[O-])C2=CC(=NC(=N2)N)C3=NC(=NC(=C3)C4=CC(=CC=C4)[N+](=O)[O-])N	4.94364	2
1201	340720	InChI=1S/C15H14N2O4S/c16-11-3-1-2-4-14(11)22-15(8-17(18)19)10-5-6-12-13(7-10)21-9-20-12/h1-7,15H,8-9,16H2	2-[1-(1,3-benzodioxol-5-yl)-2-nitro-ethyl]sulfanylaniline	C1OC2=C(O1)C=C(C=C2)C(C[N+](=O)[O-])SC3=CC=CC=C3N	4.66827	2
1202	339583	InChI=1S/C10H7ClF3N3S/c11-7-3-1-6(2-4-7)5-18-9-15-8(16-17-9)10(12,13)14/h1-4H,5H2,(H,15,16,17)	3-[(4-chlorophenyl)methylsulfanyl]-5-(trifluoromethyl)-1H-1,2,4-triazole	C1=CC(=CC=C1CSC2=NNC(=N2)C(F)(F)F)Cl	4.58482	2
1203	339022	InChI=1S/C17H20N4O3S/c1-18(2)9-20-12-8-6-5-7-11(12)13(15(20)22)14-16(23)21(10-19(3)4)17(24)25-14/h5-8H,9-10H2,1-4H3	3-[(dimethylamino)methyl]-5-[1-[(dimethylamino)methyl]-2-oxo-indolin-3-ylidene]thiazolidine-2,4-dione	CN(C)CN1C2=CC=CC=C2C(=C3C(=O)N(C(=O)S3)CN(C)C)C1=O	-4.38795	2
1204	334917	InChI=1S/C13H16F2N2O2/c14-10-1-2-12(11(15)9-10)16-13(18)3-4-17-5-7-19-8-6-17/h1-2,9H,3-8H2,(H,16,18)	N-(2,4-difluorophenyl)-3-morpholino-propanamide	C1COCCN1CCC(=O)NC2=C(C=C(C=C2)F)F	4.09644	2
1205	334142	InChI=1S/C10H6N6/c11-4-9(5-12)15-14-8-2-1-7-6-13-16-10(7)3-8/h1-3,6,14H,(H,13,16)	2-(1H-indazol-6-ylhydrazono)propanedinitrile	C1=CC2=C(C=C1NN=C(C#N)C#N)NN=C2	-4.07798	2
1206	333096	InChI=1S/C19H14N4S/c1-2-8-14(9-3-1)18(16-11-6-7-13-20-16)22-23-19-21-15-10-4-5-12-17(15)24-19/h1-13H,(H,21,23)	N-[[phenyl(2-pyridyl)methylene]amino]-1,3-benzothiazol-2-amine	C1=CC=C(C=C1)C(=NNC2=NC3=CC=CC=C3S2)C4=CC=CC=N4	4.82646	2
1207	332441	InChI=1S/C14H10N2O2S2/c17-13-12(7-10-3-1-5-15-8-10)20-14(19)16(13)9-11-4-2-6-18-11/h1-8H,9H2	3-(2-furylmethyl)-5-(3-pyridylmethylene)-2-thioxo-thiazolidin-4-one	C1=CC(=CN=C1)C=C2C(=O)N(C(=S)S2)CC3=CC=CO3	4.4665	2
1208	330854	InChI=1S/C6H14NO3P/c7-6(11(8,9)10)4-2-1-3-5-6/h1-5,7H2,(H2,8,9,10)	(1-aminocyclohexyl)phosphonic acid	C1CCC(CC1)(N)P(=O)(O)O	-4.88534	2
1209	329202	InChI=1S/C16H13ClN2S2/c17-12-7-5-11(6-8-12)16-19-13(10-21-16)9-20-15-4-2-1-3-14(15)18/h1-8,10H,9,18H2	2-[[2-(4-chlorophenyl)thiazol-4-yl]methylsulfanyl]aniline	C1=CC=C(C(=C1)N)SCC2=CSC(=N2)C3=CC=C(C=C3)Cl	4.82572	2
1210	325418	InChI=1S/C11H8N6O4/c1-7-12-9(16(18)19)6-15(7)10-11(17(20)21)14-5-3-2-4-8(14)13-10/h2-6H,1H3	2-(2-methyl-4-nitro-imidazol-1-yl)-3-nitro-imidazo[1,2-a]pyridine	CC1=NC(=CN1C2=C(N3C=CC=CC3=N2)[N+](=O)[O-])[N+](=O)[O-]	-4.23015	2
1211	325375	InChI=1S/C17H28N4O2S/c1-15(2)19-10-12-20(13-11-19)16-6-7-18-14-17(16)24(22,23)21-8-4-3-5-9-21/h6-7,14-15H,3-5,8-13H2,1-2H3	1-isopropyl-4-[3-(1-piperidylsulfonyl)-4-pyridyl]piperazine	CC(C)N1CCN(CC1)C2=C(C=NC=C2)S(=O)(=O)N3CCCCC3	4.396	2
1212	319322	InChI=1S/C10H14N2O4S/c1-7-2-4-8(5-3-7)17(15,16)12-9(6-11)10(13)14/h2-5,9,12H,6,11H2,1H3,(H,13,14)	3-amino-2-(p-tolylsulfonylamino)propanoic acid	CC1=CC=C(C=C1)S(=O)(=O)NC(CN)C(=O)O	4.40502	2
1213	309414	InChI=1S/C10H10BrNO4/c1-5(11)9(14)12-6-2-3-7(10(15)16)8(13)4-6/h2-5,13H,1H3,(H,12,14)(H,15,16)	4-(2-bromopropanoylamino)-2-hydroxy-benzoic acid	CC(C(=O)NC1=CC(=C(C=C1)C(=O)O)O)Br	4.05367	2
1214	308963	InChI=1S/C18H19NO5/c1-18(2,3)11-4-7-13(8-5-11)24-17(23)19-12-6-9-15(20)14(10-12)16(21)22/h4-10,20H,1-3H3,(H,19,23)(H,21,22)	5-[(4-tert-butylphenoxy)carbonylamino]-2-hydroxy-benzoic acid	CC(C)(C)C1=CC=C(C=C1)OC(=O)NC2=CC(=C(C=C2)O)C(=O)O	4.45845	2
1215	308481	InChI=1S/C14H11ClO3/c15-12-8-11(14(16)17)6-7-13(12)18-9-10-4-2-1-3-5-10/h1-8H,9H2,(H,16,17)	4-benzyloxy-3-chloro-benzoic acid	C1=CC=C(C=C1)COC2=C(C=C(C=C2)C(=O)O)Cl	4.92167	2
1216	305435	InChI=1S/C10H15NS/c11-7-9-12-8-6-10-4-2-1-3-5-10/h1-5H,6-9,11H2	2-(2-phenylethylsulfanyl)ethanamine	C1=CC=C(C=C1)CCSCCN	-4.22083	2
1217	304350	InChI=1S/C7H11N3O2S/c1-10(2)13(11,12)9-7-5-3-4-6-8-7/h3-6H,1-2H3,(H,8,9)	2-(dimethylsulfamoylamino)pyridine	CN(C)S(=O)(=O)NC1=CC=CC=N1	4.54659	2
1218	302481	InChI=1S/C4H10N2O3S2/c1-2-6-4(5)3-10-11(7,8)9/h2-3H2,1H3,(H2,5,6)(H,7,8,9)	1-amino-1-ethylimino-2-sulfosulfanyl-ethane	CCN=C(CSS(=O)(=O)O)N	-4.24883	2
1219	301653	InChI=1S/C16H16O4Si/c1-21(2,13-7-3-11(4-8-13)15(17)18)14-9-5-12(6-10-14)16(19)20/h3-10H,1-2H3,(H,17,18)(H,19,20)	4-[(4-carboxyphenyl)-dimethyl-silyl]benzoic acid	C[Si](C)(C1=CC=C(C=C1)C(=O)O)C2=CC=C(C=C2)C(=O)O	-4.19639	2
1220	301121	InChI=1S/C43H54N2O14/c1-17-14-29(47)24-15-25(24)36(50)19(3)35(49)20(4)39(58-23(7)46)18(2)30(55-9)12-13-56-43(8)41(53)34-32-27(44-26-10-11-31(48)57-22(26)6)16-28(45-42(17)54)38(52)33(32)37(51)21(5)40(34)59-43/h12-14,16,18-20,22,24-26,30-31,35-36,39,44,48-51H,10-11,15H2,1-9H3		CC1C(C=COC2(C(=O)C3=C4C(=CC(=NC(=O)C(=CC(=O)C5CC5C(C(C(C(C1OC(=O)C)C)O)C)O)C)C(=O)C4=C(C(=C3O2)C)O)NC6CCC(OC6C)O)C)OC	4.96456	2
1221	294538	InChI=1S/C11H11NO2S2/c13-10(14)6-3-7-15-11-12-8-4-1-2-5-9(8)16-11/h1-2,4-5H,3,6-7H2,(H,13,14)	4-(1,3-benzothiazol-2-ylsulfanyl)butanoic acid	C1=CC=C2C(=C1)N=C(S2)SCCCC(=O)O	4.88183	2
1222	291865	InChI=1S/C11H10N2O2S/c12-11-13-10(7-4-2-1-3-5-7)8(16-11)6-9(14)15/h1-5H,6H2,(H2,12,13)(H,14,15)	2-(2-amino-4-phenyl-thiazol-5-yl)acetic acid	C1=CC=C(C=C1)C2=C(SC(=N2)N)CC(=O)O	-4.06108	2
1223	290486	InChI=1S/C13H16N6O4/c1-18-11-7-5(10(14)17-18)2-19(12(7)16-4-15-11)13-9(22)8(21)6(3-20)23-13/h2,4,6,8-9,13,20-22H,3H2,1H3,(H2,14,17)		CN1C2=NC=NC3=C2C(=CN3C4C(C(C(O4)CO)O)O)C(=N1)N	-4.65393	2
1224	289018	InChI=1S/C17H21N5O4/c1-9(2)3-4-19-15-12-10(5-18)6-22(16(12)21-8-20-15)17-14(25)13(24)11(7-23)26-17/h3,6,8,11,13-14,17,23-25H,4,7H2,1-2H3,(H,19,20,21)	7-[3,4-dihydroxy-5-(hydroxymethyl)tetrahydrofuran-2-yl]-4-(3-methylbut-2-enylamino)pyrrolo[2,3-d]pyrimidine-5-carbonitrile	CC(=CCNC1=NC=NC2=C1C(=CN2C3C(C(C(O3)CO)O)O)C#N)C	-4.82315	2
1225	284244	InChI=1S/C14H16N8O6Se/c1-20-3-17-10(22(26)27)13(20)29-11-6-9(18-14(15)19-11)21(4-16-6)12-8(25)7(24)5(2-23)28-12/h3-5,7-8,12,23-25H,2H2,1H3,(H2,15,18,19)	2-[2-amino-6-(3-methyl-5-nitro-imidazol-4-yl)selanyl-purin-9-yl]-5-(hydroxymethyl)tetrahydrofuran-3,4-diol	CN1C=NC(=C1[Se]C2=NC(=NC3=C2N=CN3C4C(C(C(O4)CO)O)O)N)[N+](=O)[O-]	4.79646	2
1226	281783	InChI=1S/C12H12N2O3/c1-16-10-4-3-8(6-11(10)17-2)5-9(7-13)12(14)15/h3-6H,1-2H3,(H2,14,15)	2-cyano-3-(3,4-dimethoxyphenyl)prop-2-enamide	COC1=C(C=C(C=C1)C=C(C#N)C(=O)N)OC	4.46405	2
1227	281780	InChI=1S/C12H12N2O3/c1-16-10-4-3-8(11(6-10)17-2)5-9(7-13)12(14)15/h3-6H,1-2H3,(H2,14,15)	2-cyano-3-(2,4-dimethoxyphenyl)prop-2-enamide	COC1=CC(=C(C=C1)C=C(C#N)C(=O)N)OC	-4.75935	2
1228	280491	InChI=1S/C28H22N2O3/c1-32-23-5-9-27-19(15-23)11-17-13-21(3-7-25(17)27)29-30(31)22-4-8-26-18(14-22)12-20-16-24(33-2)6-10-28(20)26/h3-10,13-16H,11-12H2,1-2H3	(7-methoxy-9H-fluoren-2-yl)-[(7-methoxy-9H-fluoren-2-yl)imino]-oxido-ammonium	COC1=CC2=C(C=C1)C3=C(C2)C=C(C=C3)N=[N+](C4=CC5=C(C=C4)C6=C(C5)C=C(C=C6)OC)[O-]	4.5936	2
1229	278710	InChI=1S/C27H18FNO3/c28-18-9-11-20-16(14-18)13-17-15-19(10-12-21(17)20)29-26(30)24-7-3-1-5-22(24)23-6-2-4-8-25(23)27(31)32/h1-12,14-15H,13H2,(H,29,30)(H,31,32)	2-[2-[(7-fluoro-9H-fluoren-2-yl)carbamoyl]phenyl]benzoic acid	C1C2=C(C=CC(=C2)NC(=O)C3=CC=CC=C3C4=CC=CC=C4C(=O)O)C5=C1C=C(C=C5)F	-4.28246	2
1230	278497	InChI=1S/C26H40N2/c1-25(2,3)21-13-11-19(17-27(7)8)23(15-21)24-16-22(26(4,5)6)14-12-20(24)18-28(9)10/h11-16H,17-18H2,1-10H3	1-[4-tert-butyl-2-[5-tert-butyl-2-[(dimethylamino)methyl]phenyl]phenyl]-N,N-dimethyl-methanamine	CC(C)(C)C1=CC(=C(C=C1)CN(C)C)C2=C(C=CC(=C2)C(C)(C)C)CN(C)C	-4.28047	2
1231	276750	InChI=1S/C18H14FNO5S/c1-2-25-18(22)12-5-8-15-14(9-12)17(21)10-16(20-15)11-3-6-13(7-4-11)26(19,23)24/h3-10H,2H2,1H3,(H,20,21)	ethyl 2-(4-fluorosulfonylphenyl)-4-oxo-1H-quinoline-6-carboxylate	CCOC(=O)C1=CC2=C(C=C1)NC(=CC2=O)C3=CC=C(C=C3)S(=O)(=O)F	4.17922	2
1232	275698	InChI=1S/C5H11NO2/c1-4(2)3-6-5(7)8/h4,6H,3H2,1-2H3,(H,7,8)	isobutylcarbamic acid	CC(C)CNC(=O)O	-4.14622	2
1233	274824	InChI=1S/C26H38O4S2/c1-15(27)29-22-14-26(4)17(13-19(22)24-31-11-12-32-24)5-6-18-20-7-8-23(30-16(2)28)25(20,3)10-9-21(18)26/h13,18-24H,5-12,14H2,1-4H3	[2-acetoxy-3-(1,3-dithiolan-2-yl)-10,13-dimethyl-2,3,6,7,8,9,11,12,14,15,16,17-dodecahydro-1H-cyclopenta[a]phenanthren-17-yl] acetate	CC(=O)OC1CCC2C1(CCC3C2CCC4=CC(C(CC34C)OC(=O)C)C5SCCS5)C	4.12157	2
1234	274695	InChI=1S/C13H12N2O6S/c16-10-8-3-1-2-4-9(8)11(17)15(10)7-13(12(18)19)14-5-6-22(13,20)21/h1-4,14H,5-7H2,(H,18,19)	2-[(1,3-dioxoisoindolin-2-yl)methyl]-1,1-dioxo-1,3-thiazolidine-2-carboxylic acid	C1CS(=O)(=O)C(N1)(CN2C(=O)C3=CC=CC=C3C2=O)C(=O)O	4.43686	2
1235	274591	InChI=1S/C20H12ClFN2/c21-18-10-5-11-19(22)17(18)12-23-24-20-15-8-3-1-6-13(15)14-7-2-4-9-16(14)20/h1-12H	N-[(2-chloro-6-fluoro-phenyl)methyleneamino]fluoren-9-imine	C1=CC=C2C(=C1)C3=CC=CC=C3C2=NN=CC4=C(C=CC=C4Cl)F	4.23884	2
1236	273548	InChI=1S/C14H16N2O5S/c1-9-4-6-11(7-5-9)22(19,20)21-12-8-16(3)14(18)13(12)15-10(2)17/h4-7H,8H2,1-3H3,(H,15,17)	(4-acetamido-1-methyl-5-oxo-2H-pyrrol-3-yl) 4-methylbenzenesulfonate	CC1=CC=C(C=C1)S(=O)(=O)OC2=C(C(=O)N(C2)C)NC(=O)C	4.48344	2
1237	270875	InChI=1S/C14H10O4S2/c15-13(16)9-3-1-5-11(7-9)19-20-12-6-2-4-10(8-12)14(17)18/h1-8H,(H,15,16)(H,17,18)	3-[(3-carboxyphenyl)disulfanyl]benzoic acid	C1=CC(=CC(=C1)SSC2=CC=CC(=C2)C(=O)O)C(=O)O	-4.79474	2
1238	270475	InChI=1S/C11H12N2O4S/c1-8(14)13-10-6-4-3-5-9(10)12-11(13)7-17-18(2,15)16/h3-6H,7H2,1-2H3	(1-acetylbenzimidazol-2-yl)methyl methanesulfonate	CC(=O)N1C2=CC=CC=C2N=C1COS(=O)(=O)C	4.86475	2
1239	269048	InChI=1S/C21H13NO4/c23-21-17-4-2-1-3-15(17)16-7-6-14(10-19(16)26-21)22-11-13-5-8-18-20(9-13)25-12-24-18/h1-11H,12H2	3-(1,3-benzodioxol-5-ylmethyleneamino)benzo[c]chromen-6-one	C1OC2=C(O1)C=C(C=C2)C=NC3=CC4=C(C=C3)C5=CC=CC=C5C(=O)O4	-4.15184	2
1240	266625	InChI=1S/C18H16ClNO3/c1-22-17-8-11(14(19)9-18(17)23-2)7-16(21)13-10-20-15-6-4-3-5-12(13)15/h3-6,8-10,20H,7H2,1-2H3	2-(2-chloro-4,5-dimethoxy-phenyl)-1-(1H-indol-3-yl)ethanone	COC1=C(C=C(C(=C1)CC(=O)C2=CNC3=CC=CC=C32)Cl)OC	-4.24574	2
1241	264524	InChI=1S/C13H19N5O2S2/c1-16-10-9(11(19)17(2)13(16)21)14-12(15-10)22-8-5-18-3-6-20-7-4-18/h3-8H2,1-2H3,(H,14,15)	1,3-dimethyl-8-(2-morpholinoethylsulfanyl)-2-thioxo-7H-purin-6-one	CN1C2=C(C(=O)N(C1=S)C)NC(=N2)SCCN3CCOCC3	-4.686	2
1242	261033	InChI=1S/C13H14AsNO3/c16-14(17,18)12-6-8-13(9-7-12)15-10-11-4-2-1-3-5-11/h1-9,15H,10H2,(H2,16,17,18)	[4-(benzylamino)phenyl]arsonic acid	C1=CC=C(C=C1)CNC2=CC=C(C=C2)[As](=O)(O)O	-4.95103	2
1243	257796	InChI=1S/C11H15NO3/c1-8(11(13)14)12-7-9-3-5-10(15-2)6-4-9/h3-6,8,12H,7H2,1-2H3,(H,13,14)	2-[(4-methoxyphenyl)methylamino]propanoic acid	CC(C(=O)O)NCC1=CC=C(C=C1)OC	-4.62311	2
1244	253302	InChI=1S/C16H18N2O4S/c1-16(2)12(15(21)22)18-10(8-9-6-4-3-5-7-9)17-11(14(19)20)13(18)23-16/h3-7,11-13H,8H2,1-2H3,(H,19,20)(H,21,22)	5-benzyl-2,2-dimethyl-7,7a-dihydro-3H-imidazo[5,1-b]thiazole-3,7-dicarboxylic acid	CC1(C(N2C(S1)C(N=C2CC3=CC=CC=C3)C(=O)O)C(=O)O)C	4.52555	2
1245	250607	InChI=1S/C23H39NO2/c1-15(2)22-10-11-23(16(12-22)14-24)9-6-17-20(3,18(23)13-22)7-5-8-21(17,4)19(25)26/h15-18H,5-14,24H2,1-4H3,(H,25,26)		CC(C)C12CCC3(CCC4C(C3C1)(CCCC4(C)C(=O)O)C)C(C2)CN	-4.91032	2
1246	250569	InChI=1S/C20H18N2O4S2/c23-27(24,17-9-3-1-4-10-17)21-15-16-22(20-14-8-7-13-19(20)21)28(25,26)18-11-5-2-6-12-18/h1-14H,15-16H2	1,4-bis(benzenesulfonyl)-2,3-dihydroquinoxaline	C1CN(C2=CC=CC=C2N1S(=O)(=O)C3=CC=CC=C3)S(=O)(=O)C4=CC=CC=C4	4.50278	2
1247	250291	InChI=1S/C24H36O4/c1-14(22(26)27)19-7-8-20-18-6-5-16-13-17(28-15(2)25)9-11-23(16,3)21(18)10-12-24(19,20)4/h5,14,17-21H,6-13H2,1-4H3,(H,26,27)	2-(3-acetoxy-10,13-dimethyl-2,3,4,7,8,9,11,12,14,15,16,17-dodecahydro-1H-cyclopenta[a]phenanthren-17-yl)propanoic acid	CC(C1CCC2C1(CCC3C2CC=C4C3(CCC(C4)OC(=O)C)C)C)C(=O)O	-4.67359	2
1248	248507	InChI=1S/C19H21NO4/c1-20-5-4-10-7-15(22)19(24-3)18-12-9-16(23-2)14(21)8-11(12)6-13(20)17(10)18/h7-9,13,21-22H,4-6H2,1-3H3	1,10-dimethoxy-6-methyl-5,6,6a,7-tetrahydro-4H-dibenzo[de,g]quinoline-2,9-diol	CN1CCC2=CC(=C(C3=C2C1CC4=CC(=C(C=C43)OC)O)OC)O	4.48954	2
1249	247882	InChI=1S/C12H20N2O3/c13-11(5-1-2-6-11)9(15)14-12(10(16)17)7-3-4-8-12/h1-8,13H2,(H,14,15)(H,16,17)	1-[(1-aminocyclopentanecarbonyl)amino]cyclopentanecarboxylic acid	C1CCC(C1)(C(=O)NC2(CCCC2)C(=O)O)N	-4.58767	2
1250	247531	InChI=1S/C13H25N3O2/c17-12-16-8-6-15(7-9-16)11-13(18)10-14-4-2-1-3-5-14/h12-13,18H,1-11H2	4-[2-hydroxy-3-(1-piperidyl)propyl]piperazine-1-carbaldehyde	C1CCN(CC1)CC(CN2CCN(CC2)C=O)O	-4.54499	2
1251	245684	InChI=1S/C4H10N4O4/c5-7-3(11)1(9)2(10)4(12)8-6/h1-2,9-10H,5-6H2,(H,7,11)(H,8,12)	2,3-dihydroxybutanedihydrazide	C(C(C(=O)NN)O)(C(=O)NN)O	-4.80316	2
1252	244895	InChI=1S/C15H15NO/c17-15(13-7-2-1-3-8-13)11-6-10-14-9-4-5-12-16-14/h1-5,7-9,12H,6,10-11H2	1-phenyl-4-(2-pyridyl)butan-1-one	C1=CC=C(C=C1)C(=O)CCCC2=CC=CC=N2	-4.37808	2
1253	244199	InChI=1S/C8H7ClO3/c9-6-1-2-7(10)5(3-6)4-8(11)12/h1-3,10H,4H2,(H,11,12)	2-(5-chloro-2-hydroxy-phenyl)acetic acid	C1=CC(=C(C=C1Cl)CC(=O)O)O	-4.50433	2
1254	242655	InChI=1S/C10H13N5O2S/c1-2-3-15-5-12-7-8(15)13-10(11)14-9(7)18-4-6(16)17/h5H,2-4H2,1H3,(H,16,17)(H2,11,13,14)	2-(2-amino-9-propyl-purin-6-yl)sulfanylacetic acid	CCCN1C=NC2=C1N=C(N=C2SCC(=O)O)N	4.79112	2
1255	241475	InChI=1S/C20H21Br4NO2/c21-15-6-12(7-16(22)19(15)26)10-25(14-4-2-1-3-5-14)11-13-8-17(23)20(27)18(24)9-13/h6-9,14,26-27H,1-5,10-11H2	2,6-dibromo-4-[[cyclohexyl-[(3,5-dibromo-4-hydroxy-phenyl)methyl]amino]methyl]phenol	C1CCC(CC1)N(CC2=CC(=C(C(=C2)Br)O)Br)CC3=CC(=C(C(=C3)Br)O)Br	-4.09187	2
1256	239499	InChI=1S/C12H15N5O/c1-2-6-18-10(3-1)17-12-9(7-15-17)11(13-8-14-12)16-4-5-16/h7-8,10H,1-6H2	4-(aziridin-1-yl)-1-tetrahydropyran-2-yl-pyrazolo[3,4-d]pyrimidine	C1CCOC(C1)N2C3=C(C=N2)C(=NC=N3)N4CC4	4.57688	2
1257	239491	InChI=1S/C13H16N8O2S/c1-7(2)4-20-6-15-8-9(20)17-13(14)18-11(8)24-12-10(21(22)23)16-5-19(12)3/h5-7H,4H2,1-3H3,(H2,14,17,18)	9-isobutyl-6-(3-methyl-5-nitro-imidazol-4-yl)sulfanyl-purin-2-amine	CC(C)CN1C=NC2=C1N=C(N=C2SC3=C(N=CN3C)[N+](=O)[O-])N	4.65113	2
1258	238322	InChI=1S/C11H18N2/c1-10(2)9-12-8-6-11-5-3-4-7-13-11/h3-5,7,10,12H,6,8-9H2,1-2H3	2-methyl-N-[2-(2-pyridyl)ethyl]propan-1-amine	CC(C)CNCCC1=CC=CC=N1	-4.92251	2
1259	236954	InChI=1S/C10H11IO2S/c11-9-3-1-8(2-4-9)7-14-6-5-10(12)13/h1-4H,5-7H2,(H,12,13)	3-[(4-iodophenyl)methylsulfanyl]propanoic acid	C1=CC(=CC=C1CSCCC(=O)O)I	4.79507	2
1260	229831	InChI=1S/C19H21NO4S/c1-15-7-9-17(10-8-15)25(23)24-20-13-11-19(12-14-20,18(21)22)16-5-3-2-4-6-16/h2-10H,11-14H2,1H3,(H,21,22)	4-phenyl-1-(p-tolylsulfinyloxy)piperidine-4-carboxylic acid	CC1=CC=C(C=C1)S(=O)ON2CCC(CC2)(C3=CC=CC=C3)C(=O)O	4.76481	2
1261	227840	InChI=1S/C24H29ClN2S/c25-19-10-11-23-21(18-19)27(20-8-2-3-9-22(20)28-23)17-7-16-26-15-6-14-24(26)12-4-1-5-13-24/h2-3,8-11,18H,1,4-7,12-17H2	10-[3-(1-azaspiro[4.5]decan-1-yl)propyl]-2-chloro-phenothiazine	C1CCC2(CC1)CCCN2CCCN3C4=CC=CC=C4SC5=C3C=C(C=C5)Cl	4.63316	2
1262	227293	InChI=1S/C20H24N2O6S/c1-19(2,3)28-18(27)12(14-21-13(17(25)26)20(4,5)29-14)22-15(23)10-8-6-7-9-11(10)16(22)24/h6-9,12-14,21H,1-5H3,(H,25,26)	2-[2-tert-butoxy-1-(1,3-dioxoisoindolin-2-yl)-2-oxo-ethyl]-5,5-dimethyl-thiazolidine-4-carboxylic acid	CC1(C(NC(S1)C(C(=O)OC(C)(C)C)N2C(=O)C3=CC=CC=C3C2=O)C(=O)O)C	-4.60167	2
1263	226155	InChI=1S/C15H21NO3/c1-2-16-10-8-15(19,9-11-16)13(14(17)18)12-6-4-3-5-7-12/h3-7,13,19H,2,8-11H2,1H3,(H,17,18)	2-(1-ethyl-4-hydroxy-4-piperidyl)-2-phenyl-acetic acid	CCN1CCC(CC1)(C(C2=CC=CC=C2)C(=O)O)O	4.75555	2
1264	225218	InChI=1S/C10H12N4O4/c1-13-8-7(9(17)14(2)10(13)18)11-5(12-8)3-4-6(15)16/h3-4H2,1-2H3,(H,11,12)(H,15,16)	3-(1,3-dimethyl-2,6-dioxo-7H-purin-8-yl)propanoic acid	CN1C2=C(C(=O)N(C1=O)C)NC(=N2)CCC(=O)O	4.18828	2
1265	221007	InChI=1S/C11H8N2O4/c14-10(15)7-8(11(16)17)13-9(12-7)6-4-2-1-3-5-6/h1-5H,(H,12,13)(H,14,15)(H,16,17)	2-phenyl-1H-imidazole-4,5-dicarboxylic acid	C1=CC=C(C=C1)C2=NC(=C(N2)C(=O)O)C(=O)O	4.20961	2
1266	220278	InChI=1S/C5H12O2S/c6-2-1-4-8-5-3-7/h6-7H,1-5H2	3-(2-hydroxyethylsulfanyl)propan-1-ol	C(CO)CSCCO	4.55623	2
1267	220191	InChI=1S/C12H16O5/c13-9-7-17-12(11(15)10(9)14)16-6-8-4-2-1-3-5-8/h1-5,9-15H,6-7H2	2-benzyloxytetrahydropyran-3,4,5-triol	C1C(C(C(C(O1)OCC2=CC=CC=C2)O)O)O	-4.05144	2
1268	219585	InChI=1S/C6H11NO4/c1-2-7(3-5(8)9)4-6(10)11/h2-4H2,1H3,(H,8,9)(H,10,11)	2-[carboxymethyl(ethyl)amino]acetic acid	CCN(CC(=O)O)CC(=O)O	4.66986	2
1269	210230	InChI=1S/C14H15NS/c1-2-4-14(5-3-1)12-16-11-8-13-6-9-15-10-7-13/h1-7,9-10H,8,11-12H2	4-(2-benzylsulfanylethyl)pyridine	C1=CC=C(C=C1)CSCCC2=CC=NC=C2	4.35772	2
1270	198879	InChI=1S/C9H8N2O2/c1-7-2-4-8(5-3-7)11-6-9(12)13-10-11/h2-6H,1H3/p+1	3-(p-tolyl)-2H-oxadiazol-3-ium-5-one	CC1=CC=C(C=C1)[N+]2=CC(=O)ON2	4.58675	2
1271	182334	InChI=1S/C16H15N3O2S/c17-22(20,21)15-7-5-14(6-8-15)18-10-12-9-13-3-1-2-4-16(13)19-11-12/h1-9,11,18H,10H2,(H2,17,20,21)	4-(3-quinolylmethylamino)benzenesulfonamide	C1=CC=C2C(=C1)C=C(C=N2)CNC3=CC=C(C=C3)S(=O)(=O)N	-4.81638	2
1272	97928	InChI=1S/C7H12BrNO3/c1-4(2)6(8)7(12)9-3-5(10)11/h4,6H,3H2,1-2H3,(H,9,12)(H,10,11)	2-[(2-bromo-3-methyl-butanoyl)amino]acetic acid	CC(C)C(C(=O)NCC(=O)O)Br	4.75354	2
1273	90424	InChI=1S/C6H17N3/c1-9(2)6-5-8-4-3-7/h8H,3-7H2,1-2H3	N'-[2-(dimethylamino)ethyl]ethane-1,2-diamine	CN(C)CCNCCN	4.71856	2
1274	70573	InChI=1S/C16H25N3O/c1-13(2)18-16(15(17)20)8-10-19(11-9-16)12-14-6-4-3-5-7-14/h3-7,13,18H,8-12H2,1-2H3,(H2,17,20)	1-benzyl-4-(isopropylamino)piperidine-4-carboxamide	CC(C)NC1(CCN(CC1)CC2=CC=CC=C2)C(=O)N	-4.60529	2
1275	69845	InChI=1S/C6H5N3S/c7-4-2-1-3-5-6(4)9-10-8-5/h1-3H,7H2	2,1,3-benzothiadiazol-4-amine	C1=CC2=NSN=C2C(=C1)N	-4.22536	2
1276	67174	InChI=1S/C17H18O4/c1-17(11-10-16(20)21,12-2-6-14(18)7-3-12)13-4-8-15(19)9-5-13/h2-9,18-19H,10-11H2,1H3,(H,20,21)	4,4-bis(4-hydroxyphenyl)pentanoic acid	CC(CCC(=O)O)(C1=CC=C(C=C1)O)C2=CC=C(C=C2)O	4.36448	2
1277	64800	InChI=1S/C16H16O2/c17-16(18)15(11-13-7-3-1-4-8-13)12-14-9-5-2-6-10-14/h1-10,15H,11-12H2,(H,17,18)	2-benzyl-3-phenyl-propanoic acid	C1=CC=C(C=C1)CC(CC2=CC=CC=C2)C(=O)O	-4.10116	2
1278	27590	InChI=1S/C16H17N3O5/c1-6-13(20)12-9(14(21)15(6)23-3)7(5-24-16(17)22)10-11-8(18(11)2)4-19(10)12/h8,11H,4-5H2,1-3H3,(H2,17,22)		CC1=C(C(=O)C2=C(C1=O)N3CC4C(C3=C2COC(=O)N)N4C)OC	4.63251	2
1279	23365	InChI=1S/C6H13NO2/c1-2-9-6(8)4-3-5-7/h2-5,7H2,1H3	ethyl 4-aminobutanoate	CCOC(=O)CCCN	-4.27833	2
1280	22733	InChI=1S/C14H12N2O2/c17-13-14(18,9-10-5-3-4-8-15-10)11-6-1-2-7-12(11)16-13/h1-8,18H,9H2,(H,16,17)	3-hydroxy-3-(2-pyridylmethyl)indolin-2-one	C1=CC=C2C(=C1)C(C(=O)N2)(CC3=CC=CC=N3)O	4.69198	2
1281	13548	InChI=1S/C6H15N5/c1-4(2)3-10-6(9)11-5(7)8/h4H,3H2,1-2H3,(H6,7,8,9,10,11)	1-(diaminomethylene)-2-isobutyl-guanidine	CC(C)CN=C(N)N=C(N)N	4.62506	2
1282	6815	InChI=1S/C26H38O2/c1-10-11-18(19-14-21(25(4,5)6)23(27)12-16(19)2)20-15-22(26(7,8)9)24(28)13-17(20)3/h12-15,18,27-28H,10-11H2,1-9H3	2-tert-butyl-4-[1-(5-tert-butyl-4-hydroxy-2-methyl-phenyl)butyl]-5-methyl-phenol	CCCC(C1=CC(=C(C=C1C)O)C(C)(C)C)C2=CC(=C(C=C2C)O)C(C)(C)C	4.16683	2
1283	5184	InChI=1S/C17H21NO4/c1-18-13-7-11(8-14(18)16-15(13)22-16)21-17(20)12(9-19)10-5-3-2-4-6-10/h2-6,11-16,19H,7-9H2,1H3		CN1C2CC(CC1C3C2O3)OC(=O)C(CO)C4=CC=CC=C4	4.51592	2
1284	4766	InChI=1S/C19H14O5S/c20-15-9-5-13(6-10-15)19(14-7-11-16(21)12-8-14)17-3-1-2-4-18(17)25(22,23)24-19/h1-12,20-21H	4-[3-(4-hydroxyphenyl)-1,1-dioxo-2,1$l^{6}-benzoxathiol-3-yl]phenol	C1=CC=C2C(=C1)C(OS2(=O)=O)(C3=CC=C(C=C3)O)C4=CC=C(C=C4)O	4.18576	2
1285	3080	InChI=1S/C3H8OS2/c4-1-3(6)2-5/h3-6H,1-2H2	2,3-bis(sulfanyl)propan-1-ol	C(C(CS)S)O	4.8257	2
1286	2348	InChI=1S/C14H14ClN3O4S2/c15-10-7-11-13(8-12(10)23(16,19)20)24(21,22)18-14(17-11)6-9-4-2-1-3-5-9/h1-5,7-8,14,17-18H,6H2,(H2,16,19,20)	3-benzyl-6-chloro-1,1-dioxo-3,4-dihydro-2H-1$l^{6},2,4-benzothiadiazine-7-sulfonamide	C1=CC=C(C=C1)CC2NC3=CC(=C(C=C3S(=O)(=O)N2)S(=O)(=O)N)Cl	-4.02228	2
1287	1052	InChI=1S/C8H12N2O2/c1-5-8(12)7(2-9)6(4-11)3-10-5/h3,11-12H,2,4,9H2,1H3	4-(aminomethyl)-5-(hydroxymethyl)-2-methyl-pyridin-3-ol	CC1=NC=C(C(=C1O)CN)CO	4.33089	2
1288	470	InChI=1S/C4H10N2O2/c5-2-1-3(6)4(7)8/h3H,1-2,5-6H2,(H,7,8)	2,4-diaminobutanoic acid	C(CN)C(C(=O)O)N	4.32995	2
1289	157	InChI=1S/C6H10O7/c7-1-2(8)3(9)4(10)5(11)6(12)13/h3-5,7,9-11H,1H2,(H,12,13)	2,3,4,6-tetrahydroxy-5-oxo-hexanoic acid	C(C(=O)C(C(C(C(=O)O)O)O)O)O	4.9048	2
1290	108	InChI=1S/C7H7NO2/c9-7(10)4-6-2-1-3-8-5-6/h1-3,5H,4H2,(H,9,10)	2-(3-pyridyl)acetic acid	C1=CC(=CN=C1)CC(=O)O	-4.2529	2
1291	5357528	InChI=1S/C13H11AsN2O6/c17-12-6-5-10(7-11(12)13(18)19)16-15-9-3-1-8(2-4-9)14(20,21)22/h1-7,15H,(H,18,19)(H2,20,21,22)	3-[(4-arsonophenyl)hydrazono]-6-oxo-cyclohexa-1,4-diene-1-carboxylic acid	C1=CC(=CC=C1NN=C2C=CC(=O)C(=C2)C(=O)O)[As](=O)(O)O	3.07706	2
1292	5168847	InChI=1S/C22H30O5S/c1-19-8-6-14(24)10-13(19)4-5-16-15-7-9-21(27,18(26)12-23)20(15,2)11-17(25)22(16,19)28-3/h10,15-16,23,27H,4-9,11-12H2,1-3H3	17-hydroxy-17-(2-hydroxyacetyl)-10,13-dimethyl-9-methylsulfanyl-2,6,7,8,12,14,15,16-octahydro-1H-cyclopenta[a]phenanthrene-3,11-dione	CC12CCC(=O)C=C1CCC3C2(C(=O)CC4(C3CCC4(C(=O)CO)O)C)SC	3.28354	2
1293	4414838	InChI=1S/C21H26O4S/c1-12(22)25-14-8-9-20(3)13(10-14)4-5-16-15-6-7-17(23)19(15,2)11-18(24)21(16,20)26/h4,10,15-16,26H,5-9,11H2,1-3H3	(10,13-dimethyl-11,17-dioxo-9-sulfanyl-1,2,7,8,12,14,15,16-octahydrocyclopenta[a]phenanthren-3-yl) acetate	CC(=O)OC1=CC2=CCC3C4CCC(=O)C4(CC(=O)C3(C2(CC1)C)S)C	-3.77926	2
1294	3246650	InChI=1S/C7H11N3S2/c11-7(12)9-2-1-4-10-5-3-8-6-10/h3,5-6H,1-2,4H2,(H2,9,11,12)	3-imidazol-1-ylpropylcarbamodithioic acid	C1=CN(C=N1)CCCNC(=S)S	-3.78763	2
1295	3246588	InChI=1S/C6H8N6O2/c1-5-8-4-6(12(13)14)11(5)3-2-9-10-7/h4H,2-3H2,1H3	1-(2-azidoethyl)-2-methyl-5-nitro-imidazole	CC1=NC=C(N1CCN=[N+]=[N-])[N+](=O)[O-]	-3.4933	2
1296	3246571	InChI=1S/C30H25N5P/c31-28-27-30(33-21-32-28)35-29(34-27)23-18-16-22(17-19-23)20-36(24-10-4-1-5-11-24,25-12-6-2-7-13-25)26-14-8-3-9-15-26/h1-19,21H,20H2,(H3,31,32,33,34,35)/q+1	[4-(6-amino-7H-purin-8-yl)phenyl]methyl-triphenyl-phosphonium	C1=CC=C(C=C1)[P+](CC2=CC=C(C=C2)C3=NC4=C(N3)C(=NC=N4)N)(C5=CC=CC=C5)C6=CC=CC=C6	3.74922	2
1297	3246461	InChI=1S/C11H9N5S/c1-3-12-4-2-8(1)5-17-11-9-10(14-6-13-9)15-7-16-11/h1-4,6-7H,5H2,(H,13,14,15,16)	6-(4-pyridylmethylsulfanyl)-7H-purine	C1=CN=CC=C1CSC2=NC=NC3=C2NC=N3	-3.49647	2
1298	3246223	InChI=1S/C2H4N4O/c3-2(7)1-5-6-4/h1H2,(H2,3,7)	2-azidoacetamide	C(C(=O)N)N=[N+]=[N-]	3.6356	2
1299	3246079	InChI=1S/C10H16N6/c1-16(2)5-3-4-11-9-8-10(13-6-12-8)15-7-14-9/h6-7H,3-5H2,1-2H3,(H2,11,12,13,14,15)	N',N'-dimethyl-N-(7H-purin-6-yl)propane-1,3-diamine	CN(C)CCCNC1=NC=NC2=C1NC=N2	3.178	2
1300	686507	InChI=1S/C14H14N2OS/c1-17-13-9-7-12(8-10-13)16-14(18)15-11-5-3-2-4-6-11/h2-10H,1H3,(H2,15,16,18)	1-(4-methoxyphenyl)-3-phenyl-thiourea	COC1=CC=C(C=C1)NC(=S)NC2=CC=CC=C2	3.26478	2
1301	591288	InChI=1S/C27H43NO2/c1-15-5-8-22-16(2)25-23(28(22)14-15)12-21-19-7-6-17-11-18(29)9-10-26(17,3)20(19)13-24(30)27(21,25)4/h6,15-16,18-25,29-30H,5,7-14H2,1-4H3		CC1CCC2C(C3C(N2C1)CC4C3(C(CC5C4CC=C6C5(CCC(C6)O)C)O)C)C	-3.19884	2
1302	495076	InChI=1S/C25H42O3/c1-16(5-10-23(27)28-4)20-8-9-21-19-7-6-17-15-18(26)11-13-24(17,2)22(19)12-14-25(20,21)3/h16-22,26H,5-15H2,1-4H3	methyl 4-(3-hydroxy-10,13-dimethyl-2,3,4,5,6,7,8,9,11,12,14,15,16,17-tetradecahydro-1H-cyclopenta[a]phenanthren-17-yl)pentanoate	CC(CCC(=O)OC)C1CCC2C1(CCC3C2CCC4C3(CCC(C4)O)C)C	3.20233	2
1303	494060	InChI=1S/C12H19N3O4S/c1-11(2,13)10(19)14-5-7(16)15-6(9(17)18)12(3,4)20-8(5)15/h5-6,8H,13H2,1-4H3,(H,14,19)(H,17,18)	6-[(2-amino-2-methyl-propanoyl)amino]-3,3-dimethyl-7-oxo-4-thia-1-azabicyclo[3.2.0]heptane-2-carboxylic acid	CC1(C(N2C(S1)C(C2=O)NC(=O)C(C)(C)N)C(=O)O)C	-3.33696	2
1304	493953	InChI=1S/C25H32O6/c1-13(26)15-4-5-16-22(15,2)8-7-17-23(3)9-6-14(27)12-24(23)10-11-25(16,17)19(21(30)31)18(24)20(28)29/h7,10-11,14-16,18-19,27H,4-6,8-9,12H2,1-3H3,(H,28,29)(H,30,31)		CC(=O)C1CCC2C1(CC=C3C24C=CC5(C3(CCC(C5)O)C)C(C4C(=O)O)C(=O)O)C	3.21779	2
1305	437876	InChI=1S/C4H12N2O2S2/c5-1-3-9-10(7,8)4-2-6/h1-6H2	2-(2-aminoethylsulfonylsulfanyl)ethanamine	C(CSS(=O)(=O)CCN)N	3.89107	2
1306	434991	InChI=1S/C3H9N3O/c1-2(4)3(5)6-7/h2,7H,4H2,1H3,(H2,5,6)	2-amino-N'-hydroxy-propanamidine	CC(C(=NO)N)N	-3.43695	2
1307	430297	InChI=1S/C21H8Cl12O5S/c22-11-13(24)18(28)9-7(16(11,26)20(18,30)31)3-1-5(15(34)35)6(39(36,37)38)2-4(3)8-10(9)19(29)14(25)12(23)17(8,27)21(19,32)33/h1-2,7-10H,(H,34,35)(H,36,37,38)		C1=C(C(=CC2=C1C3C(C4C2C5(C(=C(C4(C5(Cl)Cl)Cl)Cl)Cl)Cl)C6(C(=C(C3(C6(Cl)Cl)Cl)Cl)Cl)Cl)S(=O)(=O)O)C(=O)O	3.63025	2
1308	421543	InChI=1S/C30H31NO2S/c32-34(33)29(20-11-3-1-4-12-20)28(31-17-9-2-10-18-31)30(34)26-19-25-21-13-5-7-15-23(21)27(26)24-16-8-6-14-22(24)25/h1,3-8,11-16,25-30H,2,9-10,17-19H2		C1CCN(CC1)C2C(S(=O)(=O)C2C3=CC=CC=C3)C4CC5C6=CC=CC=C6C4C7=CC=CC=C57	-3.26847	2
1309	420295	InChI=1S/C5H11NO2S/c6-2-4-9-3-1-5(7)8/h1-4,6H2,(H,7,8)	3-(2-aminoethylsulfanyl)propanoic acid	C(CSCCN)C(=O)O	3.80783	2
1310	418275	InChI=1S/C25H21N/c1-18-9-2-5-14-22(18)25(26)24-16-7-4-11-21(24)17-20-13-8-12-19-10-3-6-15-23(19)20/h2-16,26H,17H2,1H3	[2-(1-naphthylmethyl)phenyl]-(o-tolyl)methanimine	CC1=CC=CC=C1C(=N)C2=CC=CC=C2CC3=CC=CC4=CC=CC=C43	3.40804	2
1311	413775	InChI=1S/C5H11N3OS/c1-3(4(6)9)2-10-5(7)8/h3H,2H2,1H3,(H2,6,9)(H3,7,8)	3-carbamimidoylsulfanyl-2-methyl-propanamide	CC(CSC(=N)N)C(=O)N	-3.54923	2
1312	412759	InChI=1S/C14H21NO3/c1-17-14-4-2-12(3-5-14)10-13(16)11-15-6-8-18-9-7-15/h2-5,13,16H,6-11H2,1H3	1-(4-methoxyphenyl)-3-morpholino-propan-2-ol	COC1=CC=C(C=C1)CC(CN2CCOCC2)O	-3.36109	2
1313	412302	InChI=1S/C13H18N4O2/c1-10-14-11-6-4-7-12(17(18)19)13(11)16(10)9-5-8-15(2)3/h4,6-7H,5,8-9H2,1-3H3	N,N-dimethyl-3-(2-methyl-7-nitro-benzimidazol-1-yl)propan-1-amine	CC1=NC2=C(N1CCCN(C)C)C(=CC=C2)[N+](=O)[O-]	3.79324	2
1314	409314	InChI=1S/C10H11NO4/c11-10(8(12)13,9(14)15)6-7-4-2-1-3-5-7/h1-5H,6,11H2,(H,12,13)(H,14,15)	2-amino-2-benzyl-propanedioic acid	C1=CC=C(C=C1)CC(C(=O)O)(C(=O)O)N	-3.14819	2
1315	409069	InChI=1S/C18H25O5P/c1-18-9-8-14-13-5-3-12(19)10-11(13)2-4-15(14)16(18)6-7-17(18)23-24(20,21)22/h3,5,10,14-17,19H,2,4,6-9H2,1H3,(H2,20,21,22)	(3-hydroxy-13-methyl-6,7,8,9,11,12,14,15,16,17-decahydrocyclopenta[a]phenanthren-17-yl) dihydrogen phosphate	CC12CCC3C(C1CCC2OP(=O)(O)O)CCC4=C3C=CC(=C4)O	-3.70323	2
1316	408290	InChI=1S/C16H11ClN2O3/c17-9-1-3-11-13(5-6-18-14(11)7-9)19-10-2-4-12(16(21)22)15(20)8-10/h1-8,20H,(H,18,19)(H,21,22)	4-[(7-chloro-4-quinolyl)amino]-2-hydroxy-benzoic acid	C1=CC(=C(C=C1NC2=C3C=CC(=CC3=NC=C2)Cl)O)C(=O)O	-3.14815	2
1317	345648	InChI=1S/C9H7NO2S2/c11-9(12)5-14-8-3-1-7(2-4-8)10-6-13/h1-4H,5H2,(H,11,12)	2-(4-isothiocyanatophenyl)sulfanylacetic acid	C1=CC(=CC=C1N=C=S)SCC(=O)O	3.9833	2
1318	342441	InChI=1S/C13H10N2O3/c14-7-10(15-5-6-16)11-12(17)8-3-1-2-4-9(8)13(11)18/h1-4,15-16H,5-6H2	2-(1,3-dioxoindan-2-ylidene)-2-(2-hydroxyethylamino)acetonitrile	C1=CC=C2C(=C1)C(=O)C(=C(C#N)NCCO)C2=O	-3.01562	2
1319	341772	InChI=1S/C11H8Cl2N6S2/c12-6-2-1-3-7(13)8(6)9(16-10-18-14-4-20-10)17-11-19-15-5-21-11/h1-5,9H,(H,16,18)(H,17,19)	1-(2,6-dichlorophenyl)-N,N'-bis(1,3,4-thiadiazol-2-yl)methanediamine	C1=CC(=C(C(=C1)Cl)C(NC2=NN=CS2)NC3=NN=CS3)Cl	-3.96316	2
1320	340795	InChI=1S/C28H20N6/c29-27-31-23(21-13-5-9-17-7-1-3-11-19(17)21)15-25(33-27)26-16-24(32-28(30)34-26)22-14-6-10-18-8-2-4-12-20(18)22/h1-16H,(H2,29,31,33)(H2,30,32,34)	4-[2-amino-6-(1-naphthyl)pyrimidin-4-yl]-6-(1-naphthyl)pyrimidin-2-amine	C1=CC=C2C(=C1)C=CC=C2C3=CC(=NC(=N3)N)C4=NC(=NC(=C4)C5=CC=CC6=CC=CC=C65)N	3.59195	2
1321	340791	InChI=1S/C18H14N8/c19-17-23-13(11-3-1-5-21-9-11)7-15(25-17)16-8-14(24-18(20)26-16)12-4-2-6-22-10-12/h1-10H,(H2,19,23,25)(H2,20,24,26)	4-[2-amino-6-(3-pyridyl)pyrimidin-4-yl]-6-(3-pyridyl)pyrimidin-2-amine	C1=CC(=CN=C1)C2=CC(=NC(=N2)N)C3=NC(=NC(=C3)C4=CN=CC=C4)N	-3.50179	2
1322	339743	InChI=1S/C9H7N3OS/c1-2-6-14-9-10-8(11-12-9)7-4-3-5-13-7/h1,3-5H,6H2,(H,10,11,12)	5-(2-furyl)-3-prop-2-ynylsulfanyl-1H-1,2,4-triazole	C#CCSC1=NNC(=N1)C2=CC=CO2	3.97459	2
1323	336494	InChI=1S/C31H30O2/c32-30(22-8-3-9-23-30)31(33,28-18-14-26(15-19-28)24-10-4-1-5-11-24)29-20-16-27(17-21-29)25-12-6-2-7-13-25/h1-2,4-7,10-21,32-33H,3,8-9,22-23H2	1-[hydroxy-bis(4-phenylphenyl)methyl]cyclohexanol	C1CCC(CC1)(C(C2=CC=C(C=C2)C3=CC=CC=C3)(C4=CC=C(C=C4)C5=CC=CC=C5)O)O	-3.58101	2
1324	335544	InChI=1S/C11H15NO3S/c1-9(11(12)13)7-16(14,15)8-10-5-3-2-4-6-10/h2-6,9H,7-8H2,1H3,(H2,12,13)	3-benzylsulfonyl-2-methyl-propanamide	CC(CS(=O)(=O)CC1=CC=CC=C1)C(=O)N	3.42823	2
1325	334914	InChI=1S/C13H8Cl2N2O4/c14-8-2-1-3-9(15)11(8)10(6(4-16)12(18)19)7(5-17)13(20)21/h1-3,6-7,10H,(H,18,19)(H,20,21)	2,4-dicyano-3-(2,6-dichlorophenyl)pentanedioic acid	C1=CC(=C(C(=C1)Cl)C(C(C#N)C(=O)O)C(C#N)C(=O)O)Cl	3.90914	2
1326	332785	InChI=1S/C18H22N2O2/c1-15(20-11-13-22-14-12-20)18(21,16-7-3-2-4-8-16)17-9-5-6-10-19-17/h2-10,15,21H,11-14H2,1H3	2-morpholino-1-phenyl-1-(2-pyridyl)propan-1-ol	CC(C(C1=CC=CC=C1)(C2=CC=CC=N2)O)N3CCOCC3	3.16319	2
1327	332058	InChI=1S/C22H15N3S/c1-2-8-15(9-3-1)14-26-22-23-20-18-12-6-4-10-16(18)17-11-5-7-13-19(17)21(20)24-25-22/h1-13H,14H2	3-benzylsulfanylphenanthro[9,10-e][1,2,4]triazine	C1=CC=C(C=C1)CSC2=NC3=C(C4=CC=CC=C4C5=CC=CC=C53)N=N2	-3.10436	2
1328	331190	InChI=1S/C23H32O/c1-8-18(16-12-10-9-11-13-16)19-14-17(22(2,3)4)15-20(21(19)24)23(5,6)7/h9-15,18,24H,8H2,1-7H3	2,4-ditert-butyl-6-(1-phenylpropyl)phenol	CCC(C1=CC=CC=C1)C2=C(C(=CC(=C2)C(C)(C)C)C(C)(C)C)O	-3.43468	2
1329	331177	InChI=1S/C16H14N2O2S/c1-2-10-21-16-17-14-8-4-3-7-13(14)15(19)18(16)11-12-6-5-9-20-12/h2-9H,1,10-11H2	2-allylsulfanyl-3-(2-furylmethyl)quinazolin-4-one	C=CCSC1=NC2=CC=CC=C2C(=O)N1CC3=CC=CO3	3.62482	2
1330	329320	InChI=1S/C10H16N2O3/c1-8(13)14-9(2)11-12-10(15-9)6-4-3-5-7-10/h3-7H2,1-2H3	(2-methyl-1-oxa-3,4-diazaspiro[4.5]dec-3-en-2-yl) acetate	CC(=O)OC1(N=NC2(O1)CCCCC2)C	-3.58637	2
1331	328964	InChI=1S/C6H7NO2S3/c8-5(9)1-2-7-4(10)3-12-6(7)11/h1-3H2,(H,8,9)	3-(2,4-dithioxothiazolidin-3-yl)propanoic acid	C1C(=S)N(C(=S)S1)CCC(=O)O	-3.69636	2
1332	323071	InChI=1S/C10H12O3S/c1-13-9-4-2-3-8(5-9)6-14-7-10(11)12/h2-5H,6-7H2,1H3,(H,11,12)	2-[(3-methoxyphenyl)methylsulfanyl]acetic acid	COC1=CC=CC(=C1)CSCC(=O)O	3.07879	2
1333	322292	InChI=1S/C15H25N5O2S/c1-17-5-9-19(10-6-17)14-3-4-16-13-15(14)23(21,22)20-11-7-18(2)8-12-20/h3-4,13H,5-12H2,1-2H3	1-methyl-4-[3-(4-methylpiperazin-1-yl)sulfonyl-4-pyridyl]piperazine	CN1CCN(CC1)C2=C(C=NC=C2)S(=O)(=O)N3CCN(CC3)C	-3.6912	2
1334	307406	InChI=1S/C19H13NO5/c21-17(14-9-8-12(18(22)23)10-15(14)19(24)25)20-16-7-3-5-11-4-1-2-6-13(11)16/h1-10H,(H,20,21)(H,22,23)(H,24,25)	4-(1-naphthylcarbamoyl)benzene-1,3-dicarboxylic acid	C1=CC=C2C(=C1)C=CC=C2NC(=O)C3=C(C=C(C=C3)C(=O)O)C(=O)O	-3.98869	2
1335	305659	InChI=1S/C13H7ClF2O4S/c14-10-4-2-1-3-9(10)13(17)20-12-6-5-8(7-11(12)15)21(16,18)19/h1-7H	(2-fluoro-4-fluorosulfonyl-phenyl) 2-chlorobenzoate	C1=CC=C(C(=C1)C(=O)OC2=C(C=C(C=C2)S(=O)(=O)F)F)Cl	3.12897	2
1336	305582	InChI=1S/C6H15NOS/c1-7(2)3-5-9-6-4-8/h8H,3-6H2,1-2H3	2-[2-(dimethylamino)ethylsulfanyl]ethanol	CN(C)CCSCCO	-3.37664	2
1337	300101	InChI=1S/C16H16N4/c1-2-7-13(8-3-1)9-6-12-17-16-14-10-4-5-11-15(14)18-20-19-16/h1-5,7-8,10-11H,6,9,12H2,(H,17,18,19)	N-(3-phenylpropyl)-1,2,3-benzotriazin-4-amine	C1=CC=C(C=C1)CCCNC2=NN=NC3=CC=CC=C32	3.74647	2
1338	297496	InChI=1S/C11H10Br2O4/c1-17-7-4-2-6(3-5-7)10(14)8(12)9(13)11(15)16/h2-5,8-9H,1H3,(H,15,16)	2,3-dibromo-4-(4-methoxyphenyl)-4-oxo-butanoic acid	COC1=CC=C(C=C1)C(=O)C(C(C(=O)O)Br)Br	-3.63049	2
1339	288912	InChI=1S/C13H9NO4/c15-12(16)10(13(17)18)7-8-5-6-14-11-4-2-1-3-9(8)11/h1-7H,(H,15,16)(H,17,18)	2-(4-quinolylmethylene)propanedioic acid	C1=CC=C2C(=C1)C(=CC=N2)C=C(C(=O)O)C(=O)O	3.03808	2
1340	285704	InChI=1S/C30H26O14/c31-13-6-17(34)15-10-24(28(42-22(15)8-13)11-1-2-16(33)18(35)3-11)44-30(12-4-20(37)26(39)21(38)5-12)29(41)27(40)25-19(36)7-14(32)9-23(25)43-30/h1-9,24,27-29,31-41H,10H2	2-[2-(3,4-dihydroxyphenyl)-5,7-dihydroxy-chroman-3-yl]oxy-2-(3,4,5-trihydroxyphenyl)chromane-3,4,5,7-tetrol	C1C(C(OC2=CC(=CC(=C21)O)O)C3=CC(=C(C=C3)O)O)OC4(C(C(C5=C(C=C(C=C5O4)O)O)O)O)C6=CC(=C(C(=C6)O)O)O	-3.37239	2
1341	284723	InChI=1S/C15H12N2O3/c18-14(5-6-15(19)20)17-8-11-7-10-3-1-2-4-12(10)16-13(11)9-17/h1-7H,8-9H2,(H,19,20)	4-(1,3-dihydropyrrolo[3,4-b]quinolin-2-yl)-4-oxo-but-2-enoic acid	C1C2=CC3=CC=CC=C3N=C2CN1C(=O)C=CC(=O)O	3.28527	2
1342	279446	InChI=1S/C9H7N5O3/c1-4(16)11-9-13-7-6(8(17)14-9)12-5(3-15)2-10-7/h2-3H,1H3,(H2,10,11,13,14,16,17)	N-(6-formyl-4-oxo-1H-pteridin-2-yl)acetamide	CC(=O)NC1=NC(=O)C2=NC(=CN=C2N1)C=O	-3.83706	2
1343	276305	InChI=1S/C22H14O8/c23-13-5-1-11(2-6-13)22(12-3-7-14(24)8-4-12)16-10-9-15(19(25)26)17(20(27)28)18(16)21(29)30-22/h1-10,23-24H,(H,25,26)(H,27,28)	1,1-bis(4-hydroxyphenyl)-3-oxo-isobenzofuran-4,5-dicarboxylic acid	C1=CC(=CC=C1C2(C3=C(C(=C(C=C3)C(=O)O)C(=O)O)C(=O)O2)C4=CC=C(C=C4)O)O	3.00495	2
1344	276140	InChI=1S/C23H26N2O4/c1-27-16-8-14-15(9-17(16)28-2)25-20(26)10-18-21-13-7-19-23(14,22(21)25)4-5-24(19)11-12(13)3-6-29-18/h8-9,11,13,18-19,21-22H,3-7,10H2,1-2H3	10,11-dimethoxy-3,4a,5,5a,7,8,13a,15,15a,15b-decahydro-2H-4,6-methanoindolo[3,2,1-ij]oxepino[2,3,4-de]pyrrolo[2,3-h]quinoline-14-one	COC1=C(C=C2C(=C1)C34CCN5C3CC6C7C4N2C(=O)CC7OCCC6=C5)OC	3.34072	2
1345	274577	InChI=1S/C21H14N2O2/c24-21(25)15-8-2-1-7-14(15)13-22-23-20-18-11-5-3-9-16(18)17-10-4-6-12-19(17)20/h1-13H,(H,24,25)	2-[(fluoren-9-ylidenehydrazono)methyl]benzoic acid	C1=CC=C(C(=C1)C=NN=C2C3=CC=CC=C3C4=CC=CC=C42)C(=O)O	3.40115	2
1346	273116	InChI=1S/C12H15NO6/c14-6-8-3-9(15)11(16)10(19-8)5-13-2-1-7(4-13)12(17)18/h3,7,14,16H,1-2,4-6H2,(H,17,18)	1-[[3-hydroxy-6-(hydroxymethyl)-4-oxo-pyran-2-yl]methyl]pyrrolidine-3-carboxylic acid	C1CN(CC1C(=O)O)CC2=C(C(=O)C=C(O2)CO)O	3.00653	2
1347	271112	InChI=1S/C14H12ClNO2S/c15-13-5-1-11(2-6-13)9-19-10-12-3-7-14(8-4-12)16(17)18/h1-8H,9-10H2	1-[(4-chlorophenyl)methylsulfanylmethyl]-4-nitro-benzene	C1=CC(=CC=C1CSCC2=CC=C(C=C2)Cl)[N+](=O)[O-]	-3.03498	2
1348	270959	InChI=1S/C10H12O2S/c1-8(10(11)12)13-7-9-5-3-2-4-6-9/h2-6,8H,7H2,1H3,(H,11,12)	2-benzylsulfanylpropanoic acid	CC(C(=O)O)SCC1=CC=CC=C1	3.30828	2
1349	266921	InChI=1S/C3H4N4O/c8-2-5-3-4-1-6-7-3/h1-2H,(H2,4,5,6,7,8)	N-(1H-1,2,4-triazol-5-yl)formamide	C1=NNC(=N1)NC=O	-3.78859	2
1350	266800	InChI=1S/C10H11NO4/c12-9(13)5-6-11-8-4-2-1-3-7(8)10(14)15/h1-4,11H,5-6H2,(H,12,13)(H,14,15)	2-(2-carboxyethylamino)benzoic acid	C1=CC=C(C(=C1)C(=O)O)NCCC(=O)O	3.34876	2
1351	266698	InChI=1S/C24H26N4/c25-17-23(13-1-2-14-23)27-21-9-5-19(6-10-21)20-7-11-22(12-8-20)28-24(18-26)15-3-4-16-24/h5-12,27-28H,1-4,13-16H2	1-[4-[4-[(1-cyanocyclopentyl)amino]phenyl]anilino]cyclopentanecarbonitrile	C1CCC(C1)(C#N)NC2=CC=C(C=C2)C3=CC=C(C=C3)NC4(CCCC4)C#N	-3.75933	2
1352	261359	InChI=1S/C58H82O8/c1-31-11-21-57(61-29-31)33(3)51-47(65-57)27-45-49-41(25-37-23-39(63-35(5)59)13-17-53(37,7)43(49)15-19-55(45,51)9)42-26-38-24-40(64-36(6)60)14-18-54(38,8)44-16-20-56(10)46(50(42)44)28-48-52(56)34(4)58(66-48)22-12-32(2)30-62-58/h25-26,31-34,39-42,45-48,51-52H,11-24,27-30H2,1-10H3		CC1CCC2(C(C3C(O2)CC4C3(CCC5=C4C(C=C6C5(CCC(C6)OC(=O)C)C)C7C=C8CC(CCC8(C9=C7C2CC3C(C2(CC9)C)C(C2(O3)CCC(CO2)C)C)C)OC(=O)C)C)C)OC1	-3.00924	2
1353	261331	InChI=1S/C22H27Cl3N4/c23-22(24,25)21(28-15-11-26(12-16-28)19-7-3-1-4-8-19)29-17-13-27(14-18-29)20-9-5-2-6-10-20/h1-10,21H,11-18H2	1-phenyl-4-[2,2,2-trichloro-1-(4-phenylpiperazin-1-yl)ethyl]piperazine	C1CN(CCN1C2=CC=CC=C2)C(C(Cl)(Cl)Cl)N3CCN(CC3)C4=CC=CC=C4	3.83867	2
1354	255800	InChI=1S/C3H6N4O3/c4-3(5)7-6-1(8)2(9)10/h(H,6,8)(H,9,10)(H4,4,5,7)	2-[2-(diaminomethylene)hydrazino]-2-oxo-acetic acid	C(=O)(C(=O)O)NN=C(N)N	-3.63498	2
1355	252007	InChI=1S/C22H15NO5/c24-20(19-11-13(21(25)26)5-7-18(19)22(27)28)23-15-6-8-17-14(10-15)9-12-3-1-2-4-16(12)17/h1-8,10-11H,9H2,(H,23,24)(H,25,26)(H,27,28)	2-(9H-fluoren-2-ylcarbamoyl)terephthalic acid	C1C2=CC=CC=C2C3=C1C=C(C=C3)NC(=O)C4=C(C=CC(=C4)C(=O)O)C(=O)O	-3.3493	2
1356	246343	InChI=1S/C10H16N2/c1-9(2)7-12(6-5-11)8-10(3)4/h1,3,6-8H2,2,4H3	2-[bis(2-methylallyl)amino]acetonitrile	CC(=C)CN(CC#N)CC(=C)C	-3.16549	2
1357	242043	InChI=1S/C19H16O3/c1-22-18-11-10-14(15-7-4-5-9-17(15)18)12-13-6-2-3-8-16(13)19(20)21/h2-11H,12H2,1H3,(H,20,21)	2-[(4-methoxy-1-naphthyl)methyl]benzoic acid	COC1=CC=C(C2=CC=CC=C21)CC3=CC=CC=C3C(=O)O	-3.185	2
1358	241183	InChI=1S/C11H9ClN2OS/c12-9-3-1-8(2-4-9)7-16-11-13-6-5-10(15)14-11/h1-6H,7H2,(H,13,14,15)	2-[(4-chlorophenyl)methylsulfanyl]-1H-pyrimidin-6-one	C1=CC(=CC=C1CSC2=NC=CC(=O)N2)Cl	-3.25527	2
1359	240654	InChI=1S/C14H14N2O4/c17-13(16-7-8-3-1-2-6-15-8)11-9-4-5-10(20-9)12(11)14(18)19/h1-6,9-12H,7H2,(H,16,17)(H,18,19)	2-(2-pyridylmethylcarbamoyl)-7-oxabicyclo[2.2.1]hept-5-ene-3-carboxylic acid	C1=CC=NC(=C1)CNC(=O)C2C3C=CC(C2C(=O)O)O3	3.01332	2
1360	240377	InChI=1S/C19H21Br2N/c1-13(20)11-22(12-14(2)21)17-7-8-19-16(10-17)9-15-5-3-4-6-18(15)19/h3-8,10,13-14H,9,11-12H2,1-2H3	N,N-bis(2-bromopropyl)-9H-fluoren-2-amine	CC(CN(CC(C)Br)C1=CC2=C(C=C1)C3=CC=CC=C3C2)Br	3.41335	2
1361	239834	InChI=1S/C7H15NO2S/c1-8(2)6(7(9)10)4-5-11-3/h6H,4-5H2,1-3H3,(H,9,10)	2-(dimethylamino)-4-methylsulfanyl-butanoic acid	CN(C)C(CCSC)C(=O)O	-3.2399	2
1362	238475	InChI=1S/C18H22N2/c1-2-8-16(9-3-1)17(18-10-4-5-12-19-18)11-15-20-13-6-7-14-20/h1-5,8-10,12,17H,6-7,11,13-15H2	2-(1-phenyl-3-pyrrolidin-1-yl-propyl)pyridine	C1CCN(C1)CCC(C2=CC=CC=C2)C3=CC=CC=N3	3.47619	2
1363	238326	InChI=1S/C12H13N3/c1-3-8-13-11(5-1)7-10-15-12-6-2-4-9-14-12/h1-6,8-9H,7,10H2,(H,14,15)	N-[2-(2-pyridyl)ethyl]pyridin-2-amine	C1=CC=NC(=C1)CCNC2=CC=CC=N2	-3.13165	2
1364	238309	InChI=1S/C10H16N2/c1-12(2)8-4-6-10-5-3-7-11-9-10/h3,5,7,9H,4,6,8H2,1-2H3	N,N-dimethyl-3-(3-pyridyl)propan-1-amine	CN(C)CCCC1=CN=CC=C1	3.28991	2
1365	238161	InChI=1S/C19H17N5S/c20-19-22-17-16(18(23-19)25-12-15-9-5-2-6-10-15)21-13-24(17)11-14-7-3-1-4-8-14/h1-10,13H,11-12H2,(H2,20,22,23)	9-benzyl-6-benzylsulfanyl-purin-2-amine	C1=CC=C(C=C1)CN2C=NC3=C2N=C(N=C3SCC4=CC=CC=C4)N	-3.08755	2
1366	237975	InChI=1S/C11H12N2O/c1-8-9(2)13(7-12-8)10-5-3-4-6-11(10)14/h3-7,14H,1-2H3	2-(4,5-dimethylimidazol-1-yl)phenol	CC1=C(N(C=N1)C2=CC=CC=C2O)C	-3.26925	2
1367	237120	InChI=1S/C6H6N2O4/c9-4(10)1-3-5(6(11)12)8-2-7-3/h2H,1H2,(H,7,8)(H,9,10)(H,11,12)	5-(carboxymethyl)-1H-imidazole-4-carboxylic acid	C1=NC(=C(N1)CC(=O)O)C(=O)O	-3.29364	2
1368	234514	InChI=1S/C13H16N2O3/c1-13(11(16)14-12(17)15-13)7-8-18-9-10-5-3-2-4-6-10/h2-6H,7-9H2,1H3,(H2,14,15,16,17)	5-(2-benzyloxyethyl)-5-methyl-imidazolidine-2,4-dione	CC1(C(=O)NC(=O)N1)CCOCC2=CC=CC=C2	-3.15283	2
1369	232693	InChI=1S/C9H8Cl2O3/c1-5-2-8(14-4-9(12)13)7(11)3-6(5)10/h2-3H,4H2,1H3,(H,12,13)	2-(2,4-dichloro-5-methyl-phenoxy)acetic acid	CC1=CC(=C(C=C1Cl)Cl)OCC(=O)O	3.21834	2
1370	227513	InChI=1S/C11H18N6/c1-3-16(4-2)5-6-17-11-9(7-15-17)10(12)13-8-14-11/h7-8H,3-6H2,1-2H3,(H2,12,13,14)	1-[2-(diethylamino)ethyl]pyrazolo[3,4-d]pyrimidin-4-amine	CCN(CC)CCN1C2=C(C=N1)C(=NC=N2)N	3.42416	2
1371	227263	InChI=1S/C12H15ClN2O5/c13-5-1-2-6-7(3-5)15-12(14-6)11(20)10(19)9(18)8(17)4-16/h1-3,8-11,16-20H,4H2,(H,14,15)	1-(6-chloro-1H-benzimidazol-2-yl)pentane-1,2,3,4,5-pentol	C1=CC2=C(C=C1Cl)NC(=N2)C(C(C(C(CO)O)O)O)O	3.95082	2
1372	224979	InChI=1S/C4H10N4O2/c5-3(7-9)1-2-4(6)8-10/h9-10H,1-2H2,(H2,5,7)(H2,6,8)	N1',N4'-dihydroxybutanediamidine	C(CC(=NO)N)C(=NO)N	-3.86651	2
1373	222880	InChI=1S/C9H12N2OS/c10-11-9(12)6-7-13-8-4-2-1-3-5-8/h1-5H,6-7,10H2,(H,11,12)	3-phenylsulfanylpropanehydrazide	C1=CC=C(C=C1)SCCC(=O)NN	3.37462	2
1374	220370	InChI=1S/C11H18O4/c1-8-3-2-4-11(5-8,6-9(12)13)7-10(14)15/h8H,2-7H2,1H3,(H,12,13)(H,14,15)	2-[1-(carboxymethyl)-3-methyl-cyclohexyl]acetic acid	CC1CCCC(C1)(CC(=O)O)CC(=O)O	-3.64941	2
1375	220284	InChI=1S/C14H14O4/c1-7-3-13(17)9(5-11(7)15)10-6-12(16)8(2)4-14(10)18/h3-6,15-18H,1-2H3	2-(2,5-dihydroxy-4-methyl-phenyl)-5-methyl-benzene-1,4-diol	CC1=C(C=C(C(=C1)O)C2=CC(=C(C=C2O)C)O)O	-3.40375	2
1376	100181	InChI=1S/C15H13ClN6/c16-12-6-2-1-5-11(12)13(21-14-17-7-3-8-18-14)22-15-19-9-4-10-20-15/h1-10,13H,(H,17,18,21)(H,19,20,22)	1-(2-chlorophenyl)-N,N'-di(pyrimidin-2-yl)methanediamine	C1=CC=C(C(=C1)C(NC2=NC=CC=N2)NC3=NC=CC=N3)Cl	3.72931	2
1377	99004	InChI=1S/C13H13NO2/c1-16-11-7-5-10(6-8-11)13(15)12-4-2-3-9-14-12/h2-9,13,15H,1H3	(4-methoxyphenyl)-(2-pyridyl)methanol	COC1=CC=C(C=C1)C(C2=CC=CC=N2)O	3.45809	2
1378	96750	InChI=1S/C10H8FNO2/c11-7-1-2-9-8(4-7)6(5-12-9)3-10(13)14/h1-2,4-5,12H,3H2,(H,13,14)	2-(5-fluoro-1H-indol-3-yl)acetic acid	C1=CC2=C(C=C1F)C(=CN2)CC(=O)O	-3.11294	2
1379	96686	InChI=1S/C15H12N2O2S2/c18-14(19)10-5-1-2-6-11(10)16-9-17-12-7-3-4-8-13(12)21-15(17)20/h1-8,16H,9H2,(H,18,19)	2-[(2-thioxo-1,3-benzothiazol-3-yl)methylamino]benzoic acid	C1=CC=C(C(=C1)C(=O)O)NCN2C3=CC=CC=C3SC2=S	-3.85033	2
1380	95378	InChI=1S/C18H26N2O3/c1-15(21)17(19-7-11-22-12-8-19)18(16-5-3-2-4-6-16)20-9-13-23-14-10-20/h2-6,17-18H,7-14H2,1H3	3,4-dimorpholino-4-phenyl-butan-2-one	CC(=O)C(C(C1=CC=CC=C1)N2CCOCC2)N3CCOCC3	-3.85187	2
1381	81406	InChI=1S/C12H20N4/c1-2-4-15-12(3-1)11-14-7-10-16-8-5-13-6-9-16/h1-4,13-14H,5-11H2	2-piperazin-1-yl-N-(2-pyridylmethyl)ethanamine	C1CN(CCN1)CCNCC2=CC=CC=N2	3.13131	2
1382	80819	InChI=1S/C8H11N5O3S/c9-7(10)13-8(11)12-5-1-3-6(4-2-5)17(14,15)16/h1-4H,(H,14,15,16)(H6,9,10,11,12,13)	4-[[amino(guanidino)methylene]amino]benzenesulfonic acid	C1=CC(=CC=C1N=C(N)N=C(N)N)S(=O)(=O)O	-3.83524	2
1383	66677	InChI=1S/C15H12O2/c16-15(17)14(13-9-5-2-6-10-13)11-12-7-3-1-4-8-12/h1-11H,(H,16,17)	2,3-diphenylprop-2-enoic acid	C1=CC=C(C=C1)C=C(C2=CC=CC=C2)C(=O)O	-3.59469	2
1384	65708	InChI=1S/C10H10N2O2/c13-10(14)6-5-9-11-7-3-1-2-4-8(7)12-9/h1-4H,5-6H2,(H,11,12)(H,13,14)	3-(1H-benzimidazol-2-yl)propanoic acid	C1=CC=C2C(=C1)NC(=N2)CCC(=O)O	-3.47476	2
1385	44861	InChI=1S/C19H22N2/c1-16(14-21(2)3)19(15-20,17-10-6-4-7-11-17)18-12-8-5-9-13-18/h4-13,16H,14H2,1-3H3	4-(dimethylamino)-3-methyl-2,2-diphenyl-butanenitrile	CC(CN(C)C)C(C#N)(C1=CC=CC=C1)C2=CC=CC=C2	3.29644	2
1386	44183	InChI=1S/C19H23NO3/c1-15(2)9-12-19(22,16-7-5-4-6-8-16)18(21)23-17-10-13-20(3)14-11-17/h4-8,17,22H,1,10-11,13-14H2,2-3H3	(1-methyl-4-piperidyl) 2-hydroxy-5-methyl-2-phenyl-hex-5-en-3-ynoate	CC(=C)C#CC(C1=CC=CC=C1)(C(=O)OC2CCN(CC2)C)O	-3.96786	2
1387	39164	InChI=1S/C16H15N3O/c1-19(2)14-8-6-13(7-9-14)17-18-15-5-3-4-12-10-11-20-16(12)15/h3-11H,1-2H3	4-(benzofuran-7-ylazo)-N,N-dimethyl-aniline	CN(C)C1=CC=C(C=C1)N=NC2=CC=CC3=C2OC=C3	3.91993	2
1388	31326	InChI=1S/C22H34O5/c1-6-20(4)11-16(27-17(25)12-23)21(5)13(2)7-9-22(14(3)19(20)26)10-8-15(24)18(21)22/h6,13-14,16,18-19,23,26H,1,7-12H2,2-5H3		CC1CCC23CCC(=O)C2C1(C(CC(C(C3C)O)(C)C=C)OC(=O)CO)C	-3.77567	2
1389	24078	InChI=1S/C8H16N2O2/c11-7(5-9-1-2-9)8(12)6-10-3-4-10/h7-8,11-12H,1-6H2	1,4-bis(aziridin-1-yl)butane-2,3-diol	C1CN1CC(C(CN2CC2)O)O	3.03657	2
1390	20684	InChI=1S/C7H9N5O/c13-2-1-8-6-5-7(10-3-9-5)12-4-11-6/h3-4,13H,1-2H2,(H2,8,9,10,11,12)	2-(7H-purin-6-ylamino)ethanol	C1=NC2=C(N1)C(=NC=N2)NCCO	3.3222	2
1391	10366	InChI=1S/C7H5NO4/c9-6(10)4-1-5(7(11)12)3-8-2-4/h1-3H,(H,9,10)(H,11,12)	pyridine-3,5-dicarboxylic acid	C1=C(C=NC=C1C(=O)O)C(=O)O	3.70049	2
1392	1972	InChI=1S/C47H73NO17/c1-27-17-15-13-11-9-7-5-6-8-10-12-14-16-18-34(64-46-44(58)41(48)43(57)30(4)63-46)24-38-40(45(59)60)37(54)26-47(61,65-38)25-33(51)22-36(53)35(52)20-19-31(49)21-32(50)23-39(55)62-29(3)28(2)42(27)56/h5-18,27-38,40-44,46,49-54,56-58,61H,19-26,48H2,1-4H3,(H,59,60)	3-(4-amino-3,5-dihydroxy-6-methyl-tetrahydropyran-2-yl)oxy-19,25,27,30,31,33,35,37-octahydroxy-18,20,21-trimethyl-23-oxo-22,39-dioxabicyclo[33.3.1]nonatriaconta-4,6,8,10,12,14,16-heptaene-38-carboxylic acid	CC1C=CC=CC=CC=CC=CC=CC=CC(CC2C(C(CC(O2)(CC(CC(C(CCC(CC(CC(=O)OC(C(C1O)C)C)O)O)O)O)O)O)O)C(=O)O)OC3C(C(C(C(O3)C)O)N)O	3.78263	2
1393	1691	InChI=1S/C27H29NO11/c1-10-22(31)13(28)6-17(38-10)39-15-8-27(36,16(30)9-29)7-12-19(15)26(35)21-20(24(12)33)23(32)11-4-3-5-14(37-2)18(11)25(21)34/h3-5,10,13,15,17,22,29,31,33,35-36H,6-9,28H2,1-2H3	7-(4-amino-5-hydroxy-6-methyl-tetrahydropyran-2-yl)oxy-6,9,11-trihydroxy-9-(2-hydroxyacetyl)-4-methoxy-8,10-dihydro-7H-tetracene-5,12-dione	CC1C(C(CC(O1)OC2CC(CC3=C(C4=C(C(=C23)O)C(=O)C5=C(C4=O)C=CC=C5OC)O)(C(=O)CO)O)N)O	3.43965	2
1394	6326646	InChI=1S/C18H13ClN2O6S/c1-9-14(28(25,26)27)7-6-13(15(9)19)20-21-16-11-5-3-2-4-10(11)8-12(17(16)22)18(23)24/h2-8,20H,1H3,(H,23,24)(H,25,26,27)	4-[(2-chloro-3-methyl-4-sulfo-phenyl)hydrazono]-3-oxo-naphthalene-2-carboxylic acid	CC1=C(C=CC(=C1Cl)NN=C2C3=CC=CC=C3C=C(C2=O)C(=O)O)S(=O)(=O)O	2.42088	2
1395	6326645	InChI=1S/C18H16N2O7S2/c1-10-3-6-15(11(2)7-10)19-20-17-14-5-4-13(28(22,23)24)8-12(14)9-16(18(17)21)29(25,26)27/h3-9,19H,1-2H3,(H,22,23,24)(H,25,26,27)	4-[(2,4-dimethylphenyl)hydrazono]-3-oxo-naphthalene-2,7-disulfonic acid	CC1=CC(=C(C=C1)NN=C2C3=C(C=C(C=C3)S(=O)(=O)O)C=C(C2=O)S(=O)(=O)O)C	2.3342	2
1396	5381809	InChI=1S/C15H11NO5/c17-13-4-2-1-3-9(13)8-16-12-6-10(14(18)19)5-11(7-12)15(20)21/h1-8,16H,(H,18,19)(H,20,21)	5-[(6-oxocyclohexa-2,4-dien-1-ylidene)methylamino]benzene-1,3-dicarboxylic acid	C1=CC(=CNC2=CC(=CC(=C2)C(=O)O)C(=O)O)C(=O)C=C1	-2.64181	2
1397	5360852	InChI=1S/C10H8N4O3/c15-7-3-1-6(2-4-7)13-14-8-5-9(16)12-10(17)11-8/h1-5H,(H3,11,12,14,16,17)	6-[2-(4-oxocyclohexa-2,5-dien-1-ylidene)hydrazino]-1H-pyrimidine-2,4-dione	C1=CC(=O)C=CC1=NNC2=CC(=O)NC(=O)N2	2.19068	2
1398	5356268	InChI=1S/C18H15N3O2/c1-12(20-21-18(23)14-8-10-19-11-9-14)15-7-6-13-4-2-3-5-16(13)17(15)22/h2-11,20H,1H3,(H,21,23)	N'-[1-(1-oxo-2-naphthylidene)ethyl]pyridine-4-carbohydrazide	CC(=C1C=CC2=CC=CC=C2C1=O)NNC(=O)C3=CC=NC=C3	-2.46899	2
1399	5355973	InChI=1S/C22H17NO2/c24-21-11-9-15-5-1-3-7-17(15)19(21)13-23-14-20-18-8-4-2-6-16(18)10-12-22(20)25/h1-13,23,25H,14H2	1-[[(2-hydroxy-1-naphthyl)methylamino]methylene]naphthalen-2-one	C1=CC=C2C(=C1)C=CC(=C2CNC=C3C(=O)C=CC4=CC=CC=C43)O	2.55483	2
1400	5351951	InChI=1S/C16H11Cl2N3/c1-7-3-12-13(4-8(7)2)20-16-15(19-12)10-5-9(17)6-11(18)14(10)21-16/h3-6H,1-2H3,(H,20,21)	7,9-dichloro-2,3-dimethyl-6H-indolo[3,2-b]quinoxaline	CC1=CC2=C(C=C1C)N=C3C(=N2)C4=CC(=CC(=C4N3)Cl)Cl	-2.06397	2
1401	5351890	InChI=1S/C16H13N3O6S/c1-8-2-4-9(5-3-8)26(24,25)19-18-14-10-6-11(16(22)23)13(20)7-12(10)17-15(14)21/h2-7,18-19H,1H3,(H,17,21)(H,22,23)	2,6-dioxo-3-[2-(p-tolylsulfonyl)hydrazino]-1H-indole-5-carboxylic acid	CC1=CC=C(C=C1)S(=O)(=O)NNC2=C3C=C(C(=O)C=C3NC2=O)C(=O)O	-2.21672	2
1402	5351841	InChI=1S/C8H9N5O2S/c1-2-3-13-16(14,15)8-6-7(10-4-9-6)11-5-12-8/h2,4-5,13H,1,3H2,(H,9,10,11,12)	N-allyl-7H-purine-6-sulfonamide	C=CCNS(=O)(=O)C1=NC=NC2=C1NC=N2	-2.53471	2
1403	5351836	InChI=1S/C7H8ClN5O2S/c1-13(2)16(14,15)7-11-5(8)4-6(12-7)10-3-9-4/h3H,1-2H3,(H,9,10,11,12)	6-chloro-N,N-dimethyl-7H-purine-2-sulfonamide	CN(C)S(=O)(=O)C1=NC2=C(C(=N1)Cl)NC=N2	-2.42713	2
1404	5059922	InChI=1S/C10H13N5O2S/c1-2-3-5(9(16)17)18-8-6-7(13-4-12-6)14-10(11)15-8/h4-5H,2-3H2,1H3,(H,16,17)(H3,11,12,13,14,15)	2-[(2-amino-7H-purin-6-yl)sulfanyl]pentanoic acid	CCCC(C(=O)O)SC1=NC(=NC2=C1NC=N2)N	2.80864	2
1405	4614037	InChI=1S/C27H42O5/c1-15(7-8-21(31)32)16-9-12-26(5)23-17(28)13-19-24(2,3)20(30)10-11-25(19,4)22(23)18(29)14-27(16,26)6/h15-16,19-20,22-23,30H,7-14H2,1-6H3,(H,31,32)	4-(3-hydroxy-4,4,10,13,14-pentamethyl-7,11-dioxo-2,3,5,6,8,9,12,15,16,17-decahydro-1H-cyclopenta[a]phenanthren-17-yl)pentanoic acid	CC(CCC(=O)O)C1CCC2(C1(CC(=O)C3C2C(=O)CC4C3(CCC(C4(C)C)O)C)C)C	2.84454	2
1406	4610435	InChI=1S/C27H38O6/c1-25-11-9-18(28)13-17(25)7-8-19-20-10-12-27(32,26(20,2)14-21(29)23(19)25)22(30)15-33-24(31)16-5-3-4-6-16/h13,16,19-21,23,29,32H,3-12,14-15H2,1-2H3	[2-(11,17-dihydroxy-10,13-dimethyl-3-oxo-2,6,7,8,9,11,12,14,15,16-decahydro-1H-cyclopenta[a]phenanthren-17-yl)-2-oxo-ethyl] cyclopentanecarboxylate	CC12CCC(=O)C=C1CCC3C2C(CC4(C3CCC4(C(=O)COC(=O)C5CCCC5)O)C)O	-2.63387	2
1407	4249531	InChI=1S/C21H32N2O/c1-19-9-8-18-22-12-13-23(18)17(19)5-4-14-15(19)6-10-20(2)16(14)7-11-21(20,3)24/h5,14-16,24H,4,6-13H2,1-3H3		CC12CCC3=NCCN3C1=CCC4C2CCC5(C4CCC5(C)O)C	2.25402	2
1408	4136995	InChI=1S/C10H13N5O2/c1-5(2)6(10(16)17)15-9-7-8(12-3-11-7)13-4-14-9/h3-6H,1-2H3,(H,16,17)(H2,11,12,13,14,15)	3-methyl-2-(7H-purin-6-ylamino)butanoic acid	CC(C)C(C(=O)O)NC1=NC=NC2=C1NC=N2	2.8006	2
1409	3580552	InChI=1S/C10H10N8O2/c11-8-5-9(14-2-13-8)18(3-15-5)10-7-6(20-7)4(19-10)1-16-17-12/h2-4,6-7,10H,1H2,(H2,11,13,14)	9-[4-(azidomethyl)-3,6-dioxabicyclo[3.1.0]hexan-2-yl]purin-6-amine	C1=NC2=C(C(=N1)N)N=CN2C3C4C(O4)C(O3)CN=[N+]=[N-]	2.47649	2
1410	3246373	InChI=1S/C15H12N2O5/c1-17(2)7-3-4-9-11(5-7)22-14-12(16-9)8(15(20)21)6-10(18)13(14)19/h3-6,19H,1-2H3,(H,20,21)/p+1	7-(dimethylamino)-4-hydroxy-3-oxo-phenoxazin-10-ium-1-carboxylic acid	CN(C)C1=CC2=C(C=C1)[NH+]=C3C(=CC(=O)C(=C3O2)O)C(=O)O	-2.37601	2
1411	3246331	InChI=1S/C19H12N2O2S/c22-17-16(18(23)21-19(24)20-17)10-14-7-3-6-13-8-11-4-1-2-5-12(11)9-15(13)14/h1-10H,(H2,20,21,22,23,24)	5-(1-anthrylmethylene)-2-thioxo-hexahydropyrimidine-4,6-dione	C1=CC=C2C=C3C(=CC2=C1)C=CC=C3C=C4C(=O)NC(=S)NC4=O	-2.56452	2
1412	3246012	InChI=1S/C15H14BrO2S/c1-10-7-14(8-11(2)18-10)19-9-15(17)12-3-5-13(16)6-4-12/h3-8H,9H2,1-2H3/q+1	1-(4-bromophenyl)-2-(2,6-dimethylpyrylium-4-yl)sulfanyl-ethanone	CC1=CC(=CC(=[O+]1)C)SCC(=O)C2=CC=C(C=C2)Br	2.57079	2
1413	3003818	InChI=1S/C13H21N5O2S/c19-12-10-8-18(9-14-11(10)15-13(21)16-12)3-1-2-17-4-6-20-7-5-17/h1-9H2,(H3,14,15,16,19,21)	6-(3-morpholinopropyl)-2-thioxo-1,5,7,8-tetrahydropyrimido[4,5-d]pyrimidin-4-one	C1COCCN1CCCN2CC3=C(NC2)NC(=S)NC3=O	2.99754	2
1414	608933	InChI=1S/C23H34O5/c1-21-7-5-15(24)10-14(21)3-4-17-16(21)6-8-22(2)20(13-9-19(26)28-12-13)18(25)11-23(17,22)27/h9,14-18,20,24-25,27H,3-8,10-12H2,1-2H3	3-(3,14,16-trihydroxy-10,13-dimethyl-1,2,3,4,5,6,7,8,9,11,12,15,16,17-tetradecahydrocyclopenta[a]phenanthren-17-yl)-2H-furan-5-one	CC12CCC(CC1CCC3C2CCC4(C3(CC(C4C5=CC(=O)OC5)O)O)C)O	2.13853	2
1415	457913	InChI=1S/C24H42N2O2/c1-15(4-9-22(28)26-25)19-7-8-20-18-6-5-16-14-17(27)10-12-23(16,2)21(18)11-13-24(19,20)3/h15-21,27H,4-14,25H2,1-3H3,(H,26,28)	4-(3-hydroxy-10,13-dimethyl-2,3,4,5,6,7,8,9,11,12,14,15,16,17-tetradecahydro-1H-cyclopenta[a]phenanthren-17-yl)pentanehydrazide	CC(CCC(=O)NN)C1CCC2C1(CCC3C2CCC4C3(CCC(C4)O)C)C	-2.70296	2
1416	429096	InChI=1S/C6H9N3O3/c7-4(6(11)12)5(10)3-1-8-2-9-3/h1-2,4-5,10H,7H2,(H,8,9)(H,11,12)	2-amino-3-hydroxy-3-(1H-imidazol-5-yl)propanoic acid	C1=C(NC=N1)C(C(C(=O)O)N)O	2.2546	2
1417	424578	InChI=1S/C8H10N2O5S/c9-4-3-6-1-2-7(16(13,14)15)5-8(6)10(11)12/h1-2,5H,3-4,9H2,(H,13,14,15)	4-(2-aminoethyl)-3-nitro-benzenesulfonic acid	C1=CC(=C(C=C1S(=O)(=O)O)[N+](=O)[O-])CCN	2.55379	2
1418	424323	InChI=1S/C11H12N2O2/c1-7-3-9-10(4-8(7)2)13(6-12-9)5-11(14)15/h3-4,6H,5H2,1-2H3,(H,14,15)	2-(5,6-dimethylbenzimidazol-1-yl)acetic acid	CC1=CC2=C(C=C1C)N(C=N2)CC(=O)O	-2.11037	2
1419	420294	InChI=1S/C23H30O3S/c1-17-10-13-20(14-11-17)27(24,25)26-22-16-19(23(2,3)4)12-15-21(22)18-8-6-5-7-9-18/h5-11,13-14,19,21-22H,12,15-16H2,1-4H3	(5-tert-butyl-2-phenyl-cyclohexyl) 4-methylbenzenesulfonate	CC1=CC=C(C=C1)S(=O)(=O)OC2CC(CCC2C3=CC=CC=C3)C(C)(C)C	2.36218	2
1420	419920	InChI=1S/C44H28O5/c45-31-21-23-33-35(25-31)48-36-26-32(46)22-24-34(36)44(33)42-40(30-19-11-4-12-20-30)38(28-15-7-2-8-16-28)37(27-13-5-1-6-14-27)39(41(42)43(47)49-44)29-17-9-3-10-18-29/h1-26,45-46H	3',6'-dihydroxy-4,5,6,7-tetraphenyl-spiro[isobenzofuran-3,9'-xanthene]-1-one	C1=CC=C(C=C1)C2=C(C(=C3C(=C2C4=CC=CC=C4)C(=O)OC35C6=C(C=C(C=C6)O)OC7=C5C=CC(=C7)O)C8=CC=CC=C8)C9=CC=CC=C9	-2.77477	2
1421	419706	InChI=1S/C9H10N2S2/c10-5-6-12-9-11-7-3-1-2-4-8(7)13-9/h1-4H,5-6,10H2	2-(1,3-benzothiazol-2-ylsulfanyl)ethanamine	C1=CC=C2C(=C1)N=C(S2)SCCN	2.62248	2
1422	419000	InChI=1S/C13H15NO4/c15-13(16)10-2-1-5-14(10)7-9-3-4-11-12(6-9)18-8-17-11/h3-4,6,10H,1-2,5,7-8H2,(H,15,16)	1-(1,3-benzodioxol-5-ylmethyl)pyrrolidine-2-carboxylic acid	C1CC(N(C1)CC2=CC3=C(C=C2)OCO3)C(=O)O	2.97209	2
1423	418541	InChI=1S/C11H11N3O3S/c12-11(13)18-6-5-17-14-9(15)7-3-1-2-4-8(7)10(14)16/h1-4H,5-6H2,(H3,12,13)	2-[2-(1,3-dioxoisoindolin-2-yl)oxyethyl]isothiourea	C1=CC=C2C(=C1)C(=O)N(C2=O)OCCSC(=N)N	-2.20629	2
1424	418437	InChI=1S/C13H16N4O/c14-8-4-7-10-11(9-5-2-1-3-6-9)16-13(15)17-12(10)18/h1-3,5-6H,4,7-8,14H2,(H3,15,16,17,18)	2-amino-5-(3-aminopropyl)-6-phenyl-1H-pyrimidin-4-one	C1=CC=C(C=C1)C2=C(C(=O)N=C(N2)N)CCCN	-2.69054	2
1425	418423	InChI=1S/C14H19NO3S/c1-11-2-4-13(5-3-11)19(16,17)18-14-10-15-8-6-12(14)7-9-15/h2-5,12,14H,6-10H2,1H3	quinuclidin-3-yl 4-methylbenzenesulfonate	CC1=CC=C(C=C1)S(=O)(=O)OC2CN3CCC2CC3	2.17725	2
1426	416927	InChI=1S/C16H20N2O/c1-11(2)9-15(17)16(19)18-14-8-7-12-5-3-4-6-13(12)10-14/h3-8,10-11,15H,9,17H2,1-2H3,(H,18,19)	2-amino-4-methyl-N-(2-naphthyl)pentanamide	CC(C)CC(C(=O)NC1=CC2=CC=CC=C2C=C1)N	2.81268	2
1427	414710	InChI=1S/C7H22N4/c1-10(2,8)6-5-7-11(3,4)9/h5-9H2,1-4H3/q+2	amino-[3-[amino(dimethyl)ammonio]propyl]-dimethyl-ammonium	C[N+](C)(CCC[N+](C)(C)N)N	-2.39714	2
1428	414067	InChI=1S/C8H10N4O4/c13-7-5-11(9-15-7)3-1-2-4-12-6-8(14)16-10-12/h5-6H,1-4H2/p+2	3-[4-(5-oxo-2H-oxadiazol-3-ium-3-yl)butyl]-2H-oxadiazol-3-ium-5-one	C1=[N+](NOC1=O)CCCC[N+]2=CC(=O)ON2	-2.63549	2
1429	413482	InChI=1S/C24H39NO3/c1-22-11-7-17(26)15-16(22)5-6-18-19(22)8-12-23(2)20(18)9-13-24(23,28)21(27)10-14-25(3)4/h5,17-20,26,28H,6-15H2,1-4H3	1-(3,17-dihydroxy-10,13-dimethyl-1,2,3,4,7,8,9,11,12,14,15,16-dodecahydrocyclopenta[a]phenanthren-17-yl)-3-(dimethylamino)propan-1-one	CC12CCC(CC1=CCC3C2CCC4(C3CCC4(C(=O)CCN(C)C)O)C)O	2.46009	2
1430	413271	InChI=1S/C8H11N3S/c9-8(10)12-6-4-7-3-1-2-5-11-7/h1-3,5H,4,6H2,(H3,9,10)	2-[2-(2-pyridyl)ethyl]isothiourea	C1=CC=NC(=C1)CCSC(=N)N	-2.28635	2
1431	412254	InChI=1S/C13H20N6O2/c1-15-5-7-19(8-6-15)12-14-10-9(16(12)2)11(20)18(4)13(21)17(10)3/h5-8H2,1-4H3	1,3,7-trimethyl-8-(4-methylpiperazin-1-yl)purine-2,6-dione	CN1CCN(CC1)C2=NC3=C(N2C)C(=O)N(C(=O)N3C)C	-2.01318	2
1432	411211	InChI=1S/C15H24ClN3O/c1-12-4-3-5-14(16)15(12)17-10-13(20)11-19-8-6-18(2)7-9-19/h3-5,13,17,20H,6-11H2,1-2H3	1-(2-chloro-6-methyl-anilino)-3-(4-methylpiperazin-1-yl)propan-2-ol	CC1=C(C(=CC=C1)Cl)NCC(CN2CCN(CC2)C)O	-2.1022	2
1433	408481	InChI=1S/C9H11N7O2S/c10-7-14-8(11)16(9(12)15-7)5-1-3-6(4-2-5)19(13,17)18/h1-4H,(H2,13,17,18)(H5,10,11,12,14,15)	4-(2,4-diamino-6-imino-1,3,5-triazin-1-yl)benzenesulfonamide	C1=CC(=CC=C1N2C(=NC(=NC2=N)N)N)S(=O)(=O)N	-2.11215	2
1434	387119	InChI=1S/C20H14N4O4/c25-23(26)19-9-7-17-13(3-1-11-21-17)15(19)5-6-16-14-4-2-12-22-18(14)8-10-20(16)24(27)28/h1-4,7-12H,5-6H2	6-nitro-5-[2-(6-nitro-5-quinolyl)ethyl]quinoline	C1=CC2=C(C=CC(=C2CCC3=C(C=CC4=C3C=CC=N4)[N+](=O)[O-])[N+](=O)[O-])N=C1	2.28492	2
1435	367011	InChI=1S/C6H6N4O3/c11-4(1-2-5(12)13)9-6-7-3-8-10-6/h1-3H,(H,12,13)(H2,7,8,9,10,11)	4-oxo-4-(1H-1,2,4-triazol-5-ylamino)but-2-enoic acid	C1=NNC(=N1)NC(=O)C=CC(=O)O	-2.1485	2
1436	356527	InChI=1S/C11H8F2N6S2/c12-6-2-1-3-7(13)8(6)9(16-10-18-14-4-20-10)17-11-19-15-5-21-11/h1-5,9H,(H,16,18)(H,17,19)	1-(2,6-difluorophenyl)-N,N'-bis(1,3,4-thiadiazol-2-yl)methanediamine	C1=CC(=C(C(=C1)F)C(NC2=NN=CS2)NC3=NN=CS3)F	-2.76088	2
1437	345552	InChI=1S/C8H5NO6/c10-6(11)3-1-4(7(12)13)9-5(2-3)8(14)15/h1-2H,(H,10,11)(H,12,13)(H,14,15)	pyridine-2,4,6-tricarboxylic acid	C1=C(C=C(N=C1C(=O)O)C(=O)O)C(=O)O	-2.2414	2
1438	341306	InChI=1S/C18H12N2O3/c1-23-18(22)14-9-16(20-17(21)15(14)10-19)13-7-6-11-4-2-3-5-12(11)8-13/h2-9H,1H3,(H,20,21)	methyl 3-cyano-6-(2-naphthyl)-2-oxo-1H-pyridine-4-carboxylate	COC(=O)C1=C(C(=O)NC(=C1)C2=CC3=CC=CC=C3C=C2)C#N	2.56603	2
1439	340856	InChI=1S/C16H20N6/c1-7-11(9-3-4-9)19-15(17)21-13(7)14-8(2)12(10-5-6-10)20-16(18)22-14/h9-10H,3-6H2,1-2H3,(H2,17,19,21)(H2,18,20,22)	4-(2-amino-6-cyclopropyl-5-methyl-pyrimidin-4-yl)-6-cyclopropyl-5-methyl-pyrimidin-2-amine	CC1=C(N=C(N=C1C2CC2)N)C3=C(C(=NC(=N3)N)C4CC4)C	2.9161	2
1440	340797	InChI=1S/C28H20N6/c29-27-31-23(21-11-9-17-5-1-3-7-19(17)13-21)15-25(33-27)26-16-24(32-28(30)34-26)22-12-10-18-6-2-4-8-20(18)14-22/h1-16H,(H2,29,31,33)(H2,30,32,34)	4-[2-amino-6-(2-naphthyl)pyrimidin-4-yl]-6-(2-naphthyl)pyrimidin-2-amine	C1=CC=C2C=C(C=CC2=C1)C3=CC(=NC(=N3)N)C4=NC(=NC(=C4)C5=CC6=CC=CC=C6C=C5)N	2.73433	2
1441	340667	InChI=1S/C24H20N2O4/c1-27-15-5-9-17-13(11-15)3-7-19-21(25-29-23(17)19)22-20-8-4-14-12-16(28-2)6-10-18(14)24(20)30-26-22/h5-6,9-12H,3-4,7-8H2,1-2H3	7-methoxy-3-(7-methoxy-4,5-dihydrobenzo[g][1,2]benzoxazol-3-yl)-4,5-dihydrobenzo[g][1,2]benzoxazole	COC1=CC2=C(C=C1)C3=C(CC2)C(=NO3)C4=NOC5=C4CCC6=C5C=CC(=C6)OC	2.36337	2
1442	338634	InChI=1S/C24H30N4O6/c29-21-17-13-1-2-14(18(17)22(30)27(21)11-25-3-7-33-8-4-25)16-15(13)19-20(16)24(32)28(23(19)31)12-26-5-9-34-10-6-26/h1-2,13-20H,3-12H2		C1COCCN1CN2C(=O)C3C4C=CC(C3C2=O)C5C4C6C5C(=O)N(C6=O)CN7CCOCC7	-2.58227	2
1443	332609	InChI=1S/C7H14N4S/c1-10(2)5-6-8-7(11(3)4)12-9-6/h5H2,1-4H3	3-[(dimethylamino)methyl]-N,N-dimethyl-1,2,4-thiadiazol-5-amine	CN(C)CC1=NSC(=N1)N(C)C	2.33215	2
1444	332060	InChI=1S/C17H11N3O2S/c21-14(22)9-23-17-18-15-12-7-3-1-5-10(12)11-6-2-4-8-13(11)16(15)19-20-17/h1-8H,9H2,(H,21,22)	2-phenanthro[9,10-e][1,2,4]triazin-3-ylsulfanylacetic acid	C1=CC=C2C(=C1)C3=CC=CC=C3C4=C2N=C(N=N4)SCC(=O)O	-2.1565	2
1445	331715	InChI=1S/C17H15N3O3/c1-10-3-5-13(11(2)7-10)18-17-20-19-16(23-17)12-4-6-14-15(8-12)22-9-21-14/h3-8H,9H2,1-2H3,(H,18,20)	5-(1,3-benzodioxol-5-yl)-N-(2,4-dimethylphenyl)-1,3,4-oxadiazol-2-amine	CC1=CC(=C(C=C1)NC2=NN=C(O2)C3=CC4=C(C=C3)OCO4)C	-2.40259	2
1446	331212	InChI=1S/C12H9FN4O2/c1-7-8(6-14)11(19-17-7)16-12(18)15-10-5-3-2-4-9(10)13/h2-5H,1H3,(H2,15,16,18)	1-(4-cyano-3-methyl-isoxazol-5-yl)-3-(2-fluorophenyl)urea	CC1=NOC(=C1C#N)NC(=O)NC2=CC=CC=C2F	2.21991	2
1447	330939	InChI=1S/C13H11N3O/c1-17-11-7-4-6-9-12(11)16-13(15-9)10-5-2-3-8-14-10/h2-8H,1H3,(H,15,16)	4-methoxy-2-(2-pyridyl)-1H-benzimidazole	COC1=CC=CC2=C1N=C(N2)C3=CC=CC=N3	2.76155	2
1448	330812	InChI=1S/C23H28O6/c1-22(2)8-14(25)19(15(26)9-22)18(12-6-5-7-13(24)21(12)29)20-16(27)10-23(3,4)11-17(20)28/h5-7,18-20,24,29H,8-11H2,1-4H3	2-[(2,3-dihydroxyphenyl)-(4,4-dimethyl-2,6-dioxo-cyclohexyl)methyl]-5,5-dimethyl-cyclohexane-1,3-dione	CC1(CC(=O)C(C(=O)C1)C(C2C(=O)CC(CC2=O)(C)C)C3=C(C(=CC=C3)O)O)C	-2.70043	2
1449	330747	InChI=1S/C16H15ClN2O2/c17-12-7-5-11(6-8-12)16(21)14-4-2-1-3-13(14)15(20)19(16)10-9-18/h1-8,21H,9-10,18H2	2-(2-aminoethyl)-3-(4-chlorophenyl)-3-hydroxy-isoindolin-1-one	C1=CC=C2C(=C1)C(=O)N(C2(C3=CC=C(C=C3)Cl)O)CCN	-2.37283	2
1450	328773	InChI=1S/C18H21N3O2/c1-3-20(4-2)8-9-21-17(22)14-7-5-6-12-10-13(19)11-15(16(12)14)18(21)23/h5-7,10-11H,3-4,8-9,19H2,1-2H3	5-amino-2-[2-(diethylamino)ethyl]benzo[de]isoquinoline-1,3-dione	CCN(CC)CCN1C(=O)C2=CC=CC3=CC(=CC(=C32)C1=O)N	-2.81865	2
1451	327673	InChI=1S/C13H15ClO2/c1-9(13(2,3)12(15)16)8-10-4-6-11(14)7-5-10/h4-8H,1-3H3,(H,15,16)	4-(4-chlorophenyl)-2,2,3-trimethyl-but-3-enoic acid	CC(=CC1=CC=C(C=C1)Cl)C(C)(C)C(=O)O	-2.46169	2
1452	321408	InChI=1S/C9H10BrNO2/c1-5-4-8(11(12)13)7(3)9(10)6(5)2/h4H,1-3H3	3-bromo-1,2,4-trimethyl-5-nitro-benzene	CC1=CC(=C(C(=C1C)Br)C)[N+](=O)[O-]	2.1632	2
1453	321194	InChI=1S/C22H18N2O2S/c1-15-9-11-16(12-10-15)20-14-22(17-5-4-6-18(13-17)24(25)26)27-21-8-3-2-7-19(21)23-20/h2-13,22H,14H2,1H3	2-(3-nitrophenyl)-4-(p-tolyl)-2,3-dihydro-1,5-benzothiazepine	CC1=CC=C(C=C1)C2=NC3=CC=CC=C3SC(C2)C4=CC(=CC=C4)[N+](=O)[O-]	2.47692	2
1454	304310	InChI=1S/C13H16N2O/c1-13(16,11-6-4-3-5-7-11)10-12-14-8-9-15(12)2/h3-9,16H,10H2,1-2H3	1-(1-methylimidazol-2-yl)-2-phenyl-propan-2-ol	CC(CC1=NC=CN1C)(C2=CC=CC=C2)O	-2.5761	2
1455	303792	InChI=1S/C10H13ClN2O2S/c1-8-3-5-9(6-4-8)16(14,15)13-10(11)7-12-2/h3-6,12H,7H2,1-2H3	2-(methylamino)-N-(p-tolylsulfonyl)acetimidoyl chloride	CC1=CC=C(C=C1)S(=O)(=O)N=C(CNC)Cl	2.08053	2
1456	303780	InChI=1S/C9H16N2O3S2/c10-9(5-15-16(12,13)14)11-8-4-6-1-2-7(8)3-6/h6-8H,1-5H2,(H2,10,11)(H,12,13,14)	2-[(1-amino-2-sulfosulfanyl-ethylidene)amino]norbornane	C1CC2CC1CC2N=C(CSS(=O)(=O)O)N	2.95379	2
1457	300592	InChI=1S/C12H11N3O2/c1-8(16)11(10(14)7-13)12(17)15-9-5-3-2-4-6-9/h2-6,11,14H,1H3,(H,15,17)	3-oxo-2-(phenylcarbamoyl)butanimidoyl cyanide	CC(=O)C(C(=N)C#N)C(=O)NC1=CC=CC=C1	-2.83185	2
1458	297240	InChI=1S/C4H8N6O/c5-2(1-3(6)11)4-7-9-10-8-4/h2H,1,5H2,(H2,6,11)(H,7,8,9,10)	3-amino-3-(2H-tetrazol-5-yl)propanamide	C(C(C1=NNN=N1)N)C(=O)N	-2.74048	2
1459	296093	InChI=1S/C14H13NO2/c1-10(16)8-14(17)15-13-7-6-11-4-2-3-5-12(11)9-13/h2-7,9H,8H2,1H3,(H,15,17)	N-(2-naphthyl)-3-oxo-butanamide	CC(=O)CC(=O)NC1=CC2=CC=CC=C2C=C1	2.34036	2
1460	289646	InChI=1S/C9H13N3O4/c1-5-4-12(9(16)11-7(5)13)3-2-6(10)8(14)15/h4,6H,2-3,10H2,1H3,(H,14,15)(H,11,13,16)	2-amino-4-(5-methyl-2,4-dioxo-pyrimidin-1-yl)butanoic acid	CC1=CN(C(=O)NC1=O)CCC(C(=O)O)N	2.71313	2
1461	281622	InChI=1S/C5H9NO4/c7-4(8)1-2-6-3-5(9)10/h6H,1-3H2,(H,7,8)(H,9,10)	3-(carboxymethylamino)propanoic acid	C(CNCC(=O)O)C(=O)O	2.22189	2
1462	280863	InChI=1S/C17H12N4O3S2/c22-16-15(13-3-1-2-4-14(13)20-16)19-11-5-7-12(8-6-11)26(23,24)21-17-18-9-10-25-17/h1-10H,(H,18,21)(H,19,20,22)	4-[(2-oxoindol-3-yl)amino]-N-thiazol-2-yl-benzenesulfonamide	C1=CC2=C(C(=O)N=C2C=C1)NC3=CC=C(C=C3)S(=O)(=O)NC4=NC=CS4	-2.11843	2
1463	280680	InChI=1S/C12H17NO2S/c1-12(2,10(13)11(14)15)16-8-9-6-4-3-5-7-9/h3-7,10H,8,13H2,1-2H3,(H,14,15)	2-amino-3-benzylsulfanyl-3-methyl-butanoic acid	CC(C)(C(C(=O)O)N)SCC1=CC=CC=C1	2.47187	2
1464	279612	InChI=1S/C17H21N3O2/c1-12(21)19-15-10-13(11-20-8-3-2-4-9-20)17(22)16-14(15)6-5-7-18-16/h5-7,10,22H,2-4,8-9,11H2,1H3,(H,19,21)	N-[8-hydroxy-7-(1-piperidylmethyl)-5-quinolyl]acetamide	CC(=O)NC1=C2C=CC=NC2=C(C(=C1)CN3CCCCC3)O	-2.13133	2
1465	276814	InChI=1S/C15H9N3O5/c19-11-5-9(7-3-1-2-4-8(7)13(11)21)16-15-17-10(14(22)23)6-12(20)18-15/h1-6H,(H,22,23)(H2,16,17,18,20)	2-[(3,4-dioxo-1-naphthyl)amino]-4-oxo-1H-pyrimidine-6-carboxylic acid	C1=CC=C2C(=C1)C(=CC(=O)C2=O)NC3=NC(=O)C=C(N3)C(=O)O	2.16056	2
1466	276779	InChI=1S/C10H11NO2/c1-8(11-7-10(12)13)9-5-3-2-4-6-9/h2-6H,7H2,1H3,(H,12,13)	2-(1-phenylethylideneamino)acetic acid	CC(=NCC(=O)O)C1=CC=CC=C1	-2.03489	2
1467	275373	InChI=1S/C31H28N2O/c34-31-25-27(21-13-5-1-6-14-21)32-29(23-17-9-3-10-18-23)26(31)30(24-19-11-4-12-20-24)33-28(25)22-15-7-2-8-16-22/h1-20,25-30,32-33H	2,4,6,8-tetraphenyl-3,7-diazabicyclo[3.3.1]nonan-9-one	C1=CC=C(C=C1)C2C3C(NC(C(C3=O)C(N2)C4=CC=CC=C4)C5=CC=CC=C5)C6=CC=CC=C6	2.7573	2
1468	275193	InChI=1S/C23H28N2O5/c1-28-16-8-14-15(9-17(16)29-2)24-22-21-13-7-19-23(14,22)4-5-25(19)11-12(13)3-6-30-18(21)10-20(26)27/h3,8-9,13,18-19,21-22,24H,4-7,10-11H2,1-2H3,(H,26,27)		COC1=C(C=C2C(=C1)C34CCN5C3CC6C(C4N2)C(OCC=C6C5)CC(=O)O)OC	2.06658	2
1469	274945	InChI=1S/C21H14N2O4/c24-23(25)17-3-5-19-15(10-17)8-14-9-16(2-4-18(14)19)22-11-13-1-6-20-21(7-13)27-12-26-20/h1-7,9-11H,8,12H2	1-(1,3-benzodioxol-5-yl)-N-(7-nitro-9H-fluoren-2-yl)methanimine	C1C2=C(C=CC(=C2)N=CC3=CC4=C(C=C3)OCO4)C5=C1C=C(C=C5)[N+](=O)[O-]	-2.54395	2
1470	274548	InChI=1S/C8H8N2O6S/c9-10-17(15,16)6-2-4(7(11)12)1-5(3-6)8(13)14/h1-3,10H,9H2,(H,11,12)(H,13,14)	5-(hydrazinesulfonyl)benzene-1,3-dicarboxylic acid	C1=C(C=C(C=C1C(=O)O)S(=O)(=O)NN)C(=O)O	2.88269	2
1471	274501	InChI=1S/C13H17NO2S/c15-13(14-8-11-2-1-5-17-11)16-12-7-9-3-4-10(12)6-9/h1-2,5,9-10,12H,3-4,6-8H2,(H,14,15)	norbornan-2-yl N-(2-thienylmethyl)carbamate	C1CC2CC1CC2OC(=O)NCC3=CC=CS3	-2.1988	2
1472	274453	InChI=1S/C9H11NO4/c11-8(12)5-7(6-9(13)14)10-3-1-2-4-10/h1-4,7H,5-6H2,(H,11,12)(H,13,14)	3-pyrrol-1-ylpentanedioic acid	C1=CN(C=C1)C(CC(=O)O)CC(=O)O	2.51634	2
1473	274122	InChI=1S/C20H18O7/c21-13-7-5-11-15(9-3-1-2-4-10(9)20(25)26)12-6-8-14(22)17(24)19(12)27-18(11)16(13)23/h5-10,21,23-24H,1-4H2,(H,25,26)	2-(3,4,5-trihydroxy-6-oxo-xanthen-9-yl)cyclohexanecarboxylic acid	C1CCC(C(C1)C2=C3C=CC(=O)C(=C3OC4=C2C=CC(=C4O)O)O)C(=O)O	-2.6761	2
1474	274104	InChI=1S/C20H10Br4O5/c21-16-14(15(20(27)28)17(22)19(24)18(16)23)13-9-3-1-7(25)5-11(9)29-12-6-8(26)2-4-10(12)13/h1-6,13,25-26H,(H,27,28)	2,3,4,5-tetrabromo-6-(3,6-dihydroxy-9H-xanthen-9-yl)benzoic acid	C1=CC2=C(C=C1O)OC3=C(C2C4=C(C(=C(C(=C4Br)Br)Br)Br)C(=O)O)C=CC(=C3)O	2.46462	2
1475	272246	InChI=1S/C8H13N3O/c1-2-10-8(9-1)7-11-3-5-12-6-4-11/h1-2H,3-7H2,(H,9,10)	4-(1H-imidazol-2-ylmethyl)morpholine	C1COCCN1CC2=NC=CN2	2.23493	2
1476	270273	InChI=1S/C18H16N2O2/c1-12-19-17(13-7-3-2-4-8-13)15(18(22)20-12)11-14-9-5-6-10-16(14)21/h2-10,21H,11H2,1H3,(H,19,20,22)	5-[(2-hydroxyphenyl)methyl]-2-methyl-6-phenyl-1H-pyrimidin-4-one	CC1=NC(=O)C(=C(N1)C2=CC=CC=C2)CC3=CC=CC=C3O	2.03292	2
1477	268745	InChI=1S/C25H37NO4/c1-14(27)23-21(26-9-10-26)12-20-18-6-5-16-11-17(30-15(2)28)7-8-24(16,3)19(18)13-22(29)25(20,23)4/h16-21,23H,5-13H2,1-4H3	[17-acetyl-16-(aziridin-1-yl)-10,13-dimethyl-12-oxo-1,2,3,4,5,6,7,8,9,11,14,15,16,17-tetradecahydrocyclopenta[a]phenanthren-3-yl] acetate	CC(=O)C1C(CC2C1(C(=O)CC3C2CCC4C3(CCC(C4)OC(=O)C)C)C)N5CC5	2.23008	2
1478	268248	InChI=1S/C14H14N2O2S/c1-16-19(17,18)13-10-6-5-9-12(13)14(15)11-7-3-2-4-8-11/h2-10,15-16H,1H3	2-(benzenecarboximidoyl)-N-methyl-benzenesulfonamide	CNS(=O)(=O)C1=CC=CC=C1C(=N)C2=CC=CC=C2	2.10583	2
1479	267103	InChI=1S/C16H18N8O6S/c1-21-11-9(13(25)23(3)15(21)27)17-7(19-11)5-31(29,30)6-8-18-10-12(20-8)22(2)16(28)24(4)14(10)26/h5-6H2,1-4H3,(H,17,19)(H,18,20)	8-[(1,3-dimethyl-2,6-dioxo-7H-purin-8-yl)methylsulfonylmethyl]-1,3-dimethyl-7H-purine-2,6-dione	CN1C2=C(C(=O)N(C1=O)C)NC(=N2)CS(=O)(=O)CC3=NC4=C(N3)C(=O)N(C(=O)N4C)C	-2.71967	2
1480	261929	InChI=1S/C10H10N4O6S/c15-7-5(1-11-9(17)13-7)3-21(19,20)4-6-2-12-10(18)14-8(6)16/h1-2H,3-4H2,(H2,11,13,15,17)(H2,12,14,16,18)	5-[(2,4-dioxo-1H-pyrimidin-5-yl)methylsulfonylmethyl]-1H-pyrimidine-2,4-dione	C1=C(C(=O)NC(=O)N1)CS(=O)(=O)CC2=CNC(=O)NC2=O	2.57619	2
1481	261816	InChI=1S/C36H56O4S4/c1-39-33-27-29(19-21-31(33)37)35-41-23-15-11-7-3-5-9-13-17-25-43-36(30-20-22-32(38)34(28-30)40-2)44-26-18-14-10-6-4-8-12-16-24-42-35/h19-22,27-28,35-38H,3-18,23-26H2,1-2H3	4-[15-(4-hydroxy-3-methoxy-phenyl)-1,3,14,16-tetrathiacyclohexacos-2-yl]-2-methoxy-phenol	COC1=C(C=CC(=C1)C2SCCCCCCCCCCSC(SCCCCCCCCCCS2)C3=CC(=C(C=C3)O)OC)O	2.15408	2
1482	259766	InChI=1S/C18H10Cl2N2O/c19-15-9-8-12(10-16(15)20)17-21-22-18(23-17)14-7-3-5-11-4-1-2-6-13(11)14/h1-10H	2-(3,4-dichlorophenyl)-5-(1-naphthyl)-1,3,4-oxadiazole	C1=CC=C2C(=C1)C=CC=C2C3=NN=C(O3)C4=CC(=C(C=C4)Cl)Cl	-2.83178	2
1483	259475	InChI=1S/C14H21NO2/c16-13(11-15-9-5-2-6-10-15)12-17-14-7-3-1-4-8-14/h1,3-4,7-8,13,16H,2,5-6,9-12H2	1-phenoxy-3-(1-piperidyl)propan-2-ol	C1CCN(CC1)CC(COC2=CC=CC=C2)O	-2.63726	2
1484	251620	InChI=1S/C20H22O10/c1-29-14-6-10-9(5-12(14)22)16(8-3-13(23)18(25)15(4-8)30-2)20(28,19(26)27)11(7-21)17(10)24/h3-6,11,16-17,21-25,28H,7H2,1-2H3,(H,26,27)	1-(3,4-dihydroxy-5-methoxy-phenyl)-2,4,7-trihydroxy-3-(hydroxymethyl)-6-methoxy-tetralin-2-carboxylic acid	COC1=CC(=CC(=C1O)O)C2C3=CC(=C(C=C3C(C(C2(C(=O)O)O)CO)O)OC)O	-2.13809	2
1485	246676	InChI=1S/C19H15N3O2/c23-19(24)12-5-7-15(8-6-12)20-11-18-21-16-9-13-3-1-2-4-14(13)10-17(16)22-18/h1-10,20H,11H2,(H,21,22)(H,23,24)	4-(1H-benzo[f]benzimidazol-2-ylmethylamino)benzoic acid	C1=CC=C2C=C3C(=CC2=C1)NC(=N3)CNC4=CC=C(C=C4)C(=O)O	-2.15438	2
1486	245396	InChI=1S/C13H22O3/c14-12(16-11-6-2-3-7-11)10-13(15)8-4-1-5-9-13/h11,15H,1-10H2	cyclopentyl 2-(1-hydroxycyclohexyl)acetate	C1CCC(CC1)(CC(=O)OC2CCCC2)O	-2.11441	2
1487	243943	InChI=1S/C12H17N5O5/c18-2-1-13-10-7-11(15-4-14-10)17(5-16-7)12-9(21)8(20)6(3-19)22-12/h4-6,8-9,12,18-21H,1-3H2,(H,13,14,15)	2-[6-(2-hydroxyethylamino)purin-9-yl]-5-(hydroxymethyl)tetrahydrofuran-3,4-diol	C1=NC2=C(C(=N1)NCCO)N=CN2C3C(C(C(O3)CO)O)O	-2.12834	2
1488	243159	InChI=1S/C15H18N6S/c1-10(2)7-21-9-18-12-13(21)19-15(16)20-14(12)22-8-11-5-3-4-6-17-11/h3-6,9-10H,7-8H2,1-2H3,(H2,16,19,20)	9-isobutyl-6-(2-pyridylmethylsulfanyl)purin-2-amine	CC(C)CN1C=NC2=C1N=C(N=C2SCC3=CC=CC=N3)N	-2.952	2
1489	242245	InChI=1S/C10H13NO2/c12-10(13)8-11-7-6-9-4-2-1-3-5-9/h1-5,11H,6-8H2,(H,12,13)	2-(2-phenylethylamino)acetic acid	C1=CC=C(C=C1)CCNCC(=O)O	-2.24136	2
1490	242034	InChI=1S/C14H14O4S/c15-13(11-7-3-1-4-8-11)14(19(16,17)18)12-9-5-2-6-10-12/h1-10,13-15H,(H,16,17,18)	2-hydroxy-1,2-diphenyl-ethanesulfonic acid	C1=CC=C(C=C1)C(C(C2=CC=CC=C2)S(=O)(=O)O)O	-2.54847	2
1491	241147	InChI=1S/C24H23B3O6/c1-4-10-18(11-5-1)25-28-16-21(30-25)24-23-22(31-27(33-24)20-14-8-3-9-15-20)17-29-26(32-23)19-12-6-2-7-13-19/h1-15,21-24H,16-17H2	2,6-diphenyl-4-(2-phenyl-1,3,2-dioxaborolan-4-yl)-4,4a,8,8a-tetrahydro-[1,3,2]dioxaborinino[5,4-d][1,3,2]dioxaborinine	B1(OCC(O1)C2C3C(COB(O3)C4=CC=CC=C4)OB(O2)C5=CC=CC=C5)C6=CC=CC=C6	2.69231	2
1492	240858	InChI=1S/C9H10N2O3/c1-14-8-4-2-7(3-5-8)6-10-11-9(12)13/h2-6,11H,1H3,(H,12,13)	[(4-methoxyphenyl)methyleneamino]carbamic acid	COC1=CC=C(C=C1)C=NNC(=O)O	-2.2226	2
1493	238856	InChI=1S/C15H16ClN5S/c1-2-7-21-9-18-12-13(21)19-15(17)20-14(12)22-8-10-3-5-11(16)6-4-10/h3-6,9H,2,7-8H2,1H3,(H2,17,19,20)	6-[(4-chlorophenyl)methylsulfanyl]-9-propyl-purin-2-amine	CCCN1C=NC2=C1N=C(N=C2SCC3=CC=C(C=C3)Cl)N	-2.91456	2
1494	238467	InChI=1S/C16H20N2/c1-2-7-16-13(5-1)8-9-15(18-16)11-10-14-6-3-4-12-17-14/h1-2,5,7-9,14,17H,3-4,6,10-12H2	2-[2-(2-piperidyl)ethyl]quinoline	C1CCNC(C1)CCC2=NC3=CC=CC=C3C=C2	-2.94848	2
1495	238037	InChI=1S/C8H13N3O2S/c9-5-6-11-14(12,13)8-3-1-7(10)2-4-8/h1-4,11H,5-6,9-10H2	4-amino-N-(2-aminoethyl)benzenesulfonamide	C1=CC(=CC=C1N)S(=O)(=O)NCCN	2.62478	2
1496	237367	InChI=1S/C18H29NO2/c1-11-7-13(16(20)18(5,6)10-11)15-14(19-21)8-12(2)9-17(15,3)4/h7-8,13,15-16,20-21H,9-10H2,1-6H3	6-(6-hydroxy-3,5,5-trimethyl-cyclohex-2-en-1-yl)-3,5,5-trimethyl-cyclohex-2-en-1-one oxime	CC1=CC(C(C(C1)(C)C)O)C2C(=NO)C=C(CC2(C)C)C	2.53651	2
1497	237116	InChI=1S/C8H11N5O/c14-3-1-2-9-7-6-4-12-13-8(6)11-5-10-7/h4-5,14H,1-3H2,(H2,9,10,11,12,13)	3-(1H-pyrazolo[3,4-d]pyrimidin-4-ylamino)propan-1-ol	C1=NNC2=C1C(=NC=N2)NCCCO	-2.76536	2
1498	236058	InChI=1S/C6H7N3O4S/c1-8-3-7-5(9(12)13)6(8)14-2-4(10)11/h3H,2H2,1H3,(H,10,11)	2-(3-methyl-5-nitro-imidazol-4-yl)sulfanylacetic acid	CN1C=NC(=C1SCC(=O)O)[N+](=O)[O-]	2.90624	2
1499	230738	InChI=1S/C7H10O6/c1-3(2-4(8)9)5(6(10)11)7(12)13/h3,5H,2H2,1H3,(H,8,9)(H,10,11)(H,12,13)	2-methylpropane-1,1,3-tricarboxylic acid	CC(CC(=O)O)C(C(=O)O)C(=O)O	2.77745	2
1500	229815	InChI=1S/C11H14N2O2/c1-3-4-9-5-8(7-15-2)10(6-12)11(14)13-9/h5H,3-4,7H2,1-2H3,(H,13,14)	4-(methoxymethyl)-2-oxo-6-propyl-1H-pyridine-3-carbonitrile	CCCC1=CC(=C(C(=O)N1)C#N)COC	2.59965	2
1501	226266	InChI=1S/C9H10O5S/c1-7-2-4-8(5-3-7)15(12,13)14-6-9(10)11/h2-5H,6H2,1H3,(H,10,11)	2-(p-tolylsulfonyloxy)acetic acid	CC1=CC=C(C=C1)S(=O)(=O)OCC(=O)O	-2.49976	2
1502	226081	InChI=1S/C12H11NO6S/c13-12-9-3-2-8(20(16,17)18)5-7(9)1-4-10(12)19-6-11(14)15/h1-5H,6,13H2,(H,14,15)(H,16,17,18)	2-[(1-amino-6-sulfo-2-naphthyl)oxy]acetic acid	C1=CC2=C(C=CC(=C2N)OCC(=O)O)C=C1S(=O)(=O)O	-2.5301	2
1503	225095	InChI=1S/C12H15N3O2/c1-12(6-16,7-17)15-11-9-4-2-3-5-10(9)13-8-14-11/h2-5,8,16-17H,6-7H2,1H3,(H,13,14,15)	2-methyl-2-(quinazolin-4-ylamino)propane-1,3-diol	CC(CO)(CO)NC1=NC=NC2=CC=CC=C21	2.9495	2
1504	224749	InChI=1S/C20H26N2/c1-17(19-9-5-3-6-10-19)21-13-15-22(16-14-21)18(2)20-11-7-4-8-12-20/h3-12,17-18H,13-16H2,1-2H3	1,4-bis(1-phenylethyl)piperazine	CC(C1=CC=CC=C1)N2CCN(CC2)C(C)C3=CC=CC=C3	2.63772	2
1505	224250	InChI=1S/C6H8As2O6/c9-7(10,11)5-1-2-6(4-3-5)8(12,13)14/h1-4H,(H2,9,10,11)(H2,12,13,14)	(4-arsonophenyl)arsonic acid	C1=CC(=CC=C1[As](=O)(O)O)[As](=O)(O)O	-2.79862	2
1506	224101	InChI=1S/C26H14N2O3/c29-25-21-7-3-1-5-17(21)19-11-9-15(13-23(19)25)27-28(31)16-10-12-20-18-6-2-4-8-22(18)26(30)24(20)14-16/h1-14H	oxido-(9-oxofluoren-2-yl)-(9-oxofluoren-2-yl)imino-ammonium	C1=CC=C2C(=C1)C3=C(C2=O)C=C(C=C3)N=[N+](C4=CC5=C(C=C4)C6=CC=CC=C6C5=O)[O-]	-2.94168	2
1507	223901	InChI=1S/C5H12N4O2/c1-3(9-5(7)11)2-8-4(6)10/h3H,2H2,1H3,(H3,6,8,10)(H3,7,9,11)	(1-methyl-2-ureido-ethyl)urea	CC(CNC(=O)N)NC(=O)N	2.49913	2
1508	223285	InChI=1S/C16H25NO/c1-12(2)15-10-14(13(3)9-16(15)18)11-17-7-5-4-6-8-17/h9-10,12,18H,4-8,11H2,1-3H3	2-isopropyl-5-methyl-4-(1-piperidylmethyl)phenol	CC1=CC(=C(C=C1CN2CCCCC2)C(C)C)O	2.24788	2
1509	222114	InChI=1S/C16H20N2O2S/c1-16(2,3)12-4-8-14(9-5-12)18-21(19,20)15-10-6-13(17)7-11-15/h4-11,18H,17H2,1-3H3	4-amino-N-(4-tert-butylphenyl)benzenesulfonamide	CC(C)(C)C1=CC=C(C=C1)NS(=O)(=O)C2=CC=C(C=C2)N	-2.9761	2
1510	221498	InChI=1S/C9H9BrO4/c10-6-2-1-3-5(4(2)8(11)12)9(13)14-7(3)6/h2-7H,1H2,(H,11,12)		C1C2C3C(C1C(C2OC3=O)Br)C(=O)O	2.44845	2
1511	221496	InChI=1S/C8H8Br2O5/c9-3-4(10)6-2(8(13)14)1(7(11)12)5(3)15-6/h1-6H,(H,11,12)(H,13,14)	2,3-dibromo-7-oxabicyclo[2.2.1]heptane-5,6-dicarboxylic acid	C1(C(C2C(C(C1O2)Br)Br)C(=O)O)C(=O)O	-2.81972	2
1512	220175	InChI=1S/C10H13NO2S/c11-9(10(12)13)7-14-6-8-4-2-1-3-5-8/h1-5,9H,6-7,11H2,(H,12,13)	2-amino-3-benzylsulfanyl-propanoic acid	C1=CC=C(C=C1)CSCC(C(=O)O)N	-2.52955	2
1513	219893	InChI=1S/C8H14O8/c9-1-2(10)3(11)4(12)7-5(13)6(14)8(15)16-7/h2-7,9-14H,1H2	3,4-dihydroxy-5-(1,2,3,4-tetrahydroxybutyl)tetrahydrofuran-2-one	C(C(C(C(C1C(C(C(=O)O1)O)O)O)O)O)O	2.43372	2
1514	219163	InChI=1S/C20H23NO/c22-20(18-12-6-2-7-13-18)16-19(17-10-4-1-5-11-17)21-14-8-3-9-15-21/h1-2,4-7,10-13,19H,3,8-9,14-16H2	1,3-diphenyl-3-(1-piperidyl)propan-1-one	C1CCN(CC1)C(CC(=O)C2=CC=CC=C2)C3=CC=CC=C3	2.36106	2
1515	151367	InChI=1S/C3H6N6O/c4-8-6-1-3(10)2-7-9-5/h3,10H,1-2H2	1,3-diazidopropan-2-ol	C(C(CN=[N+]=[N-])O)N=[N+]=[N-]	-2.71774	2
1516	141316	InChI=1S/C4H6N8/c1(3-5-9-10-6-3)2-4-7-11-12-8-4/h1-2H2,(H,5,6,9,10)(H,7,8,11,12)	5-[2-(2H-tetrazol-5-yl)ethyl]-2H-tetrazole	C(CC1=NNN=N1)C2=NNN=N2	-2.076	2
1517	98212	InChI=1S/C17H21NO3/c19-15(12-18-8-10-20-11-9-18)13-21-17-7-3-5-14-4-1-2-6-16(14)17/h1-7,15,19H,8-13H2	1-morpholino-3-(1-naphthyloxy)propan-2-ol	C1COCCN1CC(COC2=CC=CC3=CC=CC=C32)O	2.2567	2
1518	97423	InChI=1S/C11H9NO5S/c12-18(16,17)9-5-8(11(14)15)10(13)7-4-2-1-3-6(7)9/h1-5,13H,(H,14,15)(H2,12,16,17)	1-hydroxy-4-sulfamoyl-naphthalene-2-carboxylic acid	C1=CC=C2C(=C1)C(=CC(=C2O)C(=O)O)S(=O)(=O)N	2.98182	2
1519	96625	InChI=1S/C11H15N3/c1-6-13-8-9-14(7-1)11(13)10-2-4-12-5-3-10/h2-5,11H,1,6-9H2	8-(4-pyridyl)-1,5-diazabicyclo[3.2.1]octane	C1CN2CCN(C1)C2C3=CC=NC=C3	2.9661	2
1520	92980	InChI=1S/C6H12N2O/c7-6(9)5-2-1-3-8-4-5/h5,8H,1-4H2,(H2,7,9)	piperidine-3-carboxamide	C1CC(CNC1)C(=O)N	-2.06072	2
1521	80709	InChI=1S/C10H9NO6S2/c11-10-5-8(19(15,16)17)3-6-1-2-7(4-9(6)10)18(12,13)14/h1-5H,11H2,(H,12,13,14)(H,15,16,17)	4-aminonaphthalene-2,6-disulfonic acid	C1=CC(=CC2=C(C=C(C=C21)S(=O)(=O)O)N)S(=O)(=O)O	-2.77103	2
1522	75762	InChI=1S/C23H18O9S/c1-11-7-13(9-15(19(11)24)21(26)27)23(14-8-12(2)20(25)16(10-14)22(28)29)17-5-3-4-6-18(17)33(30,31)32-23/h3-10,24-25H,1-2H3,(H,26,27)(H,28,29)	5-[3-(3-carboxy-4-hydroxy-5-methyl-phenyl)-1,1-dioxo-2,1$l^{6}-benzoxathiol-3-yl]-2-hydroxy-3-methyl-benzoic acid	CC1=C(C(=CC(=C1)C2(C3=CC=CC=C3S(=O)(=O)O2)C4=CC(=C(C(=C4)C(=O)O)O)C)C(=O)O)O	2.96237	2
1523	72489	InChI=1S/C12H10N4O2/c17-11(9-1-5-13-6-2-9)15-16-12(18)10-3-7-14-8-4-10/h1-8H,(H,15,17)(H,16,18)	N'-(pyridine-4-carbonyl)pyridine-4-carbohydrazide	C1=CN=CC=C1C(=O)NNC(=O)C2=CC=NC=C2	2.90653	2
1524	69096	InChI=1S/C8H8N4O2S/c13-5(14)1-2-15-8-6-7(10-3-9-6)11-4-12-8/h3-4H,1-2H2,(H,13,14)(H,9,10,11,12)	3-(7H-purin-6-ylsulfanyl)propanoic acid	C1=NC2=C(N1)C(=NC=N2)SCCC(=O)O	2.64559	2
1525	60055	InChI=1S/C8H6N2O6S/c11-8(12)4-17-7-2-1-5(9(13)14)3-6(7)10(15)16/h1-3H,4H2,(H,11,12)	2-(2,4-dinitrophenyl)sulfanylacetic acid	C1=CC(=C(C=C1[N+](=O)[O-])[N+](=O)[O-])SCC(=O)O	2.17853	2
1526	52896	InChI=1S/C11H12N2OS/c14-10(9-4-2-1-3-5-9)8-15-11-12-6-7-13-11/h1-5H,6-8H2,(H,12,13)	2-(4,5-dihydro-1H-imidazol-2-ylsulfanyl)-1-phenyl-ethanone	C1CN=C(N1)SCC(=O)C2=CC=CC=C2	-2.65653	2
1527	50981	InChI=1S/C11H18N4O3/c16-10(8-13-5-2-1-3-6-13)9-14-7-4-12-11(14)15(17)18/h4,7,10,16H,1-3,5-6,8-9H2	1-(2-nitroimidazol-1-yl)-3-(1-piperidyl)propan-2-ol	C1CCN(CC1)CC(CN2C=CN=C2[N+](=O)[O-])O	-2.624	2
1528	24782	InChI=1S/C11H16N2O2/c1-13(2)7-8-15-11(14)9-3-5-10(12)6-4-9/h3-6H,7-8,12H2,1-2H3	2-(dimethylamino)ethyl 4-aminobenzoate	CN(C)CCOC(=O)C1=CC=C(C=C1)N	2.57635	2
1529	15140	InChI=1S/C8H7ClN4/c9-6-1-3-7(4-2-6)13-8(11)12-5-10/h1-4H,(H3,11,12,13)	2-(4-chlorophenyl)-1-cyano-guanidine	C1=CC(=CC=C1N=C(N)NC#N)Cl	-2.35835	2
1530	12046	InChI=1S/C6H10O4/c1-4(6(9)10)2-3-5(7)8/h4H,2-3H2,1H3,(H,7,8)(H,9,10)	2-methylpentanedioic acid	CC(CCC(=O)O)C(=O)O	2.85631	2
1531	8660	InChI=1S/C9H8O4S/c10-8(11)5-14-7-4-2-1-3-6(7)9(12)13/h1-4H,5H2,(H,10,11)(H,12,13)	2-(carboxymethylsulfanyl)benzoic acid	C1=CC=C(C(=C1)C(=O)O)SCC(=O)O	-2.76952	2
1532	6268	InChI=1S/C4H6O4S/c5-3(6)1-2(9)4(7)8/h2,9H,1H2,(H,5,6)(H,7,8)	2-sulfanylbutanedioic acid	C(C(C(=O)O)S)C(=O)O	-2.55847	2
1533	6205	InChI=1S/C6H13NO2S/c1-2-10-4-3-5(7)6(8)9/h5H,2-4,7H2,1H3,(H,8,9)	2-amino-4-ethylsulfanyl-butanoic acid	CCSCCC(C(=O)O)N	-2.20691	2
1534	5114	InChI=1S/C25H35NO9/c1-12(2)22(31)17(34-16(28)14-7-6-10-26-14)23(32)18(4)11-21(30)19(22,5)25(23,33)24(35-21)15(27)13(3)8-9-20(18,24)29/h6-7,10,12-13,15,17,26-27,29-33H,8-9,11H2,1-5H3		CC1CCC2(C3(CC4(C5(C(C(C3(C5(C2(C1O)O4)O)O)OC(=O)C6=CC=CN6)(C(C)C)O)C)O)C)O	2.44836	2
1535	4605	InChI=1S/C29H44O12/c1-13-22(34)23(35)24(36)25(40-13)41-15-8-19(32)28(12-30)21-17(3-5-27(28,37)9-15)29(38)6-4-16(14-7-20(33)39-11-14)26(29,2)10-18(21)31/h7,13,15-19,21-25,30-32,34-38H,3-6,8-12H2,1-2H3	3-[1,5,11,14-tetrahydroxy-10-(hydroxymethyl)-13-methyl-3-(3,4,5-trihydroxy-6-methyl-tetrahydropyran-2-yl)oxy-2,3,4,6,7,8,9,11,12,15,16,17-dodecahydro-1H-cyclopenta[a]phenanthren-17-yl]-2H-furan-5-one	CC1C(C(C(C(O1)OC2CC(C3(C4C(CCC3(C2)O)C5(CCC(C5(CC4O)C)C6=CC(=O)OC6)O)CO)O)O)O)O	2.42959	2
1536	2987	InChI=1S/C24H40O4/c1-14(4-9-22(27)28)18-7-8-19-17-6-5-15-12-16(25)10-11-23(15,2)20(17)13-21(26)24(18,19)3/h14-21,25-26H,4-13H2,1-3H3,(H,27,28)	4-(3,12-dihydroxy-10,13-dimethyl-2,3,4,5,6,7,8,9,11,12,14,15,16,17-tetradecahydro-1H-cyclopenta[a]phenanthren-17-yl)pentanoic acid	CC(CCC(=O)O)C1CCC2C1(C(CC3C2CCC4C3(CCC(C4)O)C)O)C	2.74014	2
1537	2002	InChI=1S/C13H14N2O3/c1-8(16)15-12(13(17)18)6-9-7-14-11-5-3-2-4-10(9)11/h2-5,7,12,14H,6H2,1H3,(H,15,16)(H,17,18)	2-acetamido-3-(1H-indol-3-yl)propanoic acid	CC(=O)NC(CC1=CNC2=CC=CC=C21)C(=O)O	2.71787	2
1538	164	InChI=1S/C6H9N3O3/c7-5(6(11)12)2-1-4(10)3-9-8/h3,5H,1-2,7H2,(H-,10,11,12)	5-amino-1-diazonio-6-hydroxy-6-oxo-hex-1-en-2-olate	C(CC(=C[N+]#N)[O-])C(C(=O)O)N	2.68088	2
1539	6823754	InChI=1S/C7H10N4S/c1-5(10-11-7(8)12)6-3-2-4-9-6/h2-4,10H,1H3,(H3,8,11,12)	(1-pyrrol-2-ylideneethylamino)thiourea	CC(=C1C=CC=N1)NNC(=S)N	1.98592	2
1540	6793575	InChI=1S/C11H15NO4/c1-4-7-6(3)8(11(15)16-5-2)10(14)12-9(7)13/h15H,4-5H2,1-3H3,(H,12,13,14)	3-[ethoxy(hydroxy)methylene]-5-ethyl-4-methyl-pyridine-2,6-dione	CCC1=C(C(=C(O)OCC)C(=O)NC1=O)C	1.59618	2
1541	5384298	InChI=1S/C15H11ClN4O2/c16-9-4-3-5-10(8-9)18-15(21)22-14-13(20-17)11-6-1-2-7-12(11)19-14/h1-8H,17H2,(H,18,21)	(3-hydrazinylideneindol-2-yl) N-(3-chlorophenyl)carbamate	C1=CC=C2C(=C1)C(=NN)C(=N2)OC(=O)NC3=CC(=CC=C3)Cl	1.42771	2
1542	5355255	InChI=1S/C20H14O10/c1-3-6-9(5(2)21)17(25)14-13(15(6)23)16(24)7-4-8(22)11(19(27)28)12(20(29)30)10(7)18(14)26/h4,22-23,25H,3H2,1-2H3,(H,27,28)(H,29,30)	7-acetyl-6-ethyl-3,5,8-trihydroxy-9,10-dioxo-anthracene-1,2-dicarboxylic acid	CCC1=C(C2=C(C(=C1C(=O)C)O)C(=O)C3=C(C(=C(C=C3C2=O)O)C(=O)O)C(=O)O)O	-1.97595	2
1543	5181085	InChI=1S/C21H30O5/c1-18-7-5-14(23)11-13(18)3-4-16-15(18)6-8-19(2)20(16,25)9-10-21(19,26)17(24)12-22/h11,15-16,22,25-26H,3-10,12H2,1-2H3	14,17-dihydroxy-17-(2-hydroxyacetyl)-10,13-dimethyl-1,2,6,7,8,9,11,12,15,16-decahydrocyclopenta[a]phenanthren-3-one	CC12CCC(=O)C=C1CCC3C2CCC4(C3(CCC4(C(=O)CO)O)O)C	1.62345	2
1544	4127885	InChI=1S/C10H12N8O3/c11-8-6-9(14-2-13-8)18(3-15-6)10-5(16-17-12)7(20)4(1-19)21-10/h2-5,7,10,19-20H,1H2,(H2,11,13,14)	5-(6-aminopurin-9-yl)-4-azido-2-(hydroxymethyl)tetrahydrofuran-3-ol	C1=NC2=C(C(=N1)N)N=CN2C3C(C(C(O3)CO)O)N=[N+]=[N-]	-1.3919	2
1545	3471218	InChI=1S/C10H13N5O2S/c1-4(2)6(9(16)17)18-8-5-7(13-3-12-5)14-10(11)15-8/h3-4,6H,1-2H3,(H,16,17)(H3,11,12,13,14,15)	2-[(2-amino-7H-purin-6-yl)sulfanyl]-3-methyl-butanoic acid	CC(C)C(C(=O)O)SC1=NC(=NC2=C1NC=N2)N	1.35501	2
1546	3246085	InChI=1S/C9H14N6/c1-5(2)3-11-9-14-6-7(10)12-4-13-8(6)15-9/h4-5H,3H2,1-2H3,(H4,10,11,12,13,14,15)	N8-isobutyl-7H-purine-6,8-diamine	CC(C)CNC1=NC2=C(N1)C(=NC=N2)N	-1.56448	2
1547	433921	InChI=1S/C18H10N2O2S4/c21-12(9-23-17-19-10-5-1-3-7-13(10)24-17)15-16(22)20-11-6-2-4-8-14(11)25-18(20)26-15/h1-8H,9H2/p+1	2-(1,3-benzothiazol-2-ylsulfanyl)-1-(1-hydroxythiazolo[2,3-b][1,3]benzothiazol-9-ium-2-yl)ethanone	C1=CC=C2C(=C1)N=C(S2)SCC(=O)C3=C([N+]4=C(S3)SC5=CC=CC=C54)O	1.70953	2
1548	433644	InChI=1S/C4H10N4O2/c5-2(3(9)10)1-8-4(6)7/h2H,1,5H2,(H,9,10)(H4,6,7,8)	2-amino-3-guanidino-propanoic acid	C(C(C(=O)O)N)N=C(N)N	-1.09028	2
1549	432976	InChI=1S/C14H16N2/c1-2-7-13-11(4-1)5-3-6-12(13)10-14-15-8-9-16-14/h1-7,14-16H,8-10H2	2-(1-naphthylmethyl)imidazolidine	C1CNC(N1)CC2=CC=CC3=CC=CC=C32	-1.51054	2
1550	432557	InChI=1S/C11H14ClN4O/c1-16(2,13)7-10-14-11(15-17-10)8-3-5-9(12)6-4-8/h3-6H,7,13H2,1-2H3/q+1	amino-[[3-(4-chlorophenyl)-1,2,4-oxadiazol-5-yl]methyl]-dimethyl-ammonium	C[N+](C)(CC1=NC(=NO1)C2=CC=C(C=C2)Cl)N	1.90718	2
1551	431097	InChI=1S/C12H17NO3/c14-10-5-4-8(7-11(10)15)12(16)9-3-1-2-6-13-9/h4-5,7,9,12-16H,1-3,6H2	4-[hydroxy(2-piperidyl)methyl]benzene-1,2-diol	C1CCNC(C1)C(C2=CC(=C(C=C2)O)O)O	1.4955	2
1552	427265	InChI=1S/C32H18Cl2N2O4/c33-21-9-11-27-23(13-21)25(31(37)38)15-29(35-27)19-5-1-17(2-6-19)18-3-7-20(8-4-18)30-16-26(32(39)40)24-14-22(34)10-12-28(24)36-30/h1-16H,(H,37,38)(H,39,40)	2-[4-[4-(4-carboxy-6-chloro-2-quinolyl)phenyl]phenyl]-6-chloro-quinoline-4-carboxylic acid	C1=CC(=CC=C1C2=CC=C(C=C2)C3=NC4=C(C=C(C=C4)Cl)C(=C3)C(=O)O)C5=NC6=C(C=C(C=C6)Cl)C(=C5)C(=O)O	-1.29776	2
1553	426319	InChI=1S/C4H9N3O2/c5-2(4(7)9)1-3(6)8/h2H,1,5H2,(H2,6,8)(H2,7,9)	2-aminobutanediamide	C(C(C(=O)N)N)C(=O)N	1.57846	2
1554	424513	InChI=1S/C2H6N6/c3-6-2-7-5-1-8(2)4/h1H,3-4H2,(H,6,7)	3-hydrazino-1,2,4-triazol-4-amine	C1=NN=C(N1N)NN	-1.05722	2
1555	423583	InChI=1S/C11H17NS/c1-11(2,9-12)13-8-10-6-4-3-5-7-10/h3-7H,8-9,12H2,1-2H3	2-benzylsulfanyl-2-methyl-propan-1-amine	CC(C)(CN)SCC1=CC=CC=C1	1.56001	2
1556	423340	InChI=1S/C16H18N2O2/c1-11(18-7-6-17)12-4-5-13-9-15(19-2)16(20-3)10-14(13)8-12/h4-5,8-11,18H,7H2,1-3H3	2-[1-(6,7-dimethoxy-2-naphthyl)ethylamino]acetonitrile	CC(C1=CC2=CC(=C(C=C2C=C1)OC)OC)NCC#N	1.27835	2
1557	419722	InChI=1S/C11H13NO4/c12-11(10(15)16,7-9(13)14)6-8-4-2-1-3-5-8/h1-5H,6-7,12H2,(H,13,14)(H,15,16)	2-amino-2-benzyl-butanedioic acid	C1=CC=C(C=C1)CC(CC(=O)O)(C(=O)O)N	1.88254	2
1558	419678	InChI=1S/C17H11N3O/c21-17-16(12-5-1-2-7-15(12)20-17)19-14-9-3-8-13-11(14)6-4-10-18-13/h1-10H,(H,19,20,21)	3-(5-quinolylamino)indol-2-one	C1=CC2=C(C(=O)N=C2C=C1)NC3=CC=CC4=C3C=CC=N4	-1.09365	2
1559	419053	InChI=1S/C18H20N6O3/c1-18(2)22-16(19)21-17(20)23(18)13-6-4-8-15(10-13)27-11-12-5-3-7-14(9-12)24(25)26/h3-10H,11H2,1-2H3,(H4,19,20,21,22)	6,6-dimethyl-1-[3-[(3-nitrophenyl)methoxy]phenyl]-1,3,5-triazine-2,4-diamine	CC1(N=C(N=C(N1C2=CC(=CC=C2)OCC3=CC(=CC=C3)[N+](=O)[O-])N)N)C	-1.09564	2
1560	418581	InChI=1S/C20H19NO2/c22-20(23)19-10-5-11-21(19)13-15-12-14-6-1-2-7-16(14)18-9-4-3-8-17(15)18/h1-4,6-9,12,19H,5,10-11,13H2,(H,22,23)	1-(9-phenanthrylmethyl)pyrrolidine-2-carboxylic acid	C1CC(N(C1)CC2=CC3=CC=CC=C3C4=CC=CC=C42)C(=O)O	-1.84517	2
1561	417808	InChI=1S/C18H26NO/c1-19(11-9-15-7-8-16(13-15)14-19)12-10-18(20)17-5-3-2-4-6-17/h2-6,15-16H,7-14H2,1H3/q+1	3-(4-methyl-4-azoniabicyclo[4.2.1]nonan-4-yl)-1-phenyl-propan-1-one	C[N+]1(CCC2CCC(C2)C1)CCC(=O)C3=CC=CC=C3	-1.12546	2
1562	417395	InChI=1S/C7H9N3O2/c8-5(7(11)12)4-6-9-2-1-3-10-6/h1-3,5H,4,8H2,(H,11,12)	2-amino-3-pyrimidin-2-yl-propanoic acid	C1=CN=C(N=C1)CC(C(=O)O)N	1.55319	2
1563	417330	InChI=1S/C10H13NO2/c11-9-6-2-1-4-8(9)5-3-7-10(12)13/h1-2,4,6H,3,5,7,11H2,(H,12,13)	4-(2-aminophenyl)butanoic acid	C1=CC=C(C(=C1)CCCC(=O)O)N	-1.61349	2
1564	414285	InChI=1S/C14H14N4O2S/c15-21(19,20)11-7-5-10(6-8-11)16-9-14-17-12-3-1-2-4-13(12)18-14/h1-8,16H,9H2,(H,17,18)(H2,15,19,20)	4-(1H-benzimidazol-2-ylmethylamino)benzenesulfonamide	C1=CC=C2C(=C1)NC(=N2)CNC3=CC=C(C=C3)S(=O)(=O)N	1.68603	2
1565	413284	InChI=1S/C19H18ClN3O3/c1-22(10-9-18(24)25)17-12-23(26)19(13-5-3-2-4-6-13)15-11-14(20)7-8-16(15)21-17/h2-8,11H,9-10,12H2,1H3,(H,24,25)	3-[(7-chloro-4-oxido-5-phenyl-3H-1,4-benzodiazepin-4-ium-2-yl)-methyl-amino]propanoic acid	CN(CCC(=O)O)C1=NC2=C(C=C(C=C2)Cl)C(=[N+](C1)[O-])C3=CC=CC=C3	1.51018	2
1566	410260	InChI=1S/C13H26N2/c1-14-9-6-3-7-13(14)8-12-15-10-4-2-5-11-15/h13H,2-12H2,1H3	1-methyl-2-[2-(1-piperidyl)ethyl]piperidine	CN1CCCCC1CCN2CCCCC2	1.07472	2
1567	387276	InChI=1S/C7H10N2O3/c1-2-3-12-7(11)5(8)4-6(9)10/h1,5H,3-4,8H2,(H2,9,10)	prop-2-ynyl 2,4-diamino-4-oxo-butanoate	C#CCOC(=O)C(CC(=O)N)N	-1.70407	2
1568	372187	InChI=1S/C12H13BrO3/c1-16-11-5-4-10(13)8-3-2-7(12(14)15)6-9(8)11/h4-5,7H,2-3,6H2,1H3,(H,14,15)	5-bromo-8-methoxy-tetralin-2-carboxylic acid	COC1=C2CC(CCC2=C(C=C1)Br)C(=O)O	-1.02056	2
1569	367336	InChI=1S/C17H13FO2/c1-12(19)15(11-14-9-5-6-10-16(14)18)17(20)13-7-3-2-4-8-13/h2-11H,1H3	2-[(2-fluorophenyl)methylene]-1-phenyl-butane-1,3-dione	CC(=O)C(=CC1=CC=CC=C1F)C(=O)C2=CC=CC=C2	-1.94019	2
1570	357051	InChI=1S/C4H11NO3/c6-2-1-5(3-7)4-8/h6-8H,1-4H2	2-[bis(hydroxymethyl)amino]ethanol	C(CO)N(CO)CO	-1.34848	2
1571	342558	InChI=1S/C13H9N3O2/c14-8-10(13(17)11-4-3-7-18-11)9-16-12-5-1-2-6-15-12/h1-7,9H,(H,15,16)	2-(furan-2-carbonyl)-3-(2-pyridylamino)prop-2-enenitrile	C1=CC=NC(=C1)NC=C(C#N)C(=O)C2=CC=CO2	-1.10057	2
1572	341155	InChI=1S/C19H19Cl3N2O5S/c1-11-5-12(2)10-23(9-11)30(27,28)14-7-16(21)19(17(22)8-14)29-18-4-3-13(24(25)26)6-15(18)20/h3-4,6-8,11-12H,5,9-10H2,1-2H3	1-[3,5-dichloro-4-(2-chloro-4-nitro-phenoxy)phenyl]sulfonyl-3,5-dimethyl-piperidine	CC1CC(CN(C1)S(=O)(=O)C2=CC(=C(C(=C2)Cl)OC3=C(C=C(C=C3)[N+](=O)[O-])Cl)Cl)C	1.00349	2
1573	340857	InChI=1S/C32H24N6/c33-31-35-27(23-17-9-3-10-18-23)25(21-13-5-1-6-14-21)29(37-31)30-26(22-15-7-2-8-16-22)28(36-32(34)38-30)24-19-11-4-12-20-24/h1-20H,(H2,33,35,37)(H2,34,36,38)	4-(2-amino-5,6-diphenyl-pyrimidin-4-yl)-5,6-diphenyl-pyrimidin-2-amine	C1=CC=C(C=C1)C2=C(N=C(N=C2C3=NC(=NC(=C3C4=CC=CC=C4)C5=CC=CC=C5)N)N)C6=CC=CC=C6	1.50277	2
1574	336423	InChI=1S/C24H26N4O/c1-18-7-5-6-10-20(18)16-28-22-11-13-26(15-19-8-3-2-4-9-19)17-21(22)23(29)27-14-12-25-24(27)28/h2-10H,11-17H2,1H3		CC1=CC=CC=C1CN2C3=C(CN(CC3)CC4=CC=CC=C4)C(=O)N5C2=NCC5	-1.21144	2
1575	331161	InChI=1S/C25H31ClN2O/c1-16-20(28-12-8-9-13-28)14-18-21(25(4,5)15-24(18,2)3)22(16)27-23(29)17-10-6-7-11-19(17)26/h6-7,10-11,14H,8-9,12-13,15H2,1-5H3,(H,27,29)	2-chloro-N-(1,1,3,3,5-pentamethyl-6-pyrrolidin-1-yl-indan-4-yl)benzamide	CC1=C(C=C2C(=C1NC(=O)C3=CC=CC=C3Cl)C(CC2(C)C)(C)C)N4CCCC4	1.34734	2
1576	330855	InChI=1S/C6H13O4P/c1-6(2,3)5(7)4-11(8,9)10/h4H2,1-3H3,(H2,8,9,10)	(3,3-dimethyl-2-oxo-butyl)phosphonic acid	CC(C)(C)C(=O)CP(=O)(O)O	1.80068	2
1577	330385	InChI=1S/C8H14N4S4/c1-13-8(14-6-9-2-3-10-6)15-7(16-8)11-4-5-12-7/h11-12H,2-5H2,1H3,(H,9,10)	2-(4,5-dihydro-1H-imidazol-2-ylsulfanyl)-2-methylsulfanyl-1,3-dithia-5,8-diazaspiro[3.4]octane	CSC1(SC2(S1)NCCN2)SC3=NCCN3	-1.71983	2
1578	329203	InChI=1S/C22H35N2PS/c26-25(20-11-3-1-4-12-20,21-13-5-2-6-14-21)22(24-16-7-8-17-24)19-10-9-15-23-18-19/h9-10,15,18,20-22H,1-8,11-14,16-17H2	dicyclohexyl-[3-pyridyl(pyrrolidin-1-yl)methyl]-thioxo-$l^{5}-phosphane	C1CCC(CC1)P(=S)(C2CCCCC2)C(C3=CN=CC=C3)N4CCCC4	1.55762	2
1579	327610	InChI=1S/C12H23NO2/c1-12(2)8-14-9-13(12)10-15-11-6-4-3-5-7-11/h11H,3-10H2,1-2H3	3-(cyclohexoxymethyl)-4,4-dimethyl-oxazolidine	CC1(COCN1COC2CCCCC2)C	-1.98294	2
1580	325414	InChI=1S/C10H10N4O4S/c11-6(10(15)16)5-19-8-9(14(17)18)13-4-2-1-3-7(13)12-8/h1-4,6H,5,11H2,(H,15,16)	2-amino-3-(3-nitroimidazo[1,2-a]pyridin-2-yl)sulfanyl-propanoic acid	C1=CC2=NC(=C(N2C=C1)[N+](=O)[O-])SCC(C(=O)O)N	-1.3079	2
1581	323178	InChI=1S/C3H7N5O/c4-3-5-6-7-8(3)1-2-9/h9H,1-2H2,(H2,4,5,7)	2-(5-aminotetrazol-1-yl)ethanol	C(CO)N1C(=NN=N1)N	-1.09811	2
1582	322968	InChI=1S/C9H15NO3/c11-5-9(6-12)8(13)7-1-3-10(9)4-2-7/h7,11-12H,1-6H2	2,2-bis(hydroxymethyl)quinuclidin-3-one	C1CN2CCC1C(=O)C2(CO)CO	1.94576	2
1583	318492	InChI=1S/C9H7Br2NO4/c10-7(8(11)9(13)14)5-3-1-2-4-6(5)12(15)16/h1-4,7-8H,(H,13,14)	2,3-dibromo-3-(2-nitrophenyl)propanoic acid	C1=CC=C(C(=C1)C(C(C(=O)O)Br)Br)[N+](=O)[O-]	-1.11124	2
1584	318120	InChI=1S/C12H15N5O6/c13-9-5-10(15-3-14-9)17(4-16-5)11-7(20)6(19)8(23-11)12(21)22-2-1-18/h3-4,6-8,11,18-20H,1-2H2,(H2,13,14,15)	2-hydroxyethyl 5-(6-aminopurin-9-yl)-3,4-dihydroxy-tetrahydrofuran-2-carboxylate	C1=NC2=C(C(=N1)N)N=CN2C3C(C(C(O3)C(=O)OCCO)O)O	1.36615	2
1585	316705	InChI=1S/C20H26/c1-19(2,17-11-7-5-8-12-17)15-16-20(3,4)18-13-9-6-10-14-18/h5-14H,15-16H2,1-4H3	(1,1,4-trimethyl-4-phenyl-pentyl)benzene	CC(C)(CCC(C)(C)C1=CC=CC=C1)C2=CC=CC=C2	1.91585	2
1586	314325	InChI=1S/C5H8N2O2S/c8-4(9)3-10-5-6-1-2-7-5/h1-3H2,(H,6,7)(H,8,9)	2-(4,5-dihydro-1H-imidazol-2-ylsulfanyl)acetic acid	C1CN=C(N1)SCC(=O)O	-1.35834	2
1587	311873	InChI=1S/C6H10N2O2/c7-5(9)3-1-2-4-6(8)10/h1-2H,3-4H2,(H2,7,9)(H2,8,10)	hex-3-enediamide	C(C=CCC(=O)N)C(=O)N	1.92055	2
1588	307727	InChI=1S/C15H17N3O3S/c1-10-4-3-5-11(2)14(10)18-15(19)17-12-6-8-13(9-7-12)22(16,20)21/h3-9H,1-2H3,(H2,16,20,21)(H2,17,18,19)	1-(2,6-dimethylphenyl)-3-(4-sulfamoylphenyl)urea	CC1=C(C(=CC=C1)C)NC(=O)NC2=CC=C(C=C2)S(=O)(=O)N	-1.16771	2
1589	291903	InChI=1S/C34H46O2/c1-19-13-25(31(35)29(15-19)33(7,8)9)17-27-21(3)23(5)28(24(6)22(27)4)18-26-14-20(2)16-30(32(26)36)34(10,11)12/h13-16,35-36H,17-18H2,1-12H3	2-tert-butyl-6-[[4-[(3-tert-butyl-2-hydroxy-5-methyl-phenyl)methyl]-2,3,5,6-tetramethyl-phenyl]methyl]-4-methyl-phenol	CC1=CC(=C(C(=C1)C(C)(C)C)O)CC2=C(C(=C(C(=C2C)C)CC3=C(C(=CC(=C3)C)C(C)(C)C)O)C)C	1.64616	2
1590	287290	InChI=1S/C4H8N2O4/c5-1(3(7)8)2(6)4(9)10/h1-2H,5-6H2,(H,7,8)(H,9,10)	2,3-diaminobutanedioic acid	C(C(C(=O)O)N)(C(=O)O)N	-1.73107	2
1591	284751	InChI=1S/C18H18O8/c19-11(20)9-10(12(21)22)16-6-18(16,14(25)26)17(13(23)24)5-3-8(16)7-2-1-4-15(7,9)17/h9-10H,1-6H2,(H,19,20)(H,21,22)(H,23,24)(H,25,26)		C1CC2=C3CCC4(C2(C1)C(C(C35C4(C5)C(=O)O)C(=O)O)C(=O)O)C(=O)O	1.53297	2
1592	279658	InChI=1S/C12H21NO5/c1-6-8(11(15)17-4)10(14)9(12(16)18-5)7(2)13(6)3/h6-10,14H,1-5H3	dimethyl 4-hydroxy-1,2,6-trimethyl-piperidine-3,5-dicarboxylate	CC1C(C(C(C(N1C)C)C(=O)OC)O)C(=O)OC	-1.14902	2
1593	278037	InChI=1S/C27H18N2O4/c30-25(21-10-4-1-7-17(21)18-8-3-6-12-23(18)27(32)33)28-16-13-14-20-19-9-2-5-11-22(19)26(31)29-24(20)15-16/h1-15H,(H,28,30)(H,29,31)(H,32,33)	2-[2-[(6-oxo-5H-phenanthridin-3-yl)carbamoyl]phenyl]benzoic acid	C1=CC=C2C(=C1)C3=C(C=C(C=C3)NC(=O)C4=CC=CC=C4C5=CC=CC=C5C(=O)O)NC2=O	-1.01793	2
1594	275520	InChI=1S/C16H15NO2S/c17-14(16(18)19)9-20-15-12-7-3-1-5-10(12)11-6-2-4-8-13(11)15/h1-8,14-15H,9,17H2,(H,18,19)	2-amino-3-(9H-fluoren-9-ylsulfanyl)propanoic acid	C1=CC=C2C(=C1)C(C3=CC=CC=C32)SCC(C(=O)O)N	1.82315	2
1595	275466	InChI=1S/C14H9NO3S/c16-13(17)9-5-7-10(8-6-9)18-14-15-11-3-1-2-4-12(11)19-14/h1-8H,(H,16,17)	4-(1,3-benzothiazol-2-yloxy)benzoic acid	C1=CC=C2C(=C1)N=C(S2)OC3=CC=C(C=C3)C(=O)O	1.79244	2
1596	275186	InChI=1S/C21H26N2O6S/c1-28-21(24)19-15-10-17-20-14(13-4-2-3-5-16(13)22-20)8-9-23(17)11-12(15)6-7-18(19)29-30(25,26)27/h2-5,12,15,17-19,22H,6-11H2,1H3,(H,25,26,27)	methyl 18-sulfooxy-1,3,11,12,14,15,16,17,18,19,20,21-dodecahydroyohimban-19-carboxylate	COC(=O)C1C(CCC2C1CC3C4=C(CCN3C2)C5=CC=CC=C5N4)OS(=O)(=O)O	-1.73172	2
1597	274998	InChI=1S/C9H10N2O4/c1-15-8-4-2-7(3-5-8)11(10-14)6-9(12)13/h2-5H,6H2,1H3,(H,12,13)	2-(4-methoxy-N-nitroso-anilino)acetic acid	COC1=CC=C(C=C1)N(CC(=O)O)N=O	1.48702	2
1598	272785	InChI=1S/C14H12O10/c15-5-11(7(17)18)1-12(8(19)20)3-14(5,10(23)24)4-13(2-11,6(12)16)9(21)22/h1-4H2,(H,17,18)(H,19,20)(H,21,22)(H,23,24)	2,6-dioxoadamantane-1,3,5,7-tetracarboxylic acid	C1C2(CC3(CC(C2=O)(CC1(C3=O)C(=O)O)C(=O)O)C(=O)O)C(=O)O	-1.77297	2
1599	272750	InChI=1S/C11H9NO5/c13-8(14)6-12-10(15)9(17-11(12)16)7-4-2-1-3-5-7/h1-5,9H,6H2,(H,13,14)	2-(2,4-dioxo-5-phenyl-oxazolidin-3-yl)acetic acid	C1=CC=C(C=C1)C2C(=O)N(C(=O)O2)CC(=O)O	-1.05813	2
1600	272572	InChI=1S/C20H15N3O7S2/c21-18-15(32(28,29)30)9-14(23-10-4-3-5-11(8-10)31(22,26)27)16-17(18)20(25)13-7-2-1-6-12(13)19(16)24/h1-9,23H,21H2,(H2,22,26,27)(H,28,29,30)	1-amino-9,10-dioxo-4-(3-sulfamoylanilino)anthracene-2-sulfonic acid	C1=CC=C2C(=C1)C(=O)C3=C(C2=O)C(=C(C=C3NC4=CC(=CC=C4)S(=O)(=O)N)S(=O)(=O)O)N	-1.50187	2
1601	272364	InChI=1S/C24H19NO2/c26-23(19-10-3-1-4-11-19)17-21-16-15-18-9-7-8-14-22(18)25(21)24(27)20-12-5-2-6-13-20/h1-16,21H,17H2	2-(1-benzoyl-2H-quinolin-2-yl)-1-phenyl-ethanone	C1=CC=C(C=C1)C(=O)CC2C=CC3=CC=CC=C3N2C(=O)C4=CC=CC=C4	1.03582	2
1602	272358	InChI=1S/C25H18N2O/c1-17-11-13-19(14-12-17)22-24(20-8-3-2-4-9-20)28-25(27-22)23-21-10-6-5-7-18(21)15-16-26-23/h2-16H,1H3	2-(1-isoquinolyl)-5-phenyl-4-(p-tolyl)oxazole	CC1=CC=C(C=C1)C2=C(OC(=N2)C3=NC=CC4=CC=CC=C43)C5=CC=CC=C5	-1.74836	2
1603	272344	InChI=1S/C20H14N2O5S/c23-20(24)15-18(17-14-9-5-4-6-12(14)10-11-21-17)22-16(19(15)28(25,26)27)13-7-2-1-3-8-13/h1-11,22H,(H,23,24)(H,25,26,27)	2-(1-isoquinolyl)-5-phenyl-4-sulfo-1H-pyrrole-3-carboxylic acid	C1=CC=C(C=C1)C2=C(C(=C(N2)C3=NC=CC4=CC=CC=C43)C(=O)O)S(=O)(=O)O	-1.07551	2
1604	272245	InChI=1S/C12H18N6/c1-2-14-11(13-1)9-17-5-7-18(8-6-17)10-12-15-3-4-16-12/h1-4H,5-10H2,(H,13,14)(H,15,16)	1,4-bis(1H-imidazol-2-ylmethyl)piperazine	C1CN(CCN1CC2=NC=CN2)CC3=NC=CN3	1.73831	2
1605	269325	InChI=1S/C9H9N3/c1-6-7-4-2-3-5-8(7)12-9(10)11-6/h2-5H,1H3,(H2,10,11,12)	4-methylquinazolin-2-amine	CC1=NC(=NC2=CC=CC=C12)N	1.81503	2
1606	268806	InChI=1S/C21H31NO3/c1-15(23)18-12-13-20(24)19(21(18)25)14-22(16-8-4-2-5-9-16)17-10-6-3-7-11-17/h12-13,16-17,24-25H,2-11,14H2,1H3	1-[3-[(dicyclohexylamino)methyl]-2,4-dihydroxy-phenyl]ethanone	CC(=O)C1=C(C(=C(C=C1)O)CN(C2CCCCC2)C3CCCCC3)O	1.79533	2
1607	260743	InChI=1S/C21H16N2O/c24-21(16-7-11-23-12-8-16)20-14-17(13-15-5-9-22-10-6-15)18-3-1-2-4-19(18)20/h1-14,21,24H	4-pyridyl-[3-(4-pyridylmethylene)inden-1-yl]methanol	C1=CC=C2C(=C1)C(=CC2=CC3=CC=NC=C3)C(C4=CC=NC=C4)O	1.8681	2
1608	258376	InChI=1S/C8H9NO3/c10-7(3-4-8(11)12)6-2-1-5-9-6/h1-2,5,9H,3-4H2,(H,11,12)	4-oxo-4-(1H-pyrrol-2-yl)butanoic acid	C1=CNC(=C1)C(=O)CCC(=O)O	1.11876	2
1609	257352	InChI=1S/C9H8N2O/c1-6-9(12)7-4-2-3-5-8(7)11-10-6/h2-5H,1H3,(H,11,12)	3-methyl-1H-cinnolin-4-one	CC1=NNC2=CC=CC=C2C1=O	-1.27068	2
1610	255798	InChI=1S/C15H10O5/c16-13(9-4-2-1-3-5-9)11-7-6-10(14(17)18)8-12(11)15(19)20/h1-8H,(H,17,18)(H,19,20)	4-benzoylbenzene-1,3-dicarboxylic acid	C1=CC=C(C=C1)C(=O)C2=C(C=C(C=C2)C(=O)O)C(=O)O	1.04422	2
1611	252485	InChI=1S/C8H19N3/c9-3-6-11-7-8-1-4-10-5-2-8/h8,10-11H,1-7,9H2	N'-(4-piperidylmethyl)ethane-1,2-diamine	C1CNCCC1CNCCN	-1.79238	2
1612	250319	InChI=1S/C24H30N2S4/c1-3-7-21(8-4-1)19-25-15-11-23(12-16-25)27-29-24(30-28-23)13-17-26(18-14-24)20-22-9-5-2-6-10-22/h1-10H,11-20H2	3,12-dibenzyl-7,8,15,16-tetrathia-3,12-diazadispiro[5.2.5^{9}.2^{6}]hexadecane	C1CN(CCC12SSC3(CCN(CC3)CC4=CC=CC=C4)SS2)CC5=CC=CC=C5	1.0652	2
1613	247982	InChI=1S/C30H22N6O/c1-19-29(33-27-9-5-3-7-25(27)31-19)21-11-15-23(16-12-21)35-36(37)24-17-13-22(14-18-24)30-20(2)32-26-8-4-6-10-28(26)34-30/h3-18H,1-2H3	[4-(3-methylquinoxalin-2-yl)phenyl]-[4-(3-methylquinoxalin-2-yl)phenyl]imino-oxido-ammonium	CC1=NC2=CC=CC=C2N=C1C3=CC=C(C=C3)N=[N+](C4=CC=C(C=C4)C5=NC6=CC=CC=C6N=C5C)[O-]	1.15496	2
1614	247165	InChI=1S/C11H12N2O2/c12-8-2-3-10-9(5-8)7(6-13-10)1-4-11(14)15/h2-3,5-6,13H,1,4,12H2,(H,14,15)	3-(5-amino-1H-indol-3-yl)propanoic acid	C1=CC2=C(C=C1N)C(=CN2)CCC(=O)O	1.56158	2
1615	246671	InChI=1S/C14H18N4/c1-15-13(11-3-7-17-8-4-11)14(16-2)12-5-9-18-10-6-12/h3-10,13-16H,1-2H3	N,N'-dimethyl-1,2-bis(4-pyridyl)ethane-1,2-diamine	CNC(C1=CC=NC=C1)C(C2=CC=NC=C2)NC	-1.64448	2
1616	241476	InChI=1S/C20H21Cl4NO2/c21-15-6-12(7-16(22)19(15)26)10-25(14-4-2-1-3-5-14)11-13-8-17(23)20(27)18(24)9-13/h6-9,14,26-27H,1-5,10-11H2	2,6-dichloro-4-[[cyclohexyl-[(3,5-dichloro-4-hydroxy-phenyl)methyl]amino]methyl]phenol	C1CCC(CC1)N(CC2=CC(=C(C(=C2)Cl)O)Cl)CC3=CC(=C(C(=C3)Cl)O)Cl	1.48805	2
1617	241399	InChI=1S/C28H35NO2/c1-27(2,3)22-12-14-25(30)20(16-22)18-29(24-10-8-7-9-11-24)19-21-17-23(28(4,5)6)13-15-26(21)31/h7-17,30-31H,18-19H2,1-6H3	4-tert-butyl-2-[[N-[(5-tert-butyl-2-hydroxy-phenyl)methyl]anilino]methyl]phenol	CC(C)(C)C1=CC(=C(C=C1)O)CN(CC2=C(C=CC(=C2)C(C)(C)C)O)C3=CC=CC=C3	1.45958	2
1618	241222	InChI=1S/C23H32N2O5/c26-20-21-17(11-24(13-29-21)15-7-3-1-4-8-15)19(23(27)28)18-12-25(14-30-22(18)20)16-9-5-2-6-10-16/h15-16,26H,1-14H2,(H,27,28)	3,7-dicyclohexyl-10-hydroxy-2,4,6,8-tetrahydro-[1,3]oxazino[5,6-g][1,3]benzoxazine-5-carboxylic acid	C1CCC(CC1)N2CC3=C(C4=C(C(=C3OC2)O)OCN(C4)C5CCCCC5)C(=O)O	-1.92338	2
1619	241158	InChI=1S/C13H14As2O6/c16-14(17,18)12-5-1-10(2-6-12)9-11-3-7-13(8-4-11)15(19,20)21/h1-8H,9H2,(H2,16,17,18)(H2,19,20,21)	[4-[(4-arsonophenyl)methyl]phenyl]arsonic acid	C1=CC(=CC=C1CC2=CC=C(C=C2)[As](=O)(O)O)[As](=O)(O)O	-1.48094	2
1620	241059	InChI=1S/C18H29NO/c1-13-10-15(18(2,3)4)11-14(17(13)20)12-19-16-8-6-5-7-9-16/h10-11,16,19-20H,5-9,12H2,1-4H3	4-tert-butyl-2-[(cyclohexylamino)methyl]-6-methyl-phenol	CC1=C(C(=CC(=C1)C(C)(C)C)CNC2CCCCC2)O	-1.4874	2
1621	240684	InChI=1S/C23H17ClN2/c24-23(25-22-17-9-11-18-10-7-8-16-21(18)22)26(19-12-3-1-4-13-19)20-14-5-2-6-15-20/h1-17H	N'-(1-naphthyl)-N,N-diphenyl-carbamimidoyl chloride	C1=CC=C(C=C1)N(C2=CC=CC=C2)C(=NC3=CC=CC4=CC=CC=C43)Cl	1.5398	2
1622	240386	InChI=1S/C21H19NO4/c23-19-15-6-2-1-5-13(15)14-10-9-12(11-18(14)19)22-20(24)16-7-3-4-8-17(16)21(25)26/h1-2,5-6,9-11,16-17H,3-4,7-8H2,(H,22,24)(H,25,26)	2-[(9-oxofluoren-2-yl)carbamoyl]cyclohexanecarboxylic acid	C1CCC(C(C1)C(=O)NC2=CC3=C(C=C2)C4=CC=CC=C4C3=O)C(=O)O	1.12641	2
1623	239763	InChI=1S/C23H35F3O3/c1-21-9-7-14(27)11-13(21)3-4-15-16-5-6-18(22(16,2)10-8-17(15)21)19(28)12-20(29)23(24,25)26/h13-18,20,27,29H,3-12H2,1-2H3	4,4,4-trifluoro-3-hydroxy-1-(3-hydroxy-10,13-dimethyl-2,3,4,5,6,7,8,9,11,12,14,15,16,17-tetradecahydro-1H-cyclopenta[a]phenanthren-17-yl)butan-1-one	CC12CCC(CC1CCC3C2CCC4(C3CCC4C(=O)CC(C(F)(F)F)O)C)O	-1.73376	2
1624	238457	InChI=1S/C15H15NO/c1-2-14(17)15(12-8-4-3-5-9-12)13-10-6-7-11-16-13/h3-11,15H,2H2,1H3	1-phenyl-1-(2-pyridyl)butan-2-one	CCC(=O)C(C1=CC=CC=C1)C2=CC=CC=N2	-1.8065	2
1625	238450	InChI=1S/C14H15NO/c1-10(2)14(16)9-12-8-7-11-5-3-4-6-13(11)15-12/h3-8,10H,9H2,1-2H3	3-methyl-1-(2-quinolyl)butan-2-one	CC(C)C(=O)CC1=NC2=CC=CC=C2C=C1	-1.7632	2
1626	238356	InChI=1S/C14H21NO/c1-11(2)13(16)14(3,4)9-8-12-7-5-6-10-15-12/h5-7,10-11H,8-9H2,1-4H3	2,4,4-trimethyl-6-(2-pyridyl)hexan-3-one	CC(C)C(=O)C(C)(C)CCC1=CC=CC=N1	1.9265	2
1627	238336	InChI=1S/C13H12N2O/c1-10(12-4-2-3-7-15-12)13(16)11-5-8-14-9-6-11/h2-10H,1H3	2-(2-pyridyl)-1-(4-pyridyl)propan-1-one	CC(C1=CC=CC=N1)C(=O)C2=CC=NC=C2	-1.7598	2
1628	236579	InChI=1S/C12H19ClN2O/c1-14(2)7-9-5-10(8-15(3)4)12(16)11(13)6-9/h5-6,16H,7-8H2,1-4H3	2-chloro-4,6-bis[(dimethylamino)methyl]phenol	CN(C)CC1=CC(=C(C(=C1)Cl)O)CN(C)C	1.09972	2
1629	236265	InChI=1S/C13H20N2O3/c1-14(2)7-10-5-9(13(17)18)6-11(12(10)16)8-15(3)4/h5-6,16H,7-8H2,1-4H3,(H,17,18)	3,5-bis[(dimethylamino)methyl]-4-hydroxy-benzoic acid	CN(C)CC1=CC(=CC(=C1O)CN(C)C)C(=O)O	-1.24283	2
1630	235633	InChI=1S/C24H22N2O4S2/c27-31(28,23-11-9-19-5-1-3-7-21(19)17-23)25-13-15-26(16-14-25)32(29,30)24-12-10-20-6-2-4-8-22(20)18-24/h1-12,17-18H,13-16H2	1,4-bis(2-naphthylsulfonyl)piperazine	C1CN(CCN1S(=O)(=O)C2=CC3=CC=CC=C3C=C2)S(=O)(=O)C4=CC5=CC=CC=C5C=C4	-1.83785	2
1631	235298	InChI=1S/C12H19N5O3/c1-14(2)5-6-17-8(7-18)13-10-9(17)11(19)16(4)12(20)15(10)3/h18H,5-7H2,1-4H3	7-[2-(dimethylamino)ethyl]-8-(hydroxymethyl)-1,3-dimethyl-purine-2,6-dione	CN1C2=C(C(=O)N(C1=O)C)N(C(=N2)CO)CCN(C)C	-1.57213	2
1632	234474	InChI=1S/C13H9N3O2S/c17-16(18)10-7-5-9(6-8-10)14-13-15-11-3-1-2-4-12(11)19-13/h1-8H,(H,14,15)	N-(4-nitrophenyl)-1,3-benzothiazol-2-amine	C1=CC=C2C(=C1)N=C(S2)NC3=CC=C(C=C3)[N+](=O)[O-]	1.31198	2
1633	233718	InChI=1S/C9H10N4O2/c10-8(13-9(11)15)12-7(14)6-4-2-1-3-5-6/h1-5H,(H5,10,11,12,13,14,15)	N-(N'-carbamoylcarbamimidoyl)benzamide	C1=CC=C(C=C1)C(=O)NC(=NC(=O)N)N	-1.05708	2
1634	231852	InChI=1S/C16H10O7/c17-13(9-3-1-2-4-10(9)14(18)19)8-5-6-11(15(20)21)12(7-8)16(22)23/h1-7H,(H,18,19)(H,20,21)(H,22,23)	4-(2-carboxybenzoyl)phthalic acid	C1=CC=C(C(=C1)C(=O)C2=CC(=C(C=C2)C(=O)O)C(=O)O)C(=O)O	1.5237	2
1635	230795	InChI=1S/C16H14O2/c17-16(18)15(11-13-7-3-1-4-8-13)12-14-9-5-2-6-10-14/h1-11H,12H2,(H,17,18)	2-benzyl-3-phenyl-prop-2-enoic acid	C1=CC=C(C=C1)CC(=CC2=CC=CC=C2)C(=O)O	-1.14143	2
1636	229300	InChI=1S/C13H15NO3/c15-11(10-6-2-1-3-7-10)14-13(12(16)17)8-4-5-9-13/h1-3,6-7H,4-5,8-9H2,(H,14,15)(H,16,17)	1-benzamidocyclopentanecarboxylic acid	C1CCC(C1)(C(=O)O)NC(=O)C2=CC=CC=C2	1.6969	2
1637	227454	InChI=1S/C20H16O2/c1-22-20-14-11-15-7-5-6-10-17(15)18(20)12-13-19(21)16-8-3-2-4-9-16/h2-14H,1H3	3-(2-methoxy-1-naphthyl)-1-phenyl-prop-2-en-1-one	COC1=C(C2=CC=CC=C2C=C1)C=CC(=O)C3=CC=CC=C3	-1.68873	2
1638	226105	InChI=1S/C19H12O4S/c20-17(21)10-24(23)16-9-8-12-11-4-1-2-5-13(11)19(22)15-7-3-6-14(16)18(12)15/h1-9H,10H2,(H,20,21)	2-(7-oxobenzo[a]phenalen-3-yl)sulfinylacetic acid	C1=CC=C2C(=C1)C3=C4C(=C(C=C3)S(=O)CC(=O)O)C=CC=C4C2=O	1.79245	2
1639	225483	InChI=1S/C9H9NO4/c11-8(12)5-10-7-3-1-6(2-4-7)9(13)14/h1-4,10H,5H2,(H,11,12)(H,13,14)	4-(carboxymethylamino)benzoic acid	C1=CC(=CC=C1C(=O)O)NCC(=O)O	1.76251	2
1640	201649	InChI=1S/C18H22N8O2S2/c1-23-13-11(15(27)25(3)17(23)29)19-9(21-13)7-5-6-8-10-20-12-14(22-10)24(2)18(30)26(4)16(12)28/h5-8H2,1-4H3,(H,19,21)(H,20,22)	8-[4-(1,3-dimethyl-6-oxo-2-thioxo-7H-purin-8-yl)butyl]-1,3-dimethyl-2-thioxo-7H-purin-6-one	CN1C2=C(C(=O)N(C1=S)C)NC(=N2)CCCCC3=NC4=C(N3)C(=O)N(C(=S)N4C)C	-1.87517	2
1641	172268	InChI=1S/C12H24N2O2/c15-13(7-3-1-4-8-13)11-12-14(16)9-5-2-6-10-14/h1-12H2	1-oxido-1-[2-(1-oxidopiperidin-1-ium-1-yl)ethyl]piperidin-1-ium	C1CC[N+](CC1)(CC[N+]2(CCCCC2)[O-])[O-]	1.17491	2
1642	141219	InChI=1S/C10H20N2/c1-9(2)7-12(6-5-11)8-10(3)4/h9-10H,6-8H2,1-4H3	2-(diisobutylamino)acetonitrile	CC(C)CN(CC#N)CC(C)C	1.00578	2
1643	136488	InChI=1S/C5H10N2O4/c6-3(2-8)5(11)7-1-4(9)10/h3,8H,1-2,6H2,(H,7,11)(H,9,10)	2-[(2-amino-3-hydroxy-propanoyl)amino]acetic acid	C(C(C(=O)NCC(=O)O)N)O	-1.63344	2
1644	111186	InChI=1S/C4H9NO5S/c1-2-4(5(6)7)3-11(8,9)10/h4H,2-3H2,1H3,(H,8,9,10)	2-nitrobutane-1-sulfonic acid	CCC(CS(=O)(=O)O)[N+](=O)[O-]	1.32754	2
1645	102685	InChI=1S/C4H9N3O2/c1-2(3(8)9)7-4(5)6/h2H,1H3,(H,8,9)(H4,5,6,7)	2-guanidinopropanoic acid	CC(C(=O)O)N=C(N)N	1.4673	2
1646	101104	InChI=1S/C11H12O2/c1-2-6-10(11(12)13)9-7-4-3-5-8-9/h2-5,7-8,10H,1,6H2,(H,12,13)	2-phenylpent-4-enoic acid	C=CCC(C1=CC=CC=C1)C(=O)O	-1.32756	2
1647	98738	InChI=1S/C19H21NO4S/c1-15-7-9-17(10-8-15)25(23,24)20-13-11-19(12-14-20,18(21)22)16-5-3-2-4-6-16/h2-10H,11-14H2,1H3,(H,21,22)	4-phenyl-1-(p-tolylsulfonyl)piperidine-4-carboxylic acid	CC1=CC=C(C=C1)S(=O)(=O)N2CCC(CC2)(C3=CC=CC=C3)C(=O)O	-1.67593	2
1648	97710	InChI=1S/C8H12NO3P/c9-8(13(10,11)12)6-7-4-2-1-3-5-7/h1-5,8H,6,9H2,(H2,10,11,12)	(1-amino-2-phenyl-ethyl)phosphonic acid	C1=CC=C(C=C1)CC(N)P(=O)(O)O	1.70198	2
1649	78328	InChI=1S/C8H19N3/c1-10-5-7-11(8-6-10)4-2-3-9/h2-9H2,1H3	3-(4-methylpiperazin-1-yl)propan-1-amine	CN1CCN(CC1)CCCN	-1.62753	2
1650	72192	InChI=1S/C11H13N5O2/c12-11-14-9-8(10(18)15-11)13-5-16(9)7-2-1-6(3-7)4-17/h1-2,5-7,17H,3-4H2,(H3,12,14,15,18)	2-amino-9-[4-(hydroxymethyl)cyclopent-2-en-1-yl]-3H-purin-6-one	C1C(C=CC1N2C=NC3=C2NC(=NC3=O)N)CO	1.76898	2
1651	71166	InChI=1S/C21H20N6O/c1-11-7-17(22)15-9-13(3-5-19(15)24-11)26-21(28)27-14-4-6-20-16(10-14)18(23)8-12(2)25-20/h3-10H,1-2H3,(H2,22,24)(H2,23,25)(H2,26,27,28)	1,3-bis(4-amino-2-methyl-6-quinolyl)urea	CC1=NC2=C(C=C(C=C2)NC(=O)NC3=CC4=C(C=C3)N=C(C=C4N)C)C(=C1)N	1.20561	2
1652	67640	InChI=1S/C6H2F8O4/c7-3(8,1(15)16)5(11,12)6(13,14)4(9,10)2(17)18/h(H,15,16)(H,17,18)	2,2,3,3,4,4,5,5-octafluorohexanedioic acid	C(=O)(C(C(C(C(C(=O)O)(F)F)(F)F)(F)F)(F)F)O	1.7892	2
1653	37595	InChI=1S/C29H44O9/c1-27-9-5-16(37-26-24(33)23(32)22(31)21(14-30)38-26)13-15(27)3-4-20-19(27)6-10-28(2)18(7-11-29(20,28)35)17-8-12-36-25(17)34/h8,15-16,18-24,26,30-33,35H,3-7,9-14H2,1-2H3	4-[14-hydroxy-10,13-dimethyl-3-[3,4,5-trihydroxy-6-(hydroxymethyl)tetrahydropyran-2-yl]oxy-1,2,3,4,5,6,7,8,9,11,12,15,16,17-tetradecahydrocyclopenta[a]phenanthren-17-yl]-2H-furan-5-one	CC12CCC(CC1CCC3C2CCC4(C3(CCC4C5=CCOC5=O)O)C)OC6C(C(C(C(O6)CO)O)O)O	1.65385	2
1654	31277	InChI=1S/C4H6O4S/c5-3(6)1-9-2-4(7)8/h1-2H2,(H,5,6)(H,7,8)	2-(carboxymethylsulfanyl)acetic acid	C(C(=O)O)SCC(=O)O	-1.83139	2
1655	30993	InChI=1S/C5H11NO2S/c1-2-9-3-4(6)5(7)8/h4H,2-3,6H2,1H3,(H,7,8)	2-amino-3-ethylsulfanyl-propanoic acid	CCSCC(C(=O)O)N	-1.65468	2
1656	27136	InChI=1S/C5H12N2O3/c6-1-2-10-3-4(7)5(8)9/h4H,1-3,6-7H2,(H,8,9)	2-amino-3-(2-aminoethoxy)propanoic acid	C(COCC(C(=O)O)N)N	1.71269	2
1657	26587	InChI=1S/C15H10N2O2/c18-15(19)12-9-14(10-5-7-16-8-6-10)17-13-4-2-1-3-11(12)13/h1-9H,(H,18,19)	2-(4-pyridyl)quinoline-4-carboxylic acid	C1=CC=C2C(=C1)C(=CC(=N2)C3=CC=NC=C3)C(=O)O	-1.66319	2
1658	23749	InChI=1S/C12H12As2N2O6/c17-13(18,19)9-1-5-11(6-2-9)15-16-12-7-3-10(4-8-12)14(20,21)22/h1-8H,(H2,17,18,19)(H2,20,21,22)	[4-(4-arsonophenyl)azophenyl]arsonic acid	C1=CC(=CC=C1N=NC2=CC=C(C=C2)[As](=O)(O)O)[As](=O)(O)O	-1.52739	2
1659	20049	InChI=1S/C5H12N2O2S/c6-1-2-10-3-4(7)5(8)9/h4H,1-3,6-7H2,(H,8,9)	2-amino-3-(2-aminoethylsulfanyl)propanoic acid	C(CSCC(C(=O)O)N)N	1.00734	2
1660	19340	InChI=1S/C18H25N3O/c1-2-4-18-16(3-1)17(13-19-18)15-5-6-21(14-15)8-7-20-9-11-22-12-10-20/h1-4,13,15,19H,5-12,14H2	4-[2-[3-(1H-indol-3-yl)pyrrolidin-1-yl]ethyl]morpholine	C1CN(CC1C2=CNC3=CC=CC=C32)CCN4CCOCC4	-1.16855	2
1661	6266	InChI=1S/C18H21ClO4/c1-10(2)5-12-16(18(12,3)4)17(20)21-8-11-6-14-15(7-13(11)19)23-9-22-14/h5-7,12,16H,8-9H2,1-4H3	(6-chloro-1,3-benzodioxol-5-yl)methyl 2,2-dimethyl-3-(2-methylprop-1-enyl)cyclopropanecarboxylate	CC(=CC1C(C1(C)C)C(=O)OCC2=CC3=C(C=C2Cl)OCO3)C	1.34746	2
1662	5365	InChI=1S/C6H11NO4/c1-3(5(8)9)2-4(7)6(10)11/h3-4H,2,7H2,1H3,(H,8,9)(H,10,11)	2-amino-4-methyl-pentanedioic acid	CC(CC(C(=O)O)N)C(=O)O	1.61637	2
1663	4614	InChI=1S/C18H15NO3/c20-16(21)12-11-15-19-17(13-7-3-1-4-8-13)18(22-15)14-9-5-2-6-10-14/h1-10H,11-12H2,(H,20,21)	3-(4,5-diphenyloxazol-2-yl)propanoic acid	C1=CC=C(C=C1)C2=C(OC(=N2)CCC(=O)O)C3=CC=CC=C3	1.95663	2
1664	4120	InChI=1S/C18H24NO4/c1-19(2)14-8-12(9-15(19)17-16(14)23-17)22-18(21)13(10-20)11-6-4-3-5-7-11/h3-7,12-17,20H,8-10H2,1-2H3/q+1		C[N+]1(C2CC(CC1C3C2O3)OC(=O)C(CO)C4=CC=CC=C4)C	1.83818	2
1665	3496	InChI=1S/C3H8NO5P/c5-3(6)1-4-2-10(7,8)9/h4H,1-2H2,(H,5,6)(H2,7,8,9)	2-(phosphonomethylamino)acetic acid	C(C(=O)O)NCP(=O)(O)O	-1.19965	2
1666	2367	InChI=1S/C22H30FO8P/c1-12-8-16-15-5-4-13-9-14(24)6-7-19(13,2)21(15,23)17(25)10-20(16,3)22(12,27)18(26)11-31-32(28,29)30/h6-7,9,12,15-17,25,27H,4-5,8,10-11H2,1-3H3,(H2,28,29,30)	[2-(9-fluoro-11,17-dihydroxy-10,13,16-trimethyl-3-oxo-6,7,8,11,12,14,15,16-octahydrocyclopenta[a]phenanthren-17-yl)-2-oxo-ethyl] dihydrogen phosphate	CC1CC2C3CCC4=CC(=O)C=CC4(C3(C(CC2(C1(C(=O)COP(=O)(O)O)O)C)O)F)C	-1.33457	2
1667	2349	InChI=1S/C16H18N2O4S/c1-16(2)12(15(21)22)18-13(20)11(14(18)23-16)17-10(19)8-9-6-4-3-5-7-9/h3-7,11-12,14H,8H2,1-2H3,(H,17,19)(H,21,22)	3,3-dimethyl-7-oxo-6-[(2-phenylacetyl)amino]-4-thia-1-azabicyclo[3.2.0]heptane-2-carboxylic acid	CC1(C(N2C(S1)C(C2=O)NC(=O)CC3=CC=CC=C3)C(=O)O)C	1.04207	2
1668	51	InChI=1S/C5H6O5/c6-3(5(9)10)1-2-4(7)8/h1-2H2,(H,7,8)(H,9,10)	2-oxopentanedioic acid	C(CC(=O)O)C(=O)C(=O)O	1.04263	2
1669	6847234	InChI=1S/C16H10O7/c17-10-4-1-8-7(3-6-12(19)20)9-2-5-11(18)14(22)16(9)23-15(8)13(10)21/h1-6,17,19-21H	9-(3,3-dihydroxyprop-2-enylidene)-5,6-dihydroxy-xanthene-3,4-dione	C1=CC(=C(C2=C1C(=CC=C(O)O)C3=C(O2)C(=O)C(=O)C=C3)O)O	-0.149171	2
1670	6845967	InChI=1S/C17H15N3O/c1-20(18-12-14-7-3-5-9-16(14)21)17-11-10-13-6-2-4-8-15(13)19-17/h2-12,18H,1H3	6-[[2-methyl-2-(2-quinolyl)hydrazino]methylene]cyclohexa-2,4-dien-1-one	CN(C1=NC2=CC=CC=C2C=C1)NC=C3C=CC=CC3=O	-0.990659	2
1671	6712950	InChI=1S/C22H27NO3/c1-13(2)12-26-15-5-7-16-14(10-15)4-6-18-17(16)8-9-22(3)19(18)11-20(23-25)21(22)24/h5,7,10,17-19,25H,1,4,6,8-9,11-12H2,2-3H3	16-hydroxyimino-13-methyl-3-(2-methylallyloxy)-6,7,8,9,11,12,14,15-octahydrocyclopenta[a]phenanthren-17-one	CC(=C)COC1=CC2=C(C=C1)C3CCC4(C(C3CC2)CC(=NO)C4=O)C	0.877023	2
1672	6711197	InChI=1S/C9H8N2O5/c12-9(13)8(10-14)5-6-1-3-7(4-2-6)11(15)16/h1-4,14H,5H2,(H,12,13)	2-hydroxyimino-3-(4-nitrophenyl)propanoic acid	C1=CC(=CC=C1CC(=NO)C(=O)O)[N+](=O)[O-]	0.350116	2
1673	5384392	InChI=1S/C14H15NO5/c1-8-3-14(19)20-12-5-11(16)9(4-10(8)12)6-15(2)7-13(17)18/h3-5,16H,6-7H2,1-2H3,(H,17,18)	2-[(7-hydroxy-4-methyl-2-oxo-chromen-6-yl)methyl-methyl-amino]acetic acid	CC1=CC(=O)OC2=CC(=C(C=C12)CN(C)CC(=O)O)O	0.516613	2
1674	5356603	InChI=1S/C13H20N8O3/c1-18-10-9(11(23)19(2)13(18)24)14-12(15-10)16-17-21-5-3-20(4-6-21)7-8-22/h17,22H,3-8H2,1-2H3	8-[[4-(2-hydroxyethyl)piperazin-1-yl]hydrazono]-1,3-dimethyl-purine-2,6-dione	CN1C2=NC(=NNN3CCN(CC3)CCO)N=C2C(=O)N(C1=O)C	0.124245	2
1675	5122350	InChI=1S/C13H17NO4S2/c1-9-7-12-13(8-10(9)2)19-11(3)14(12)5-4-6-18-20(15,16)17/h7-8H,4-6H2,1-3H3	3-(2,5,6-trimethyl-1,3-benzothiazol-3-ium-3-yl)propyl sulfate	CC1=CC2=C(C=C1C)SC(=[N+]2CCCOS(=O)(=O)[O-])C	-0.428565	2
1676	4985372	InChI=1S/C43H59N3O12/c1-21-12-11-13-22(2)42(54)44-33-28(20-46-17-15-45(9)16-18-46)37(51)30-31(38(33)52)36(50)26(6)40-32(30)41(53)43(8,58-40)56-19-14-29(55-10)23(3)39(57-27(7)47)25(5)35(49)24(4)34(21)48/h11-14,19,21,23-25,29,34-35,39,48-52H,15-18,20H2,1-10H3,(H,44,54)		CC1C=CC=C(C(=O)NC2=C(C3=C(C4=C(C(=C3O)C)OC(C4=O)(OC=CC(C(C(C(C(C(C1O)C)O)C)OC(=O)C)C)OC)C)C(=C2CN5CCN(CC5)C)O)O)C	0.857746	2
1677	4075199	InChI=1S/C9H11N5O2/c1-2-5(9(15)16)14-8-6-7(11-3-10-6)12-4-13-8/h3-5H,2H2,1H3,(H,15,16)(H2,10,11,12,13,14)	2-(7H-purin-6-ylamino)butanoic acid	CCC(C(=O)O)NC1=NC=NC2=C1NC=N2	-0.206716	2
1678	3246680	InChI=1S/C17H11Cl2N3O3S2/c18-11-5-1-9(2-6-11)17(13(23)24,10-3-7-12(19)8-4-10)25-14-20-15(26)22-16(27)21-14/h1-8H,(H,23,24)(H2,20,21,22,26,27)	2,2-bis(4-chlorophenyl)-2-[(4,6-dithioxo-1H-1,3,5-triazin-2-yl)oxy]acetic acid	C1=CC(=CC=C1C(C2=CC=C(C=C2)Cl)(C(=O)O)OC3=NC(=S)NC(=S)N3)Cl	0.344045	2
1679	3246674	InChI=1S/C28H42N4S2/c33-27-29-23-19-15-11-7-3-1-5-9-13-17-21(23)25(31-27)26-22-18-14-10-6-2-4-8-12-16-20-24(22)30-28(34)32-26/h1-20H2,(H,29,31,33)(H,30,32,34)	4-(2-thioxo-5,6,7,8,9,10,11,12,13,14-decahydro-1H-cyclododeca[d]pyrimidin-4-yl)-5,6,7,8,9,10,11,12,13,14-decahydro-1H-cyclododeca[d]pyrimidine-2-thione	C1CCCCCC2=C(CCCC1)C(=NC(=S)N2)C3=NC(=S)NC4=C3CCCCCCCCCC4	0.0358315	2
1680	3246458	InChI=1S/C10H12N6O3/c1-4(18)11-8-7-9(14-6(3-17)13-7)16-10(15-8)12-5(2)19/h17H,3H2,1-2H3,(H3,11,12,13,14,15,16,18,19)	N-[2-acetamido-8-(hydroxymethyl)-7H-purin-6-yl]acetamide	CC(=O)NC1=NC(=NC2=C1NC(=N2)CO)NC(=O)C	0.0402149	2
1681	3246390	InChI=1S/C21H16N2O2S/c24-18-11-10-13-6-4-5-9-15(13)16(18)12-17-19(14-7-2-1-3-8-14)22-21(26)23-20(17)25/h1-11,24H,12H2,(H2,22,23,25,26)	5-[(2-hydroxy-1-naphthyl)methyl]-6-phenyl-2-thioxo-1H-pyrimidin-4-one	C1=CC=C(C=C1)C2=C(C(=O)NC(=S)N2)CC3=C(C=CC4=CC=CC=C43)O	-0.357767	2
1682	3246314	InChI=1S/C15H23N3OS/c1-15(2,12-19)18-10-8-17(9-11-18)14(20)16-13-6-4-3-5-7-13/h3-7,19H,8-12H2,1-2H3,(H,16,20)	4-(2-hydroxy-1,1-dimethyl-ethyl)-N-phenyl-piperazine-1-carbothioamide	CC(C)(CO)N1CCN(CC1)C(=S)NC2=CC=CC=C2	0.768302	2
1683	3246304	InChI=1S/C6H6AsN3O3/c8-10-9-6-3-1-5(2-4-6)7(11,12)13/h1-4H,(H2,11,12,13)	(4-azidophenyl)arsonic acid	C1=CC(=CC=C1N=[N+]=[N-])[As](=O)(O)O	0.946147	2
1684	3246193	InChI=1S/C12H10N8S2/c21-12-8-10(16-4-14-8)19-6-20(12)1-2-22-11-7-9(15-3-13-7)17-5-18-11/h3-6H,1-2H2,(H,14,16)(H,13,15,17,18)	1-[2-(7H-purin-6-ylsulfanyl)ethyl]-7H-purine-6-thione	C1=NC2=C(N1)C(=NC=N2)SCCN3C=NC4=C(C3=S)NC=N4	-0.818901	2
1685	3001284	InChI=1S/C9H11N3O2S2/c1-16(13,14)8-4-2-7(3-5-8)6-11-12-9(10)15/h2-6H,1H3,(H3,10,12,15)	[(4-methylsulfonylphenyl)methyleneamino]thiourea	CS(=O)(=O)C1=CC=C(C=C1)C=NNC(=S)N	-0.276633	2
1686	1380711	InChI=1S/C4H7NO2S2/c5-4(8)9-2-1-3(6)7/h1-2H2,(H2,5,8)(H,6,7)	3-carbamothioylsulfanylpropanoic acid	C(CSC(=S)N)C(=O)O	0.170319	2
1687	943044	InChI=1S/C13H13N5S/c14-13-17-11-10(15-8-16-11)12(18-13)19-7-6-9-4-2-1-3-5-9/h1-5,8H,6-7H2,(H3,14,15,16,17,18)	6-(2-phenylethylsulfanyl)-7H-purin-2-amine	C1=CC=C(C=C1)CCSC2=NC(=NC3=C2NC=N3)N	-0.569187	2
1688	494024	InChI=1S/C23H39NO3/c1-22-9-7-17(27)15-16(22)3-4-18-19-5-6-21(24(11-13-25)12-14-26)23(19,2)10-8-20(18)22/h3,17-21,25-27H,4-15H2,1-2H3	17-[bis(2-hydroxyethyl)amino]-10,13-dimethyl-2,3,4,7,8,9,11,12,14,15,16,17-dodecahydro-1H-cyclopenta[a]phenanthren-3-ol	CC12CCC3C(C1CCC2N(CCO)CCO)CC=C4C3(CCC(C4)O)C	-0.272407	2
1689	435373	InChI=1S/C18H21N5S/c1-18(2)22-16(19)21-17(20)23(18)14-8-6-7-13(11-14)12-24-15-9-4-3-5-10-15/h3-11H,12H2,1-2H3,(H4,19,20,21,22)	6,6-dimethyl-1-[3-(phenylsulfanylmethyl)phenyl]-1,3,5-triazine-2,4-diamine	CC1(N=C(N=C(N1C2=CC=CC(=C2)CSC3=CC=CC=C3)N)N)C	0.759129	2
1690	434894	InChI=1S/C17H24N2O2/c1-13-10-18(11-16-6-4-14(2)20-16)8-9-19(13)12-17-7-5-15(3)21-17/h4-7,13H,8-12H2,1-3H3	2-methyl-1,4-bis[(5-methyl-2-furyl)methyl]piperazine	CC1CN(CCN1CC2=CC=C(O2)C)CC3=CC=C(O3)C	0.416608	2
1691	432523	InChI=1S/C5H7NO3/c1-4(7)2-6-3-5(8)9/h2H,3H2,1H3,(H,8,9)	2-(acetonylideneamino)acetic acid	CC(=O)C=NCC(=O)O	-0.567435	2
1692	432275	InChI=1S/C25H30Cl2N2O/c26-17-9-18-19(24(30)21-3-1-2-6-28-21)11-22(29-23(18)20(27)10-17)25-12-14-4-5-16(25)8-15(7-14)13-25/h9-11,14-16,21,24,28,30H,1-8,12-13H2		C1CCNC(C1)C(C2=CC(=NC3=C(C=C(C=C23)Cl)Cl)C45CC6CCC4CC(C6)C5)O	-0.229833	2
1693	427103	InChI=1S/C11H10ClNO4S/c12-7-1-2-10-8(4-7)6(5-18(10,16)17)3-9(13)11(14)15/h1-2,4-5,9H,3,13H2,(H,14,15)	2-amino-3-(5-chloro-1,1-dioxo-benzothiophen-3-yl)propanoic acid	C1=CC2=C(C=C1Cl)C(=CS2(=O)=O)CC(C(=O)O)N	0.213927	2
1694	422981	InChI=1S/C22H23NO/c24-22-19-14-8-7-13-18(19)21(23-17-11-5-2-6-12-17)20(22)15-16-9-3-1-4-10-16/h1,3-4,7-10,13-15,17,21,23H,2,5-6,11-12H2	2-benzylidene-3-(cyclohexylamino)indan-1-one	C1CCC(CC1)NC2C3=CC=CC=C3C(=O)C2=CC4=CC=CC=C4	-0.192711	2
1695	422114	InChI=1S/C17H22N5/c1-14-16(6-15-4-2-3-5-17(15)18-14)7-22-11-19-8-20(12-22)10-21(9-19)13-22/h2-6H,7-13H2,1H3/q+1		CC1=NC2=CC=CC=C2C=C1C[N+]34CN5CN(C3)CN(C5)C4	0.819499	2
1696	421131	InChI=1S/C12H21N3/c1-14(2)9-11(10-15(3)4)12-7-5-6-8-13-12/h5-8,11H,9-10H2,1-4H3	N,N,N',N'-tetramethyl-2-(2-pyridyl)propane-1,3-diamine	CN(C)CC(CN(C)C)C1=CC=CC=N1	-0.588772	2
1697	420292	InChI=1S/C15H20NO/c1-16(2,3)15(12-8-5-4-6-9-12)13-10-7-11-14(13)17/h4-6,8-10,15H,7,11H2,1-3H3/q+1	trimethyl-[(5-oxocyclopenten-1-yl)-phenyl-methyl]ammonium	C[N+](C)(C)C(C1=CCCC1=O)C2=CC=CC=C2	0.0697117	2
1698	420218	InChI=1S/C24H29N2O5/c1-26-6-5-23-15-8-17(29-2)18(30-3)9-16(15)25-20(27)10-19-21(22(23)25)14(11-24(23,26)28)13(12-26)4-7-31-19/h4,8-9,14,19,21-22,28H,5-7,10-12H2,1-3H3/q+1	5a-hydroxy-10,11-dimethoxy-6-methyl-2,4a,5,7,8,13a,15,15a,15b,16-decahydro4,6-methanoindolo[3,2,1-ij]oxepino[2,3,4-de]pyrrolo[2,3-h]quinoline-6-ium-14-one	C[N+]12CCC34C1(CC5C6C3N(C(=O)CC6OCC=C5C2)C7=CC(=C(C=C47)OC)OC)O	0.126064	2
1699	419246	InChI=1S/C18H23N2O2/c1-13(21)22-18-10-12-20(2)11-6-5-9-16(20)17(18)19-15-8-4-3-7-14(15)18/h3-4,7-8,16H,5-6,9-12H2,1-2H3/q+1	(5-methyl-2,3,4,6,7,12b-hexahydro-1H-indolo[2,3-a]quinolizin-5-ium-7a-yl) acetate	CC(=O)OC12CC[N+]3(CCCCC3C1=NC4=CC=CC=C24)C	-0.481833	2
[truncated: 97 more rows]
