# Supplementary material for: A k-nearest neighbor classification of hERG K+ channel blockers
Source: J Comput Aided Mol Des. 2016 Feb 10;30:229–36. doi: 10.1007/s10822-016-9898-z (PMC4802000; doi:10.1007/s10822-016-9898-z)
Supplement: Supplementary file 3 — Supplementary material 3 (XLS 30 kb) [file 10822_2016_9898_MOESM3_ESM.xls]

## Sheet: Arkusz1
A k-Nearest Neighbor Classification for hERG K+ Channel blockers
Journal of Computer-Aided Molecular Design
Swapnil Chavan†*, Ahmed Abdelaziz§, Jesper G. Wiklander† and Ian A. Nicholls†‡
† Bioorganic & Biophysical Chemistry Laboratory, Linnaeus University Centre for Biomaterials Chemistry, Department of Chemistry & Biomedical Sciences, Linnaeus University, SE-391 82 Kalmar, Sweden.
‡ Department of Chemistry-BMC, Uppsala University, Box 576, SE-751 23 Uppsala, Sweden.
§ eADME GmbH, Lichtenbergstraße 8, D-85748, Garching, Munich, Germany.
Supplementary Table-3: Detailed information of 15 external set compounds that are withdrawn or discontinued from use
Entry	Drug	Status	IC50 (µM)	Class	CID	SMILES	InChI	Reference
1	Alpidem	withdrawn	0.284	1	54897	CCCN(CCC)C(=O)CC1=C(N=C2N1C=C(C=C2)Cl)C3=CC=C(C=C3)Cl	JRTIDHTUMYMPRU-UHFFFAOYSA-N	Toxicol Sci. 2013 Dec;136(2):581-94. Refining the human iPSC-cardiomyocyte arrhythmic risk assessment model.
2	Chloroform	withdrawn	1010	2	6212	C(Cl)(Cl)Cl	HEDRZPFGACZZDS-UHFFFAOYSA-N	Toxicology. 2011 Dec 18;290(2-3):295-304. Ionic mechanisms underlying cardiac toxicity of the organochloride solvent trichloromethane.
3	Dicyclomine	withdrawn	18.73	2	3042	CCN(CC)CCOC(=O)C1(CCCCC1)C2CCCCC2	CURUTKGFNZGFSE-UHFFFAOYSA-N	http://cheminfo.charite.de/withdrawn/
4	Ifenprodil	discontinued	0.1	1	3689	CC(C(C1=CC=C(C=C1)O)O)N2CCC(CC2)CC3=CC=CC=C3	UYNVMODNBIQBMV-UHFFFAOYSA-N	http://cheminfo.charite.de/withdrawn/
5	Indomethacin	withdrawn	301.99	2	3715	CC1=C(C2=C(N1C(=O)C3=CC=C(C=C3)Cl)C=CC(=C2)OC)CC(=O)O	CGIGDMFJXJATDK-UHFFFAOYSA-N	http://cheminfo.charite.de/withdrawn/
6	Nimesulide	discontinued	15	2	4495	CS(=O)(=O)NC1=C(C=C(C=C1)[N+](=O)[O-])OC2=CC=CC=C2	HYWYRSMBCFDLJT-UHFFFAOYSA-N	Toxicol Sci. 2013 Dec;136(2):581-94. Refining the human iPSC-cardiomyocyte arrhythmic risk assessment model.
7	Pentobarbital	withdrawn	15.80	2	4737	CCCC(C)C1(C(=O)NC(=O)NC1=O)CC	WEXRUCMBJFQVBZ-UHFFFAOYSA-N	Naunyn Schmiedebergs Arch Pharmacol. 2002 Jan;365(1):29-37. Inhibition of cardiac potassium currents by pentobarbital.
8	Phenolphthalein	withdrawn	15.84	2	4764	C1=CC=C2C(=C1)C(=O)OC2(C3=CC=C(C=C3)O)C4=CC=C(C=C4)O	KJFMBFZCATUALV-UHFFFAOYSA-N	http://cheminfo.charite.de/withdrawn/
9	Prenylamine	withdrawn	0.59	1	9801	CC(CC1=CC=CC=C1)NCCC(C2=CC=CC=C2)C3=CC=CC=C3	IFFPICMESYHZPQ-UHFFFAOYSA-N	J Pharmacol Exp Ther. 2006 Mar;316(3):1098-106 Comparative evaluation of HERG currents and QT intervals following challenge with suspected torsadogenic and nontorsadogenic drugs.
10	Probucol	discontinued	30	2	4912	CC(C)(C)C1=CC(=CC(=C1O)C(C)(C)C)SC(C)(C)SC2=CC(=C(C(=C2)C(C)(C)C)O)C(C)(C)C	FYPMFJGVHOHGLL-UHFFFAOYSA-N	Clin Sci (Lond). 2004 Aug;107(2):175-82. Probucol aggravates long QT syndrome associated with a novel missense mutation M124T in the N-terminus of HERG.
11	Rimonabant	withdrawn	3.795	1	104850	CC1=C(N(N=C1C(=O)NN2CCCCC2)C3=C(C=C(C=C3)Cl)Cl)C4=CC=C(C=C4)Cl	JZCPYUJPEARBJL-UHFFFAOYSA-N	http://cheminfo.charite.de/withdrawn/
12	Tacrine	discontinued	0.1	1	1935	C1CCC2=NC3=CC=CC=C3C(=C2C1)N	YLJREFDVOIBQDA-UHFFFAOYSA-N	Toxicol Sci. 2013 Dec;136(2):581-94. Refining the human iPSC-cardiomyocyte arrhythmic risk assessment model.
13	telithromycin	discontinued	40	2	70789201	CCC1C2(C(C(C(=O)C(CC(C(C(C(=O)C(C(=O)O1)C)C)OC3C(C(CC(O3)C)N(C)C)O)(C)OC)C)C)N(C(=O)O2)CCCCN4C=C(N=C4)C5=CN=CC=C5)C	LJVAJPDWBABPEJ-RMNISARHSA-N	http://cheminfo.charite.de/withdrawn/
14	Tolcapone	withdrawn	21.959	2	4659569	CC1=CC=C(C=C1)C(=O)C2=CC(=C(C(=C2)O)O)[N+](=O)[O-]	MIQPIUSUKVNLNT-UHFFFAOYSA-N	Toxicol Sci. 2013 Dec;136(2):581-94. Refining the human iPSC-cardiomyocyte arrhythmic risk assessment model.
15	Zimelidine	withdrawn	0.328	1	5365247	CN(C)CC=C(C1=CC=C(C=C1)Br)C2=CN=CC=C2	OYPPVKRFBIWMSX-SXGWCWSVSA-N	Toxicol Sci. 2013 Dec;136(2):581-94. Refining the human iPSC-cardiomyocyte arrhythmic risk assessment model.
Source: http://cheminfo.charite.de/withdrawn/
