# Supplementary material for: A k-nearest neighbor classification of hERG K+ channel blockers
Source: J Comput Aided Mol Des. 2016 Feb 10;30:229–36. doi: 10.1007/s10822-016-9898-z (PMC4802000; doi:10.1007/s10822-016-9898-z)
Supplement: Supplementary file 4 — Supplementary material 4 (XLS 30 kb) [file 10822_2016_9898_MOESM4_ESM.xls]

## Sheet: Arkusz1
A k-Nearest Neighbor Classification for hERG K+ Channel blockers
Journal of Computer-Aided Molecular Design
Swapnil Chavan†*, Ahmed Abdelaziz§, Jesper G. Wiklander† and Ian A. Nicholls†‡
† Bioorganic & Biophysical Chemistry Laboratory, Linnaeus University Centre for Biomaterials Chemistry, Department of Chemistry & Biomedical Sciences, Linnaeus University, SE-391 82 Kalmar, Sweden.
‡ Department of Chemistry-BMC, Uppsala University, Box 576, SE-751 23 Uppsala, Sweden.
§ eADME GmbH, Lichtenbergstraße 8, D-85748, Garching, Munich, Germany.
Supplementary Table-4: Summary of external validation of 15 compounds that are withdrawn or discontinued from use
Entry	Drug	Actual_Class	Predicted class by individual model							Predicted class by consensus model
			CDK	EXTCDK	Graph	Maccs	Pubchem	Substruct	Substructcount	Model-1	Model-2	Model-3	Model-4	Model-5	Model-6
1	Alpidem	1	1	1	1	1	1	2	1	1	1	1	1	1	1
2	Chloroform	2	2	2	2	2	2	2	2	2	2	2	2	2	2
3	Dicyclomine	2	2	2	1	2	2	1	2	2	2	2	2	2	2
4	Ifenprodil	1	1	1	2	1	1	1	1	1	1	1	1	1	1
5	Indomethacin	2	1	1	2	1	2	2	2	2	2	2	2	2	2
6	Nimesulide	2	1	1	1	1	1	1	2	1	1	1	1	1	1
7	Pentobarbital	2	1	1	1	1	1	1	2	1	1	1	1	1	1
8	Phenolphthalein	2	1	1	2	2	2	1	2	1	2	2	2	2	2
9	Prenylamine	1	1	1	2	1	1	1	1	1	1	1	1	1	1
10	Probucol	2	1	1	2	1	1	2	1	1	1	1	1	1	1
11	Rimonabant	1	2	2	1	1	1	1	1	1	1	1	1	1	1
12	Tacrine	1	1	1	1	1	1	2	2	2	1	2	1	1	1
13	telithromycin	2	2	2	2	2	2	2	2	2	2	2	2	2	2
14	Tolcapone	2	1	1	1	2	2	1	2	1	2	2	2	2	1
15	Zimelidine	1	2	2	2	1	2	2	1	2	2	2	1	2	2
Correctly predicted			7/15	7/15	8/15	11/15	11/15	7/15	13/15	8/15	11/15	10/15	12/15	11/15	10/15
